# Supplementary material for: The Phylogeny of Brassicaceae YABBYs and the CRC-Mediated Regulation of Stigma Development in Brassica napus
Source: Int J Mol Sci. 2026 Jun 25;27(13):5740. doi: 10.3390/ijms27135740 (PMC13361579; doi:10.3390/ijms27135740)
Supplement: Supplementary file 1 [file ijms-27-05740-s001.zip › Supplementary Table.xlsx]

## Sheet: Table S1
Table S1 Validation of expression levels of selected genes based on transcriptome data
Gene ID	Forward primer	Reverse primer
BnaC06G0273700ZS(BZR1)	ATGACGTCAGATGGAGCTACGT	ACAGAGAGCCTTGAGGACCTC
BnaA06G0322900ZS(SWEET12)	AGGATCCACACGTGCAAAGATA	CTGGTTCAGGAGATGCCAGTGA
BnaA07G0309700ZS(NAC029)	CTTCCGAGGACGTGTTCGCTC	ACTAGCCTGACGATGATGGTTCAT
BnaC02G0053700ZS(NAC083)	TCTTGGTCTCGAACCAGCGAC	CCGGTTATCTCCCTCATCGCT
BnaC02G0063600ZS(MC1)	CCCTCTTCCGCATGGTGTC	AGACATCATCTGACGTGGCAC
BnaA02G0215900ZS(CAT2)	AGAGAAGTATCCAACTCCACCTGT	TCCCTCGACCGATGAAACGTC
BnaA03G0531500ZS(APX6)	TCGTATCCGTTGCTCCTCCAG	AACAATAGACCCATTGATGCCACT
BnaC07G0462000ZS(FSD1)	GGAGCCGCATATGAGCCG	TGATGGTTTTCCACCACCACCT
BnaC03G0568600ZS(SWEET11)	CGCTGTGGCTCTCTTCAGC	GACAGCACTGATTGTGAGGGTT
BnaA10G0224200ZS(SWEET15)	AGCCTCCAAGTCTCTGTCCTC	TTGGGTGTACTTCTGACACACCT
ACTIN	CATCCATCGTCCACAG	ATCATCACAAGCATCCTT

## Sheet: Table S2
Table S2 Subcellular localization of YABBY proteins predicted by DeepLoc-2.0
Localization	Cytoplasm	Nucleus	Extracellular	Cell membrane	Mitochondrion	Plastid	Endoplasmic reticulum	Lysosome/Vacuole	Golgi apparatus	Peroxisome
BnYAB1.1	0.2131	0.913	0.0066	0.0995	0.0295	0.0078	0.1698	0.1479	0.0708	0.009
BnYAB5.1	0.1421	0.9002	0.0069	0.1388	0.0439	0.0096	0.1431	0.1212	0.0894	0.1349
BnYAB1.3	0.2176	0.9137	0.0069	0.0807	0.0273	0.0097	0.1921	0.1652	0.0785	0.0129
BnYAB2.1	0.1376	0.8923	0.0073	0.1409	0.0387	0.0048	0.1721	0.2434	0.084	0.0564
BnYAB4.1	0.2308	0.874	0.0106	0.0714	0.0623	0.0094	0.1101	0.0937	0.0667	0.1534
BnYAB1.5	0.1923	0.9127	0.006	0.0835	0.0303	0.0065	0.1745	0.1615	0.0734	0.0156
BnYAB6.1	0.1673	0.8824	0.0135	0.0928	0.0474	0.0167	0.1369	0.2027	0.0746	0.0059
BnYAB2.3	0.1257	0.8995	0.0072	0.1297	0.0337	0.0064	0.1797	0.2612	0.0767	0.0595
BnYAB3.2	0.2224	0.9252	0.0057	0.1176	0.0274	0.0214	0.1472	0.1859	0.0559	0.0199
BnYAB3.1	0.2224	0.9252	0.0057	0.1176	0.0274	0.0214	0.1472	0.1859	0.0559	0.0199
BnYAB4.3	0.2139	0.9046	0.007	0.07	0.0438	0.0127	0.1451	0.0954	0.0558	0.1755
BnYAB2.5	0.1147	0.9028	0.0062	0.1098	0.0335	0.009	0.1691	0.2435	0.0702	0.086
BnYAB1.2	0.2123	0.9154	0.0061	0.0974	0.0293	0.0073	0.1666	0.1363	0.0627	0.0085
BnYAB5.2	0.1586	0.9549	0.027	0.1028	0.0224	0.0162	0.098	0.2227	0.0242	0.0227
BnYAB1.4	0.217	0.9133	0.0068	0.0792	0.0272	0.0101	0.1922	0.1699	0.0808	0.0142
BnYAB4.4	0.1812	0.9176	0.0103	0.0746	0.0404	0.0109	0.1051	0.0762	0.0487	0.1427
BnYAB2.2	0.1219	0.9059	0.0075	0.11	0.0328	0.0069	0.176	0.2584	0.0738	0.066
BnYAB1.6	0.2028	0.9174	0.0057	0.0954	0.0267	0.0079	0.1746	0.1333	0.0824	0.0081
BnYAB6.2	0.1653	0.8819	0.0139	0.0982	0.0449	0.0153	0.1399	0.1974	0.0775	0.0051
BnYAB4.2	0.2186	0.9042	0.0084	0.0724	0.0437	0.0105	0.1486	0.1049	0.0698	0.1413
BnYAB2.4	0.12	0.902	0.0056	0.131	0.0359	0.0062	0.1917	0.2456	0.0721	0.0596
BnYAB2.6	0.1145	0.9054	0.0059	0.104	0.0352	0.008	0.1707	0.2512	0.0725	0.0928
AtCRC	0.1588	0.8961	0.0114	0.0903	0.0422	0.0132	0.1367	0.1974	0.0691	0.0051
AtINO	0.2159	0.9245	0.0076	0.0751	0.0343	0.01	0.1448	0.1037	0.0537	0.1153
AtYAB1	0.2142	0.9199	0.0062	0.083	0.0334	0.0097	0.1861	0.1874	0.0759	0.014
AtYAB2	0.1339	0.9005	0.0086	0.1315	0.0346	0.0067	0.1655	0.2569	0.09	0.0676
AtYAB3	0.2228	0.9249	0.0051	0.1317	0.0256	0.0143	0.1463	0.1751	0.06	0.0165
AtYAB5	0.1572	0.8971	0.007	0.1476	0.047	0.0084	0.1403	0.1266	0.1009	0.1574
BoYAB5	0.1487	0.8935	0.008	0.139	0.0441	0.0082	0.1504	0.1311	0.1014	0.1374
BoYAB1.2	0.2658	0.9047	0.0334	0.1151	0.041	0.1011	0.2552	0.1435	0.0643	0.0066
BoYAB1.1	0.392	0.7546	0.0924	0.1989	0.1866	0.2651	0.2763	0.191	0.0953	0.0365
BoYAB1.3	0.1687	0.9332	0.0034	0.1137	0.0206	0.0141	0.1358	0.0993	0.0437	0.004
BoYAB2.2	0.1197	0.9024	0.0057	0.1301	0.0357	0.0061	0.1894	0.2448	0.0722	0.0583
BoYAB2.3	0.1144	0.9041	0.0062	0.1063	0.0354	0.0082	0.1707	0.2478	0.0749	0.0922
BoYAB2.1	0.1219	0.9059	0.0075	0.11	0.0328	0.0069	0.176	0.2584	0.0738	0.066
BoYAB4.2	0.2665	0.8175	0.0417	0.1262	0.0913	0.0764	0.177	0.1648	0.0821	0.0568
BoYAB4.1	0.2098	0.9041	0.0075	0.0681	0.0417	0.01	0.1532	0.1002	0.0668	0.1645
BoYAB6	0.1631	0.8795	0.0138	0.0979	0.0445	0.0158	0.1394	0.1917	0.0741	0.0048
BoYAB3	0.2233	0.9233	0.0062	0.124	0.0266	0.0203	0.1516	0.1917	0.0566	0.0179
BrYAB5	0.1421	0.9002	0.0069	0.1388	0.0439	0.0096	0.1431	0.1212	0.0894	0.1349
BrYAB1.2	0.3549	0.8059	0.1263	0.1164	0.0995	0.1618	0.2476	0.1434	0.0778	0.0179
BrYAB1.1	0.2131	0.913	0.0066	0.0995	0.0295	0.0078	0.1698	0.1479	0.0708	0.009
BrYAB1.3	0.1682	0.9246	0.0036	0.0977	0.0252	0.013	0.1475	0.124	0.0419	0.0108
BrYAB2.2	0.1247	0.9002	0.0072	0.1265	0.0321	0.0061	0.1776	0.2574	0.0734	0.0579
BrYAB2.1	0.1268	0.9081	0.0073	0.1055	0.0303	0.0062	0.1708	0.2431	0.064	0.0595
BrYAB2.3	0.1147	0.9028	0.0062	0.1098	0.0335	0.009	0.1691	0.2435	0.0702	0.086
BrYAB4.1	0.2741	0.8473	0.0611	0.1358	0.081	0.0989	0.1819	0.1643	0.0791	0.0266
BrYAB4.2	0.2137	0.9063	0.0067	0.0685	0.0437	0.0129	0.1434	0.0928	0.0541	0.1704
BrYAB6	0.1656	0.8797	0.0137	0.093	0.0471	0.0174	0.1364	0.1953	0.0703	0.0054
BrYAB3	0.2224	0.9252	0.0057	0.1176	0.0274	0.0214	0.1472	0.1859	0.0559	0.0199

## Sheet: Table S3
Table S3 Summary of cis-acting elements in the promoter regions of YABBY genes from four representative Brassicaceae species
Gene ID	Cis-acting element abbreviation	Sequence	Locus	Length	Direction	Species	Elements
AtYAB2	TC-rich repeats	ATTCTCTAAC	396	9	-	Nicotiana tabacum	defense and stress responsive
AtYAB2	TC-rich repeats	GTTTTCTTAC	2560	9	-	Nicotiana tabacum	defense and stress responsive
AtYAB2	MBS	CAACTG	4521	6	-	Arabidopsis thaliana	drought-inducibility
AtYAB2	ARE	AAACCA	684	6	-	Zea mays	anaerobic induction
AtYAB2	ARE	AAACCA	1749	6	-	Zea mays	anaerobic induction
AtYAB2	ARE	AAACCA	1859	6	-	Zea mays	anaerobic induction
AtYAB2	ARE	AAACCA	2035	6	-	Zea mays	anaerobic induction
AtYAB2	ARE	AAACCA	3065	6	+	Zea mays	anaerobic induction
AtYAB2	ARE	AAACCA	3785	6	+	Zea mays	anaerobic induction
AtYAB2	O2-site	GATGACATGG	1650	9	-	Zea mays	zein metabolism regulation
AtYAB2	O2-site	GATGA(C/T)(A/G)TG(A/G)	4157	8	-	Zea mays	zein metabolism regulation
AtYAB2	TCT-motif	TCTTAC	1241	6	+	Arabidopsis thaliana	light responsive element
AtYAB2	TCT-motif	TCTTAC	2881	6	-	Arabidopsis thaliana	light responsive element
AtYAB2	AE-box	AGAAACTT	2855	8	+	Arabidopsis thaliana	light responsive element
AtYAB2	GATA-motif	GATAGGA	3603	7	+	Arabidopsis thaliana	light responsive element
AtYAB2	Box II	ACACGTTGT	4336	9	-	Sinapis alba	light responsive element
AtYAB2	MRE	AACCTAA	2619	7	-	Petroselinum crispum	light responsive element
AtYAB2	3-AF1 binding site	TAAGAGAGGAA	1836	10	+	Solanum tuberosum	light responsive element
AtYAB2	G-Box	CACGTG	405	6	+	Pisum sativum	light responsive element
AtYAB2	G-Box	CACGTT	4338	6	-	Pisum sativum	light responsive element
AtYAB2	circadian	CAAAGATATC	1798	9	-	Lycopersicon esculentum	circadian
AtYAB2	G-box	ACACGTGT	404	8	+	Brassica napus	light responsive element
AtYAB2	G-box	CACGTG	405	6	+	Arabidopsis thaliana	light responsive element
AtYAB2	G-box	CACGAC	543	6	+	Zea mays	light responsive element
AtYAB2	G-box	CACGTC	1323	6	-	Zea mays	light responsive element
AtYAB2	G-box	TACGTG	1498	6	+	Arabidopsis thaliana	light responsive element
AtYAB2	G-box	CACGAC	2737	6	-	Zea mays	light responsive element
AtYAB2	TGACG-motif	TGACG	629	5	-	Hordeum vulgare	MeJA-responsive
AtYAB2	TGACG-motif	TGACG	2100	5	+	Hordeum vulgare	MeJA-responsive
AtYAB2	TGACG-motif	TGACG	4104	5	+	Hordeum vulgare	MeJA-responsive
AtYAB2	TGA-element	AACGAC	3080	6	-	Brassica oleracea	auxin-responsive element
AtYAB2	ABRE	CACGTG	405	6	+	Arabidopsis thaliana	abscisic acid responsive
AtYAB2	ABRE	ACGTG	406	5	+	Arabidopsis thaliana	abscisic acid responsive
AtYAB2	ABRE	ACGTG	1324	5	+	Arabidopsis thaliana	abscisic acid responsive
AtYAB2	ABRE	ACGTG	1499	5	+	Arabidopsis thaliana	abscisic acid responsive
AtYAB2	ABRE	ACGTG	4339	5	+	Arabidopsis thaliana	abscisic acid responsive
AtYAB2	AAAC-motif	CAATCAAAACCT	2388	11	+	Spinacia oleracea	light responsive element
AtYAB2	GARE-motif	TCTGTTG	4357	7	-	Brassica oleracea	gibberellin-responsive element
AtYAB2	TCA-element	TCAGAAGAGG	3309	9	+	Brassica oleracea	salicylic acid responsiveness
AtYAB2	CCAAT-box	CAACGG	444	6	-	Hordeum vulgare	MYBHv1 binding site
AtYAB2	AACA_motif	TAACAAACTCCA	3388	11	+	Oryza sativa	endosperm expression
AtYAB2	P-box	CCTTTTG	2485	7	+	Oryza sativa	gibberellin-responsive element
AtYAB2	TATC-box	TATCCCA	234	7	-	Oryza sativa	gibberellin-responsive element
AtYAB2	TATC-box	TATCCCA	3937	7	-	Oryza sativa	gibberellin-responsive element
AtYAB2	CGTCA-motif	CGTCA	629	5	+	Hordeum vulgare	MeJA-responsive
AtYAB2	CGTCA-motif	CGTCA	2100	5	-	Hordeum vulgare	MeJA-responsive
AtYAB2	CGTCA-motif	CGTCA	4104	5	-	Hordeum vulgare	MeJA-responsive
AtYAB2	LTR	CCGAAA	332	6	+	Hordeum vulgare	low-temperature responsive
AtYAB2	LTR	CCGAAA	709	6	-	Hordeum vulgare	low-temperature responsive
AtYAB2	LTR	CCGAAA	3722	6	+	Hordeum vulgare	low-temperature responsive
AtYAB2	GT1-motif	GGTTAA	817	6	-	Arabidopsis thaliana	light responsive element
AtYAB2	GT1-motif	GGTTAAT	2970	7	+	Avena sativa	light responsive element
AtYAB2	CAAT-box	CAAAT	59	5	+	Pisum sativum	promoter and enhancer
AtYAB2	CAAT-box	CAAAT	113	5	+	Pisum sativum	promoter and enhancer
AtYAB2	CAAT-box	CCAAT	258	5	+	Arabidopsis thaliana	promoter and enhancer
AtYAB2	CAAT-box	CCAAT	307	5	+	Arabidopsis thaliana	promoter and enhancer
AtYAB2	CAAT-box	CAAAT	358	5	-	Pisum sativum	promoter and enhancer
AtYAB2	CAAT-box	CCAAT	502	5	+	Arabidopsis thaliana	promoter and enhancer
AtYAB2	CAAT-box	CCAAT	599	5	-	Arabidopsis thaliana	promoter and enhancer
AtYAB2	CAAT-box	CCAAT	682	5	-	Arabidopsis thaliana	promoter and enhancer
AtYAB2	CAAT-box	CAAAT	796	5	-	Pisum sativum	promoter and enhancer
AtYAB2	CAAT-box	CAAAT	811	5	+	Pisum sativum	promoter and enhancer
AtYAB2	CAAT-box	CAAAT	841	5	-	Pisum sativum	promoter and enhancer
AtYAB2	CAAT-box	CCAAT	1331	5	-	Arabidopsis thaliana	promoter and enhancer
AtYAB2	CAAT-box	CAAAT	1494	5	+	Pisum sativum	promoter and enhancer
AtYAB2	CAAT-box	CCAAT	1587	5	+	Arabidopsis thaliana	promoter and enhancer
AtYAB2	CAAT-box	CAAAT	1739	5	-	Pisum sativum	promoter and enhancer
AtYAB2	CAAT-box	CCAAT	1747	5	-	Arabidopsis thaliana	promoter and enhancer
AtYAB2	CAAT-box	CCAAT	1758	5	-	Arabidopsis thaliana	promoter and enhancer
AtYAB2	CAAT-box	CAAAT	2046	5	-	Pisum sativum	promoter and enhancer
AtYAB2	CAAT-box	CAAAT	2083	5	-	Pisum sativum	promoter and enhancer
AtYAB2	CAAT-box	CCAAT	2183	5	-	Arabidopsis thaliana	promoter and enhancer
AtYAB2	CAAT-box	CAAAT	2410	5	-	Pisum sativum	promoter and enhancer
AtYAB2	CAAT-box	CAAAT	2503	5	+	Pisum sativum	promoter and enhancer
AtYAB2	CAAT-box	CAAAT	2641	5	+	Pisum sativum	promoter and enhancer
AtYAB2	CAAT-box	CAAAT	2707	5	+	Pisum sativum	promoter and enhancer
AtYAB2	CAAT-box	CCAAT	2728	5	-	Arabidopsis thaliana	promoter and enhancer
AtYAB2	CAAT-box	CAAAT	2844	5	-	Pisum sativum	promoter and enhancer
AtYAB2	CAAT-box	CAAAT	2907	5	+	Pisum sativum	promoter and enhancer
AtYAB2	CAAT-box	CAAAT	3002	5	+	Pisum sativum	promoter and enhancer
AtYAB2	CAAT-box	CAAAT	3008	5	+	Pisum sativum	promoter and enhancer
AtYAB2	CAAT-box	CAAAT	3014	5	+	Pisum sativum	promoter and enhancer
AtYAB2	CAAT-box	AGCTCAATTTCA	3162	11	+	Daucus carota	promoter and enhancer
AtYAB2	CAAT-box	CCAAT	3184	5	+	Arabidopsis thaliana	promoter and enhancer
AtYAB2	CAAT-box	CCAAT	3189	5	+	Arabidopsis thaliana	promoter and enhancer
AtYAB2	CAAT-box	CAAAT	3302	5	-	Pisum sativum	promoter and enhancer
AtYAB2	CAAT-box	CAAAT	3474	5	+	Pisum sativum	promoter and enhancer
AtYAB2	CAAT-box	CAAAT	3596	5	-	Pisum sativum	promoter and enhancer
AtYAB2	CAAT-box	CAAAT	3780	5	+	Pisum sativum	promoter and enhancer
AtYAB2	CAAT-box	CAAAT	3912	5	+	Pisum sativum	promoter and enhancer
AtYAB2	CAAT-box	CCAAT	3935	5	-	Arabidopsis thaliana	promoter and enhancer
AtYAB2	CAAT-box	CCAAT	4128	5	+	Arabidopsis thaliana	promoter and enhancer
AtYAB2	CAAT-box	CAAAT	4131	5	-	Pisum sativum	promoter and enhancer
AtYAB2	CAAT-box	CCAAT	4148	5	-	Arabidopsis thaliana	promoter and enhancer
AtYAB2	CAAT-box	CCCAATTT	4444	8	-	Arabidopsis thaliana	promoter and enhancer
AtYAB2	CAAT-box	CCAAT	4446	5	-	Arabidopsis thaliana	promoter and enhancer
AtYAB2	ACE	GCGACGTACC	738	9	-	Petroselinum crispum	light responsive element
AtYAB2	ACE	CTAACGTATT	2909	9	-	Petroselinum crispum	light responsive element
AtINO	ARE	AAACCA	137	6	-	Zea mays	anaerobic induction
AtINO	ARE	AAACCA	1130	6	-	Zea mays	anaerobic induction
AtINO	ARE	AAACCA	2049	6	-	Zea mays	anaerobic induction
AtINO	ARE	AAACCA	2070	6	-	Zea mays	anaerobic induction
AtINO	ARE	AAACCA	2533	6	+	Zea mays	anaerobic induction
AtINO	ARE	AAACCA	3220	6	+	Zea mays	anaerobic induction
AtINO	ARE	AAACCA	3225	6	+	Zea mays	anaerobic induction
AtINO	ARE	AAACCA	3446	6	-	Zea mays	anaerobic induction
AtINO	ARE	AAACCA	4078	6	-	Zea mays	anaerobic induction
AtINO	ARE	AAACCA	4329	6	-	Zea mays	anaerobic induction
AtINO	ARE	AAACCA	4388	6	+	Zea mays	anaerobic induction
AtINO	TC-rich repeats	GTTTTCTTAC	3388	9	+	Nicotiana tabacum	defense and stress responsive
AtINO	TCT-motif	TCTTAC	2284	6	+	Arabidopsis thaliana	light responsive element
AtINO	TCT-motif	TCTTAC	3392	6	+	Arabidopsis thaliana	light responsive element
AtINO	O2-site	GATGATGTGG	143	9	-	Zea mays	zein metabolism regulation
AtINO	O2-site	GTTGACGTGA	3081	9	-	Zea mays	zein metabolism regulation
AtINO	O2-site	GATGATGTGG	4268	9	+	Zea mays	zein metabolism regulation
AtINO	GATA-motif	AAGATAAGATT	7	10	+	Arabidopsis thaliana	light responsive element
AtINO	GATA-motif	AAGATAAGATT	2339	10	+	Arabidopsis thaliana	light responsive element
AtINO	GATA-motif	GATAGGA	3970	7	-	Arabidopsis thaliana	light responsive element
AtINO	G-Box	CACGTT	456	6	+	Pisum sativum	light responsive element
AtINO	G-Box	CACGTT	2385	6	-	Pisum sativum	light responsive element
AtINO	G-Box	CACGTT	3296	6	-	Pisum sativum	light responsive element
AtINO	MRE	AACCTAA	1777	7	+	Petroselinum crispum	light responsive element
AtINO	Box 4	ATTAAT	1286	6	+	Petroselinum crispum	light responsive element
AtINO	Box 4	ATTAAT	2653	6	-	Petroselinum crispum	light responsive element
AtINO	Box 4	ATTAAT	3736	6	-	Petroselinum crispum	light responsive element
AtINO	Box 4	ATTAAT	3904	6	-	Petroselinum crispum	light responsive element
AtINO	G-box	CACGTC	166	6	-	Zea mays	light responsive element
AtINO	G-box	CACGAC	449	6	+	Zea mays	light responsive element
AtINO	G-box	CACGTC	506	6	+	Zea mays	light responsive element
AtINO	G-box	TACGTG	1959	6	+	Arabidopsis thaliana	light responsive element
AtINO	CCAAT-box	CAACGG	866	6	+	Hordeum vulgare	MYBHv1 binding site
AtINO	CCAAT-box	CAACGG	1638	6	+	Hordeum vulgare	MYBHv1 binding site
AtINO	TCA-element	CCATCTTTTT	4036	9	+	Nicotiana tabacum	salicylic acid responsiveness
AtINO	ATCT-motif	AATCTAATCC	1119	9	-	Pisum sativum	light responsive element
AtINO	TGACG-motif	TGACG	86	5	-	Hordeum vulgare	MeJA-responsive
AtINO	TGACG-motif	TGACG	657	5	+	Hordeum vulgare	MeJA-responsive
AtINO	TGACG-motif	TGACG	2413	5	-	Hordeum vulgare	MeJA-responsive
AtINO	TGACG-motif	TGACG	4020	5	+	Hordeum vulgare	MeJA-responsive
AtINO	TGA-element	AACGAC	4321	6	+	Brassica oleracea	auxin-responsive element
AtINO	ABRE	ACGTG	167	5	+	Arabidopsis thaliana	abscisic acid responsive
AtINO	ABRE	ACGTG	456	5	-	Arabidopsis thaliana	abscisic acid responsive
AtINO	ABRE	ACGTG	506	5	-	Arabidopsis thaliana	abscisic acid responsive
AtINO	ABRE	ACGTG	1960	5	+	Arabidopsis thaliana	abscisic acid responsive
AtINO	ABRE	ACGTG	2386	5	+	Arabidopsis thaliana	abscisic acid responsive
AtINO	ABRE	GCAACGTGTC	3294	9	+	Hordeum vulgare	abscisic acid responsive
AtINO	ABRE	ACGTG	3297	5	+	Arabidopsis thaliana	abscisic acid responsive
AtINO	CGTCA-motif	CGTCA	86	5	+	Hordeum vulgare	MeJA-responsive
AtINO	CGTCA-motif	CGTCA	657	5	-	Hordeum vulgare	MeJA-responsive
AtINO	CGTCA-motif	CGTCA	2413	5	+	Hordeum vulgare	MeJA-responsive
AtINO	CGTCA-motif	CGTCA	4020	5	-	Hordeum vulgare	MeJA-responsive
AtINO	LTR	CCGAAA	953	6	-	Hordeum vulgare	low-temperature responsive
AtINO	CAAT-box	CCAAT	519	5	+	Arabidopsis thaliana	promoter and enhancer
AtINO	CAAT-box	CAAAT	588	5	+	Pisum sativum	promoter and enhancer
AtINO	CAAT-box	CAAAT	594	5	+	Pisum sativum	promoter and enhancer
AtINO	CAAT-box	CAAAT	600	5	+	Pisum sativum	promoter and enhancer
AtINO	CAAT-box	CAAAT	647	5	+	Pisum sativum	promoter and enhancer
AtINO	CAAT-box	CAAAT	1121	5	-	Pisum sativum	promoter and enhancer
AtINO	CAAT-box	CCAAT	1184	5	-	Arabidopsis thaliana	promoter and enhancer
AtINO	CAAT-box	CAAAT	1198	5	-	Pisum sativum	promoter and enhancer
AtINO	CAAT-box	CCAAT	1254	5	-	Arabidopsis thaliana	promoter and enhancer
AtINO	CAAT-box	CCCAATTT	1412	8	-	Arabidopsis thaliana	promoter and enhancer
AtINO	CAAT-box	CCAAT	1414	5	-	Arabidopsis thaliana	promoter and enhancer
AtINO	CAAT-box	CCAAT	1664	5	-	Arabidopsis thaliana	promoter and enhancer
AtINO	CAAT-box	CAAAT	1720	5	-	Pisum sativum	promoter and enhancer
AtINO	CAAT-box	CAAAT	2114	5	-	Pisum sativum	promoter and enhancer
AtINO	CAAT-box	CCAAT	2291	5	+	Arabidopsis thaliana	promoter and enhancer
AtINO	CAAT-box	CAAAT	2449	5	-	Pisum sativum	promoter and enhancer
AtINO	CAAT-box	CCAAT	2455	5	+	Arabidopsis thaliana	promoter and enhancer
AtINO	CAAT-box	CAAAT	2586	5	+	Pisum sativum	promoter and enhancer
AtINO	CAAT-box	CAAAT	2593	5	+	Pisum sativum	promoter and enhancer
AtINO	CAAT-box	CCAAT	2726	5	-	Arabidopsis thaliana	promoter and enhancer
AtINO	CAAT-box	CAAAT	2752	5	+	Pisum sativum	promoter and enhancer
AtINO	CAAT-box	CAAAT	3559	5	-	Pisum sativum	promoter and enhancer
AtINO	CAAT-box	CCAAT	3794	5	+	Arabidopsis thaliana	promoter and enhancer
AtINO	CAAT-box	CAAAT	3898	5	-	Pisum sativum	promoter and enhancer
AtINO	CAAT-box	CAAAT	4042	5	-	Pisum sativum	promoter and enhancer
AtINO	CAAT-box	CAAAT	4061	5	-	Pisum sativum	promoter and enhancer
AtINO	CAAT-box	CAAAT	4179	5	-	Pisum sativum	promoter and enhancer
AtINO	CAAT-box	CCCAATTT	4513	8	-	Arabidopsis thaliana	promoter and enhancer
AtINO	CAAT-box	CCAAT	4515	5	-	Arabidopsis thaliana	promoter and enhancer
AtINO	CAAT-box	CAAAT	4670	5	-	Pisum sativum	promoter and enhancer
AtINO	CAAT-box	CAAAT	4687	5	-	Pisum sativum	promoter and enhancer
AtINO	GT1-motif	GGTTAAT	650	7	-	Avena sativa	light responsive element
AtINO	GT1-motif	GGTTAA	651	6	-	Arabidopsis thaliana	light responsive element
AtINO	GT1-motif	GGTTAA	1071	6	-	Arabidopsis thaliana	light responsive element
AtINO	GT1-motif	GGTTAA	2229	6	-	Arabidopsis thaliana	light responsive element
AtINO	GT1-motif	GGTTAA	2570	6	-	Arabidopsis thaliana	light responsive element
AtINO	GT1-motif	GGTTAAT	3252	7	-	Avena sativa	light responsive element
AtINO	GT1-motif	GGTTAA	3253	6	-	Arabidopsis thaliana	light responsive element
AtINO	GT1-motif	GGTTAA	3378	6	-	Arabidopsis thaliana	light responsive element
AtINO	GT1-motif	GGTTAA	4455	6	+	Arabidopsis thaliana	light responsive element
AtCRC	TCT-motif	TCTTAC	213	6	+	Arabidopsis thaliana	light responsive element
AtCRC	TCT-motif	TCTTAC	359	6	-	Arabidopsis thaliana	light responsive element
AtCRC	TCT-motif	TCTTAC	2964	6	+	Arabidopsis thaliana	light responsive element
AtCRC	TGACG-motif	TGACG	4026	5	+	Hordeum vulgare	MeJA-responsive
AtCRC	TGACG-motif	TGACG	4324	5	-	Hordeum vulgare	MeJA-responsive
AtCRC	ABRE	ACGTG	580	5	+	Arabidopsis thaliana	abscisic acid responsive
AtCRC	ABRE	ACGTG	1994	5	+	Arabidopsis thaliana	abscisic acid responsive
AtCRC	ABRE	ACGTG	3800	5	-	Arabidopsis thaliana	abscisic acid responsive
AtCRC	O2-site	GATGACATGG	3126	9	+	Zea mays	zein metabolism regulation
AtCRC	AE-box	AGAAACTT	1592	8	-	Arabidopsis thaliana	light responsive element
AtCRC	AE-box	AGAAACTT	2098	8	-	Arabidopsis thaliana	light responsive element
AtCRC	AE-box	AGAAACAA	2545	8	-	Arabidopsis thaliana	light responsive element
AtCRC	AE-box	AGAAACAA	2691	8	+	Arabidopsis thaliana	light responsive element
AtCRC	TCA-element	CCATCTTTTT	719	9	-	Nicotiana tabacum	salicylic acid responsiveness
AtCRC	TCA-element	CCATCTTTTT	1004	9	-	Nicotiana tabacum	salicylic acid responsiveness
AtCRC	TCA-element	CCATCTTTTT	2049	9	-	Nicotiana tabacum	salicylic acid responsiveness
AtCRC	TCA-element	CCATCTTTTT	3394	9	+	Nicotiana tabacum	salicylic acid responsiveness
AtCRC	MBS	CAACTG	1389	6	+	Arabidopsis thaliana	drought-inducibility
AtCRC	ARE	AAACCA	329	6	+	Zea mays	anaerobic induction
AtCRC	ARE	AAACCA	843	6	+	Zea mays	anaerobic induction
AtCRC	ARE	AAACCA	1494	6	-	Zea mays	anaerobic induction
AtCRC	ARE	AAACCA	2952	6	+	Zea mays	anaerobic induction
AtCRC	ARE	AAACCA	4016	6	+	Zea mays	anaerobic induction
AtCRC	circadian	CAAAGATATC	3203	9	-	Lycopersicon esculentum	circadian
AtCRC	G-box	TAACACGTAG	578	9	-	Brassica oleracea	light responsive element
AtCRC	G-box	TACGTG	579	6	+	Arabidopsis thaliana	light responsive element
AtCRC	G-box	CACGAC	995	6	+	Zea mays	light responsive element
AtCRC	G-box	CACGTC	1993	6	-	Zea mays	light responsive element
AtCRC	G-box	CACGTC	3800	6	+	Zea mays	light responsive element
AtCRC	Box 4	ATTAAT	471	6	+	Petroselinum crispum	light responsive element
AtCRC	Box 4	ATTAAT	1373	6	+	Petroselinum crispum	light responsive element
AtCRC	Box 4	ATTAAT	1815	6	+	Petroselinum crispum	light responsive element
AtCRC	Box 4	ATTAAT	2583	6	-	Petroselinum crispum	light responsive element
AtCRC	Box 4	ATTAAT	2889	6	-	Petroselinum crispum	light responsive element
AtCRC	Box 4	ATTAAT	3014	6	-	Petroselinum crispum	light responsive element
AtCRC	Box 4	ATTAAT	3517	6	-	Petroselinum crispum	light responsive element
AtCRC	CAAT-box	CCAAT	66	5	-	Arabidopsis thaliana	promoter and enhancer
AtCRC	CAAT-box	CAAAT	105	5	-	Pisum sativum	promoter and enhancer
AtCRC	CAAT-box	CAAAT	156	5	-	Pisum sativum	promoter and enhancer
AtCRC	CAAT-box	CAAAT	178	5	+	Pisum sativum	promoter and enhancer
AtCRC	CAAT-box	CAAAT	511	5	+	Pisum sativum	promoter and enhancer
AtCRC	CAAT-box	CAAAT	679	5	+	Pisum sativum	promoter and enhancer
AtCRC	CAAT-box	CAAAT	1035	5	+	Pisum sativum	promoter and enhancer
AtCRC	CAAT-box	CAAAT	1449	5	-	Pisum sativum	promoter and enhancer
AtCRC	CAAT-box	CAAAT	1465	5	-	Pisum sativum	promoter and enhancer
AtCRC	CAAT-box	CCAAT	1480	5	+	Arabidopsis thaliana	promoter and enhancer
AtCRC	CAAT-box	CAAAT	1491	5	-	Pisum sativum	promoter and enhancer
AtCRC	CAAT-box	CAAAT	1606	5	+	Pisum sativum	promoter and enhancer
AtCRC	CAAT-box	CCAAT	1872	5	-	Arabidopsis thaliana	promoter and enhancer
AtCRC	CAAT-box	CAAAT	1904	5	+	Pisum sativum	promoter and enhancer
AtCRC	CAAT-box	CCAAT	2020	5	+	Arabidopsis thaliana	promoter and enhancer
AtCRC	CAAT-box	TGCCAAC	2188	7	+	Petunia hybrida	promoter and enhancer
AtCRC	CAAT-box	CAAAT	2194	5	+	Pisum sativum	promoter and enhancer
AtCRC	CAAT-box	CAAAT	2218	5	+	Pisum sativum	promoter and enhancer
AtCRC	CAAT-box	CCAAT	2287	5	-	Arabidopsis thaliana	promoter and enhancer
AtCRC	CAAT-box	CAAAT	2399	5	-	Pisum sativum	promoter and enhancer
AtCRC	CAAT-box	CAAAT	2472	5	+	Pisum sativum	promoter and enhancer
AtCRC	CAAT-box	CCAAT	2498	5	+	Arabidopsis thaliana	promoter and enhancer
AtCRC	CAAT-box	CCAAT	2845	5	-	Arabidopsis thaliana	promoter and enhancer
AtCRC	CAAT-box	CCAAT	2955	5	+	Arabidopsis thaliana	promoter and enhancer
AtCRC	CAAT-box	CCAAT	3018	5	-	Arabidopsis thaliana	promoter and enhancer
AtCRC	CAAT-box	CAAAT	3342	5	-	Pisum sativum	promoter and enhancer
AtCRC	CAAT-box	CAAAT	3426	5	-	Pisum sativum	promoter and enhancer
AtCRC	CAAT-box	CCAAT	3541	5	+	Arabidopsis thaliana	promoter and enhancer
AtCRC	CAAT-box	CAAAT	3544	5	-	Pisum sativum	promoter and enhancer
AtCRC	CAAT-box	CCAAT	4407	5	+	Arabidopsis thaliana	promoter and enhancer
AtCRC	CAAT-box	CCCAATTT	4453	8	-	Arabidopsis thaliana	promoter and enhancer
AtCRC	CAAT-box	CCAAT	4455	5	-	Arabidopsis thaliana	promoter and enhancer
AtCRC	GT1-motif	GGTTAA	2373	6	-	Arabidopsis thaliana	light responsive element
AtCRC	GA-motif	ATAGATAA	3285	8	+	Arabidopsis thaliana	light responsive element
AtCRC	ACE	GACACGTATG	2876	9	-	Petroselinum crispum	light responsive element
AtCRC	CAT-box	GCCACT	2467	6	-	Arabidopsis thaliana	meristem expression
AtCRC	P-box	CCTTTTG	653	7	+	Oryza sativa	gibberellin-responsive element
AtCRC	GATA-motif	GATAGGG	528	7	+	Pisum sativum	light responsive element
AtCRC	CGTCA-motif	CGTCA	4026	5	-	Hordeum vulgare	MeJA-responsive
AtCRC	CGTCA-motif	CGTCA	4324	5	+	Hordeum vulgare	MeJA-responsive
AtCRC	TATC-box	TATCCCA	4105	7	-	Oryza sativa	gibberellin-responsive element
AtCRC	LTR	CCGAAA	840	6	+	Hordeum vulgare	low-temperature responsive
AtCRC	LTR	CCGAAA	1293	6	-	Hordeum vulgare	low-temperature responsive
AtCRC	Box II	ACACGTAGA	577	9	-	Arabidopsis thaliana	light responsive element
AtCRC	TCCC-motif	TCTCCCT	4304	7	+	Spinacia oleracea	light responsive element
AtYAB5	TCT-motif	TCTTAC	162	6	-	Arabidopsis thaliana	light responsive element
AtYAB5	TCT-motif	TCTTAC	411	6	-	Arabidopsis thaliana	light responsive element
AtYAB5	TCT-motif	TCTTAC	1383	6	-	Arabidopsis thaliana	light responsive element
AtYAB5	ARE	AAACCA	108	6	+	Zea mays	anaerobic induction
AtYAB5	ARE	AAACCA	334	6	-	Zea mays	anaerobic induction
AtYAB5	ARE	AAACCA	1143	6	+	Zea mays	anaerobic induction
AtYAB5	TC-rich repeats	GTTTTCTTAC	411	9	-	Nicotiana tabacum	defense and stress responsive
AtYAB5	TC-rich repeats	GTTTTCTTAC	1383	9	-	Nicotiana tabacum	defense and stress responsive
AtYAB5	3-AF1 binding site	TAAGAGAGGAA	4347	10	+	Solanum tuberosum	light responsive element
AtYAB5	GA-motif	ATAGATAA	3480	8	-	Arabidopsis thaliana	light responsive element
AtYAB5	G-Box	CACGTT	602	6	+	Pisum sativum	light responsive element
AtYAB5	Box 4	ATTAAT	1156	6	+	Petroselinum crispum	light responsive element
AtYAB5	Box 4	ATTAAT	1311	6	+	Petroselinum crispum	light responsive element
AtYAB5	Box 4	ATTAAT	1589	6	+	Petroselinum crispum	light responsive element
AtYAB5	Box 4	ATTAAT	1617	6	+	Petroselinum crispum	light responsive element
AtYAB5	Box 4	ATTAAT	1633	6	+	Petroselinum crispum	light responsive element
AtYAB5	Box 4	ATTAAT	1649	6	+	Petroselinum crispum	light responsive element
AtYAB5	Box 4	ATTAAT	1659	6	+	Petroselinum crispum	light responsive element
AtYAB5	Box 4	ATTAAT	1937	6	+	Petroselinum crispum	light responsive element
AtYAB5	Box 4	ATTAAT	2000	6	+	Petroselinum crispum	light responsive element
AtYAB5	Box 4	ATTAAT	2060	6	+	Petroselinum crispum	light responsive element
AtYAB5	Box 4	ATTAAT	2077	6	+	Petroselinum crispum	light responsive element
AtYAB5	Box 4	ATTAAT	2092	6	+	Petroselinum crispum	light responsive element
AtYAB5	Box 4	ATTAAT	2808	6	-	Petroselinum crispum	light responsive element
AtYAB5	MRE	AACCTAA	1496	7	-	Petroselinum crispum	light responsive element
AtYAB5	GATA-motif	GATAGGA	127	7	+	Arabidopsis thaliana	light responsive element
AtYAB5	GATA-motif	GATAGGA	1953	7	+	Arabidopsis thaliana	light responsive element
AtYAB5	GARE-motif	TCTGTTG	502	7	+	Brassica oleracea	gibberellin-responsive element
AtYAB5	TCA-element	CCATCTTTTT	304	9	+	Nicotiana tabacum	salicylic acid responsiveness
AtYAB5	chs-CMA1a	TTACTTAA	3592	8	+	Daucus carota	light responsive element
AtYAB5	CCAAT-box	CAACGG	4283	6	+	Hordeum vulgare	MYBHv1 binding site
AtYAB5	TGACG-motif	TGACG	3453	5	+	Hordeum vulgare	MeJA-responsive
AtYAB5	ABRE	ACGTG	602	5	-	Arabidopsis thaliana	abscisic acid responsive
AtYAB5	LAMP-element	CTTTATCA	464	8	+	Pisum sativum	light responsive element
AtYAB5	CAAT-box	CAAAT	77	5	+	Pisum sativum	promoter and enhancer
AtYAB5	CAAT-box	CAAAT	80	5	-	Pisum sativum	promoter and enhancer
AtYAB5	CAAT-box	CAAAT	158	5	-	Pisum sativum	promoter and enhancer
AtYAB5	CAAT-box	CAAAT	361	5	-	Pisum sativum	promoter and enhancer
AtYAB5	CAAT-box	CAAAT	435	5	+	Pisum sativum	promoter and enhancer
AtYAB5	CAAT-box	CAAAT	542	5	+	Pisum sativum	promoter and enhancer
AtYAB5	CAAT-box	CAAAT	551	5	-	Pisum sativum	promoter and enhancer
AtYAB5	CAAT-box	CCAAT	669	5	-	Arabidopsis thaliana	promoter and enhancer
AtYAB5	CAAT-box	CAAAT	791	5	-	Pisum sativum	promoter and enhancer
AtYAB5	CAAT-box	CAAAT	862	5	-	Pisum sativum	promoter and enhancer
AtYAB5	CAAT-box	CAAAT	949	5	+	Pisum sativum	promoter and enhancer
AtYAB5	CAAT-box	CAAAT	955	5	-	Pisum sativum	promoter and enhancer
AtYAB5	CAAT-box	CCAAT	1146	5	+	Arabidopsis thaliana	promoter and enhancer
AtYAB5	CAAT-box	CAAAT	1195	5	-	Pisum sativum	promoter and enhancer
AtYAB5	CAAT-box	CAAAT	1271	5	-	Pisum sativum	promoter and enhancer
AtYAB5	CAAT-box	CAAAT	1465	5	-	Pisum sativum	promoter and enhancer
AtYAB5	CAAT-box	CAAAT	1621	5	-	Pisum sativum	promoter and enhancer
AtYAB5	CAAT-box	CAAAT	1684	5	-	Pisum sativum	promoter and enhancer
AtYAB5	CAAT-box	CAAAT	1797	5	-	Pisum sativum	promoter and enhancer
AtYAB5	CAAT-box	CCAAT	1804	5	+	Arabidopsis thaliana	promoter and enhancer
AtYAB5	CAAT-box	CAAAT	1839	5	+	Pisum sativum	promoter and enhancer
AtYAB5	CAAT-box	CAAAT	2012	5	-	Pisum sativum	promoter and enhancer
AtYAB5	CAAT-box	CAAAT	2208	5	-	Pisum sativum	promoter and enhancer
AtYAB5	CAAT-box	CCAAT	2296	5	+	Arabidopsis thaliana	promoter and enhancer
AtYAB5	CAAT-box	CAAAT	2368	5	-	Pisum sativum	promoter and enhancer
AtYAB5	CAAT-box	CCAAT	2416	5	+	Arabidopsis thaliana	promoter and enhancer
AtYAB5	CAAT-box	CAAAT	2438	5	-	Pisum sativum	promoter and enhancer
AtYAB5	CAAT-box	CAAAT	2587	5	-	Pisum sativum	promoter and enhancer
AtYAB5	CAAT-box	CCAAT	2597	5	+	Arabidopsis thaliana	promoter and enhancer
AtYAB5	CAAT-box	CCAAT	2628	5	-	Arabidopsis thaliana	promoter and enhancer
AtYAB5	CAAT-box	CAAAT	2786	5	-	Pisum sativum	promoter and enhancer
AtYAB5	CAAT-box	CAAAT	2865	5	-	Pisum sativum	promoter and enhancer
AtYAB5	CAAT-box	CAAAT	3028	5	-	Pisum sativum	promoter and enhancer
AtYAB5	CAAT-box	CCAAT	3120	5	+	Arabidopsis thaliana	promoter and enhancer
AtYAB5	CAAT-box	CAAAT	3206	5	+	Pisum sativum	promoter and enhancer
AtYAB5	CAAT-box	CCAAT	3261	5	-	Arabidopsis thaliana	promoter and enhancer
AtYAB5	CAAT-box	CAAAT	3721	5	+	Pisum sativum	promoter and enhancer
AtYAB5	CAAT-box	CCAAT	4131	5	+	Arabidopsis thaliana	promoter and enhancer
AtYAB5	CAAT-box	CCAAT	4425	5	-	Arabidopsis thaliana	promoter and enhancer
AtYAB5	TATC-box	TATCCCA	3040	7	+	Oryza sativa	gibberellin-responsive element
AtYAB5	CGTCA-motif	CGTCA	3453	5	-	Hordeum vulgare	MeJA-responsive
AtYAB5	LTR	CCGAAA	830	6	+	Hordeum vulgare	low-temperature responsive
AtYAB5	CAT-box	GCCACT	2443	6	+	Arabidopsis thaliana	meristem expression
AtYAB1	LTR	CCGAAA	1142	6	-	Hordeum vulgare	low-temperature responsive
AtYAB1	LTR	CCGAAA	1201	6	-	Hordeum vulgare	low-temperature responsive
AtYAB1	LTR	CCGAAA	3362	6	+	Hordeum vulgare	low-temperature responsive
AtYAB1	LTR	CCGAAA	4182	6	-	Hordeum vulgare	low-temperature responsive
AtYAB1	TCCC-motif	TCTCCCT	4614	7	-	Spinacia oleracea	light responsive element
AtYAB1	CAT-box	GCCACT	3420	6	+	Arabidopsis thaliana	meristem expression
AtYAB1	CAAT-box	CAAAT	208	5	-	Pisum sativum	promoter and enhancer
AtYAB1	CAAT-box	CAAAT	230	5	-	Pisum sativum	promoter and enhancer
AtYAB1	CAAT-box	CAAAT	348	5	+	Pisum sativum	promoter and enhancer
AtYAB1	CAAT-box	CAAAT	420	5	-	Pisum sativum	promoter and enhancer
AtYAB1	CAAT-box	CAAAT	523	5	-	Pisum sativum	promoter and enhancer
AtYAB1	CAAT-box	CCAAT	580	5	-	Arabidopsis thaliana	promoter and enhancer
AtYAB1	CAAT-box	CAAAT	717	5	+	Pisum sativum	promoter and enhancer
AtYAB1	CAAT-box	CCAAT	724	5	-	Arabidopsis thaliana	promoter and enhancer
AtYAB1	CAAT-box	CCAAT	755	5	+	Arabidopsis thaliana	promoter and enhancer
AtYAB1	CAAT-box	CCAAT	846	5	+	Arabidopsis thaliana	promoter and enhancer
AtYAB1	CAAT-box	CAAAT	884	5	+	Pisum sativum	promoter and enhancer
AtYAB1	CAAT-box	CAAAT	1024	5	-	Pisum sativum	promoter and enhancer
AtYAB1	CAAT-box	CAAAT	1380	5	+	Pisum sativum	promoter and enhancer
AtYAB1	CAAT-box	CCAAT	1425	5	-	Arabidopsis thaliana	promoter and enhancer
AtYAB1	CAAT-box	CCAAT	1589	5	+	Arabidopsis thaliana	promoter and enhancer
AtYAB1	CAAT-box	CCAAT	1666	5	-	Arabidopsis thaliana	promoter and enhancer
AtYAB1	CAAT-box	CAAAT	1818	5	-	Pisum sativum	promoter and enhancer
AtYAB1	CAAT-box	CAAAT	1855	5	+	Pisum sativum	promoter and enhancer
AtYAB1	CAAT-box	CAAAT	2007	5	+	Pisum sativum	promoter and enhancer
AtYAB1	CAAT-box	CAAAT	2015	5	+	Pisum sativum	promoter and enhancer
AtYAB1	CAAT-box	CCAAT	2067	5	+	Arabidopsis thaliana	promoter and enhancer
AtYAB1	CAAT-box	CCAAT	2351	5	-	Arabidopsis thaliana	promoter and enhancer
AtYAB1	CAAT-box	CCAAT	2617	5	+	Arabidopsis thaliana	promoter and enhancer
AtYAB1	CAAT-box	CAAAT	2660	5	-	Pisum sativum	promoter and enhancer
AtYAB1	CAAT-box	CCAAT	2998	5	-	Arabidopsis thaliana	promoter and enhancer
AtYAB1	CAAT-box	CAAAT	3038	5	-	Pisum sativum	promoter and enhancer
AtYAB1	CAAT-box	CAAAT	3107	5	-	Pisum sativum	promoter and enhancer
AtYAB1	CAAT-box	CCAAT	3124	5	+	Arabidopsis thaliana	promoter and enhancer
AtYAB1	CAAT-box	CAAAT	3167	5	-	Pisum sativum	promoter and enhancer
AtYAB1	CAAT-box	CAAAT	3339	5	+	Pisum sativum	promoter and enhancer
AtYAB1	CAAT-box	CAAAT	3488	5	-	Pisum sativum	promoter and enhancer
AtYAB1	CAAT-box	CCAAT	3599	5	-	Arabidopsis thaliana	promoter and enhancer
AtYAB1	CAAT-box	CAAAT	3735	5	-	Pisum sativum	promoter and enhancer
AtYAB1	CAAT-box	CAAAT	3918	5	+	Pisum sativum	promoter and enhancer
AtYAB1	CAAT-box	CAAAT	3937	5	+	Pisum sativum	promoter and enhancer
AtYAB1	CAAT-box	CCAAT	3972	5	+	Arabidopsis thaliana	promoter and enhancer
AtYAB1	CAAT-box	CCAAT	4084	5	+	Arabidopsis thaliana	promoter and enhancer
AtYAB1	CAAT-box	CCAAT	4173	5	+	Arabidopsis thaliana	promoter and enhancer
AtYAB1	CAAT-box	CCAAT	4533	5	-	Arabidopsis thaliana	promoter and enhancer
AtYAB1	AuxRR-core	GGTCCAT	2816	7	+	Nicotiana tabacum	auxin-responsive element
AtYAB1	GT1-motif	GGTTAA	1275	6	-	Arabidopsis thaliana	light responsive element
AtYAB1	GT1-motif	GGTTAA	1928	6	+	Arabidopsis thaliana	light responsive element
AtYAB1	GT1-motif	GGTTAAT	4114	7	+	Avena sativa	light responsive element
AtYAB1	GT1-motif	GGTTAA	4401	6	-	Arabidopsis thaliana	light responsive element
AtYAB1	G-box	TACGTG	1560	6	+	Arabidopsis thaliana	light responsive element
AtYAB1	G-box	CACGTC	2291	6	+	Zea mays	light responsive element
AtYAB1	G-box	CACGTG	2462	6	-	Arabidopsis thaliana	light responsive element
AtYAB1	CCAAT-box	CAACGG	2252	6	+	Hordeum vulgare	MYBHv1 binding site
AtYAB1	CCAAT-box	CAACGG	2900	6	+	Hordeum vulgare	MYBHv1 binding site
AtYAB1	TCA-element	TCAGAAGAGG	759	9	+	Brassica oleracea	salicylic acid responsiveness
AtYAB1	TCA-element	CCATCTTTTT	1058	9	+	Nicotiana tabacum	salicylic acid responsiveness
AtYAB1	TCA-element	CCATCTTTTT	3995	9	-	Nicotiana tabacum	salicylic acid responsiveness
AtYAB1	ATCT-motif	AATCTAATCC	1345	9	+	Pisum sativum	light responsive element
AtYAB1	ATCT-motif	AATCTAATCC	3934	9	+	Pisum sativum	light responsive element
AtYAB1	GARE-motif	TCTGTTG	2	7	-	Brassica oleracea	gibberellin-responsive element
AtYAB1	GARE-motif	TCTGTTG	263	7	+	Brassica oleracea	gibberellin-responsive element
AtYAB1	ABRE	ACGTG	1561	5	+	Arabidopsis thaliana	abscisic acid responsive
AtYAB1	ABRE	ACGTG	2291	5	-	Arabidopsis thaliana	abscisic acid responsive
AtYAB1	ABRE	CACGTG	2462	6	-	Arabidopsis thaliana	abscisic acid responsive
AtYAB1	ABRE	ACGTG	2463	5	+	Arabidopsis thaliana	abscisic acid responsive
AtYAB1	ABRE	TACGGTC	4144	7	-	Arabidopsis thaliana	abscisic acid responsive
AtYAB1	TGA-element	AACGAC	219	6	+	Brassica oleracea	auxin-responsive element
AtYAB1	TGA-element	AACGAC	2421	6	-	Brassica oleracea	auxin-responsive element
AtYAB1	LS7	CAGATTTATTTTTA	3475	13	+	Zea mays	light responsive element
AtYAB1	GATA-motif	AAGGATAAGG	1787	9	-	Solanum tuberosum	light responsive element
AtYAB1	GATA-motif	AAGATAAGATT	2990	10	-	Arabidopsis thaliana	light responsive element
AtYAB1	G-Box	CACGTG	2462	6	-	Pisum sativum	light responsive element
AtYAB1	I-box	ccttatcct	1787	9	+	Arabidopsis thaliana	light responsive element
AtYAB1	MRE	AACCTAA	2781	7	-	Petroselinum crispum	light responsive element
AtYAB1	MRE	AACCTAA	3577	7	+	Petroselinum crispum	light responsive element
AtYAB1	Box 4	ATTAAT	547	6	+	Petroselinum crispum	light responsive element
AtYAB1	Box 4	ATTAAT	561	6	+	Petroselinum crispum	light responsive element
AtYAB1	Box 4	ATTAAT	1104	6	+	Petroselinum crispum	light responsive element
AtYAB1	Box 4	ATTAAT	1389	6	+	Petroselinum crispum	light responsive element
AtYAB1	Box 4	ATTAAT	1554	6	+	Petroselinum crispum	light responsive element
AtYAB1	Box 4	ATTAAT	1961	6	+	Petroselinum crispum	light responsive element
AtYAB1	Box 4	ATTAAT	3139	6	-	Petroselinum crispum	light responsive element
AtYAB1	Box 4	ATTAAT	3686	6	-	Petroselinum crispum	light responsive element
AtYAB1	Box 4	ATTAAT	3699	6	-	Petroselinum crispum	light responsive element
AtYAB1	Box 4	ATTAAT	3765	6	-	Petroselinum crispum	light responsive element
AtYAB1	Sp1	GGGCGG	2318	6	-	Oryza sativa	light responsive element
AtYAB1	Sp1	GGGCGG	4405	6	-	Oryza sativa	light responsive element
AtYAB1	RY-element	CATGCATG	819	8	+	Helianthus annuus	seed-specific regulation
AtYAB1	ARE	AAACCA	752	6	+	Zea mays	anaerobic induction
AtYAB1	ARE	AAACCA	2583	6	-	Zea mays	anaerobic induction
AtYAB1	ARE	AAACCA	3491	6	-	Zea mays	anaerobic induction
AtYAB1	ARE	AAACCA	4101	6	+	Zea mays	anaerobic induction
AtYAB1	ARE	AAACCA	4593	6	+	Zea mays	anaerobic induction
AtYAB1	TC-rich repeats	GTTTTCTTAC	1704	9	+	Nicotiana tabacum	defense and stress responsive
AtYAB1	TCT-motif	TCTTAC	3988	6	+	Arabidopsis thaliana	light responsive element
AtYAB1	TCT-motif	TCTTAC	4250	6	+	Arabidopsis thaliana	light responsive element
AtYAB1	O2-site	GATGACATGG	4622	9	+	Zea mays	zein metabolism regulation
AtYAB3	ABRE	CACGTG	733	6	+	Arabidopsis thaliana	abscisic acid responsive
AtYAB3	ABRE	ACGTG	734	5	+	Arabidopsis thaliana	abscisic acid responsive
AtYAB3	ABRE	ACGTG	3294	5	-	Arabidopsis thaliana	abscisic acid responsive
AtYAB3	ABRE	ACGTG	4635	5	+	Arabidopsis thaliana	abscisic acid responsive
AtYAB3	TGACG-motif	TGACG	2415	5	+	Hordeum vulgare	MeJA-responsive
AtYAB3	TGACG-motif	TGACG	4149	5	+	Hordeum vulgare	MeJA-responsive
AtYAB3	TGA-element	AACGAC	3427	6	-	Brassica oleracea	auxin-responsive element
AtYAB3	chs-CMA1a	TTACTTAA	1423	8	+	Daucus carota	light responsive element
AtYAB3	CCAAT-box	CAACGG	4387	6	+	Hordeum vulgare	MYBHv1 binding site
AtYAB3	TCA-element	CCATCTTTTT	3583	9	-	Nicotiana tabacum	salicylic acid responsiveness
AtYAB3	ATCT-motif	AATCTAATCC	2614	9	-	Pisum sativum	light responsive element
AtYAB3	chs-CMA2a	TCACTTGA	651	8	-	Petroselinum crispum	light responsive element
AtYAB3	G-box	CACGTG	733	6	+	Arabidopsis thaliana	light responsive element
AtYAB3	G-box	TACGTG	3294	6	-	Arabidopsis thaliana	light responsive element
AtYAB3	circadian	CAAAGATATC	1649	9	+	Lycopersicon esculentum	circadian
AtYAB3	circadian	CAAAGATATC	1893	9	+	Lycopersicon esculentum	circadian
AtYAB3	GT1-motif	GGTTAA	3025	6	-	Arabidopsis thaliana	light responsive element
AtYAB3	GT1-motif	GGTTAAT	3272	7	+	Avena sativa	light responsive element
AtYAB3	CAAT-box	CAAAT	53	5	-	Pisum sativum	promoter and enhancer
AtYAB3	CAAT-box	CAAAT	158	5	+	Pisum sativum	promoter and enhancer
AtYAB3	CAAT-box	CCAAT	188	5	+	Arabidopsis thaliana	promoter and enhancer
AtYAB3	CAAT-box	CAAAT	1043	5	+	Pisum sativum	promoter and enhancer
AtYAB3	CAAT-box	CAAAT	1282	5	+	Pisum sativum	promoter and enhancer
AtYAB3	CAAT-box	CAAAT	1357	5	-	Pisum sativum	promoter and enhancer
AtYAB3	CAAT-box	CCAAT	1534	5	+	Arabidopsis thaliana	promoter and enhancer
AtYAB3	CAAT-box	CCAAT	1622	5	+	Arabidopsis thaliana	promoter and enhancer
AtYAB3	CAAT-box	CCAAT	1778	5	+	Arabidopsis thaliana	promoter and enhancer
AtYAB3	CAAT-box	CCAAT	1781	5	-	Arabidopsis thaliana	promoter and enhancer
AtYAB3	CAAT-box	CCAAT	1866	5	+	Arabidopsis thaliana	promoter and enhancer
AtYAB3	CAAT-box	CCAAT	2022	5	+	Arabidopsis thaliana	promoter and enhancer
AtYAB3	CAAT-box	CCAAT	2025	5	-	Arabidopsis thaliana	promoter and enhancer
AtYAB3	CAAT-box	CAAAT	2067	5	+	Pisum sativum	promoter and enhancer
AtYAB3	CAAT-box	CAAAT	2098	5	-	Pisum sativum	promoter and enhancer
AtYAB3	CAAT-box	CCAAT	2265	5	-	Arabidopsis thaliana	promoter and enhancer
AtYAB3	CAAT-box	CCAAT	2359	5	-	Arabidopsis thaliana	promoter and enhancer
AtYAB3	CAAT-box	CAAAT	2383	5	+	Pisum sativum	promoter and enhancer
AtYAB3	CAAT-box	CCAAT	2591	5	+	Arabidopsis thaliana	promoter and enhancer
AtYAB3	CAAT-box	CCAAT	3053	5	+	Arabidopsis thaliana	promoter and enhancer
AtYAB3	CAAT-box	CAAAT	3090	5	+	Pisum sativum	promoter and enhancer
AtYAB3	CAAT-box	CAAAT	3240	5	+	Pisum sativum	promoter and enhancer
AtYAB3	CAAT-box	CAAAT	3314	5	+	Pisum sativum	promoter and enhancer
AtYAB3	CAAT-box	CAAAT	3338	5	+	Pisum sativum	promoter and enhancer
AtYAB3	CAAT-box	CAAAT	3419	5	+	Pisum sativum	promoter and enhancer
AtYAB3	CAAT-box	CCAAT	3689	5	+	Arabidopsis thaliana	promoter and enhancer
AtYAB3	CAAT-box	CAAAT	3692	5	-	Pisum sativum	promoter and enhancer
AtYAB3	CAAT-box	CAAAT	3940	5	+	Pisum sativum	promoter and enhancer
AtYAB3	CAAT-box	CAAAT	4275	5	+	Pisum sativum	promoter and enhancer
AtYAB3	CAAT-box	CAAAT	4368	5	-	Pisum sativum	promoter and enhancer
AtYAB3	CAAT-box	CCAAT	4437	5	+	Arabidopsis thaliana	promoter and enhancer
AtYAB3	CAAT-box	TGCCAAC	4696	7	+	Petunia hybrida	promoter and enhancer
AtYAB3	P-box	CCTTTTG	3622	7	-	Oryza sativa	gibberellin-responsive element
AtYAB3	P-box	CCTTTTG	3875	7	-	Oryza sativa	gibberellin-responsive element
AtYAB3	P-box	CCTTTTG	4177	7	+	Oryza sativa	gibberellin-responsive element
AtYAB3	CAT-box	GCCACT	687	6	-	Arabidopsis thaliana	meristem expression
AtYAB3	CAT-box	GCCACT	1322	6	-	Arabidopsis thaliana	meristem expression
AtYAB3	CAT-box	GCCACT	4164	6	+	Arabidopsis thaliana	meristem expression
AtYAB3	TATC-box	TATCCCA	1710	7	+	Oryza sativa	gibberellin-responsive element
AtYAB3	CGTCA-motif	CGTCA	2415	5	-	Hordeum vulgare	MeJA-responsive
AtYAB3	CGTCA-motif	CGTCA	4149	5	-	Hordeum vulgare	MeJA-responsive
AtYAB3	TCT-motif	TCTTAC	3962	6	+	Arabidopsis thaliana	light responsive element
AtYAB3	O2-site	GATGATGTGG	2535	9	-	Zea mays	zein metabolism regulation
AtYAB3	O2-site	GATGATGTGG	3760	9	-	Zea mays	zein metabolism regulation
AtYAB3	O2-site	GATGACATGG	4014	9	-	Zea mays	zein metabolism regulation
AtYAB3	AE-box	AGAAACAA	2735	8	+	Arabidopsis thaliana	light responsive element
AtYAB3	AE-box	AGAAACAA	3542	8	+	Arabidopsis thaliana	light responsive element
AtYAB3	MBS	CAACTG	2469	6	+	Arabidopsis thaliana	drought-inducibility
AtYAB3	ARE	AAACCA	619	6	-	Zea mays	anaerobic induction
AtYAB3	ARE	AAACCA	1783	6	-	Zea mays	anaerobic induction
AtYAB3	ARE	AAACCA	2027	6	-	Zea mays	anaerobic induction
AtYAB3	ARE	AAACCA	2313	6	+	Zea mays	anaerobic induction
AtYAB3	ARE	AAACCA	3006	6	+	Zea mays	anaerobic induction
AtYAB3	ARE	AAACCA	3141	6	+	Zea mays	anaerobic induction
AtYAB3	ARE	AAACCA	3757	6	+	Zea mays	anaerobic induction
AtYAB3	Box 4	ATTAAT	551	6	+	Petroselinum crispum	light responsive element
AtYAB3	Box 4	ATTAAT	1131	6	+	Petroselinum crispum	light responsive element
AtYAB3	Box 4	ATTAAT	3205	6	-	Petroselinum crispum	light responsive element
AtYAB3	MRE	AACCTAA	432	7	+	Petroselinum crispum	light responsive element
AtYAB3	MRE	AACCTAA	1788	7	-	Petroselinum crispum	light responsive element
AtYAB3	G-Box	CACGTG	733	6	+	Pisum sativum	light responsive element
AtYAB3	G-Box	CACGTT	4634	6	-	Pisum sativum	light responsive element
AtYAB3	GATA-motif	GATAGGA	2119	7	+	Arabidopsis thaliana	light responsive element
AtYAB3	GATA-motif	AAGATAAGATT	3208	10	-	Arabidopsis thaliana	light responsive element
AtYAB3	GATA-motif	GATAGGA	3592	7	+	Arabidopsis thaliana	light responsive element
BnYAB1.1	RY-element	CATGCATG	11	8	+	Helianthus annuus	seed-specific regulation
BnYAB1.1	ARE	AAACCA	906	6	-	Zea mays	anaerobic induction
BnYAB1.1	ARE	AAACCA	985	6	-	Zea mays	anaerobic induction
BnYAB1.1	ARE	AAACCA	2464	6	+	Zea mays	anaerobic induction
BnYAB1.1	ARE	AAACCA	3483	6	+	Zea mays	anaerobic induction
BnYAB1.1	ARE	AAACCA	4584	6	+	Zea mays	anaerobic induction
BnYAB1.1	MBS	CAACTG	3007	6	-	Arabidopsis thaliana	drought-inducibility
BnYAB1.1	MBS	CAACTG	3105	6	-	Arabidopsis thaliana	drought-inducibility
BnYAB1.1	TC-rich repeats	GTTTTCTTAC	359	9	+	Nicotiana tabacum	defense and stress responsive
BnYAB1.1	TC-rich repeats	GTTTTCTTAC	1328	9	+	Nicotiana tabacum	defense and stress responsive
BnYAB1.1	AE-box	AGAAACAA	1482	8	+	Arabidopsis thaliana	light responsive element
BnYAB1.1	TCT-motif	TCTTAC	1332	6	+	Arabidopsis thaliana	light responsive element
BnYAB1.1	TCT-motif	TCTTAC	1623	6	-	Arabidopsis thaliana	light responsive element
BnYAB1.1	TCT-motif	TCTTAC	3730	6	+	Arabidopsis thaliana	light responsive element
BnYAB1.1	TCT-motif	TCTTAC	3763	6	+	Arabidopsis thaliana	light responsive element
BnYAB1.1	TCT-motif	TCTTAC	3989	6	+	Arabidopsis thaliana	light responsive element
BnYAB1.1	TCT-motif	TCTTAC	4244	6	+	Arabidopsis thaliana	light responsive element
BnYAB1.1	GATA-motif	GATAGGA	2129	7	+	Arabidopsis thaliana	light responsive element
BnYAB1.1	G-Box	CACGTG	770	6	+	Pisum sativum	light responsive element
BnYAB1.1	G-Box	CACGTG	2457	6	-	Pisum sativum	light responsive element
BnYAB1.1	G-Box	CACGTT	4655	6	+	Pisum sativum	light responsive element
BnYAB1.1	I-box	cCATATCCAAT	689	10	+	Flaveria trinervia	light responsive element
BnYAB1.1	MRE	AACCTAA	1078	7	-	Petroselinum crispum	light responsive element
BnYAB1.1	MRE	AACCTAA	1138	7	+	Petroselinum crispum	light responsive element
BnYAB1.1	Box 4	ATTAAT	275	6	+	Petroselinum crispum	light responsive element
BnYAB1.1	Box 4	ATTAAT	813	6	+	Petroselinum crispum	light responsive element
BnYAB1.1	Box 4	ATTAAT	946	6	+	Petroselinum crispum	light responsive element
BnYAB1.1	Box 4	ATTAAT	1751	6	+	Petroselinum crispum	light responsive element
BnYAB1.1	Box 4	ATTAAT	3770	6	-	Petroselinum crispum	light responsive element
BnYAB1.1	Sp1	GGGCGG	4203	6	-	Oryza sativa	light responsive element
BnYAB1.1	Sp1	GGGCGG	4396	6	-	Oryza sativa	light responsive element
BnYAB1.1	G-box	CACGTG	770	6	+	Arabidopsis thaliana	light responsive element
BnYAB1.1	G-box	TACGTG	1396	6	+	Arabidopsis thaliana	light responsive element
BnYAB1.1	G-box	CACGTC	2289	6	+	Zea mays	light responsive element
BnYAB1.1	G-box	CACGTG	2457	6	-	Arabidopsis thaliana	light responsive element
BnYAB1.1	CCAAT-box	CAACGG	2248	6	+	Hordeum vulgare	MYBHv1 binding site
BnYAB1.1	CCAAT-box	CAACGG	2614	6	-	Hordeum vulgare	MYBHv1 binding site
BnYAB1.1	CCAAT-box	CAACGG	3123	6	-	Hordeum vulgare	MYBHv1 binding site
BnYAB1.1	chs-CMA1a	TTACTTAA	1704	8	-	Daucus carota	light responsive element
BnYAB1.1	TCA-element	CCATCTTTTT	222	9	-	Nicotiana tabacum	salicylic acid responsiveness
BnYAB1.1	TCA-element	CCATCTTTTT	3735	9	+	Nicotiana tabacum	salicylic acid responsiveness
BnYAB1.1	ATCT-motif	AATCTAATCC	3925	9	+	Pisum sativum	light responsive element
BnYAB1.1	ABRE	CACGTG	770	6	+	Arabidopsis thaliana	abscisic acid responsive
BnYAB1.1	ABRE	ACGTG	771	5	+	Arabidopsis thaliana	abscisic acid responsive
BnYAB1.1	ABRE	ACGTG	1397	5	+	Arabidopsis thaliana	abscisic acid responsive
BnYAB1.1	ABRE	ACGTG	2289	5	-	Arabidopsis thaliana	abscisic acid responsive
BnYAB1.1	ABRE	CACGTG	2457	6	-	Arabidopsis thaliana	abscisic acid responsive
BnYAB1.1	ABRE	ACGTG	2458	5	+	Arabidopsis thaliana	abscisic acid responsive
BnYAB1.1	ABRE	TACGGTC	4144	7	-	Arabidopsis thaliana	abscisic acid responsive
BnYAB1.1	ABRE	ACGTG	4655	5	-	Arabidopsis thaliana	abscisic acid responsive
BnYAB1.1	TGA-element	AACGAC	2389	6	-	Brassica oleracea	auxin-responsive element
BnYAB1.1	LTR	CCGAAA	3434	6	-	Hordeum vulgare	low-temperature responsive
BnYAB1.1	TCCC-motif	TCTCCCT	3812	7	+	Spinacia oleracea	light responsive element
BnYAB1.1	P-box	CCTTTTG	2654	7	+	Oryza sativa	gibberellin-responsive element
BnYAB1.1	CAT-box	GCCACT	3685	6	-	Arabidopsis thaliana	meristem expression
BnYAB1.1	CAAT-box	CAAAT	450	5	+	Pisum sativum	promoter and enhancer
BnYAB1.1	CAAT-box	CCAAT	469	5	-	Arabidopsis thaliana	promoter and enhancer
BnYAB1.1	CAAT-box	CCAAT	503	5	+	Arabidopsis thaliana	promoter and enhancer
BnYAB1.1	CAAT-box	CAAAT	789	5	+	Pisum sativum	promoter and enhancer
BnYAB1.1	CAAT-box	CAAAT	810	5	+	Pisum sativum	promoter and enhancer
BnYAB1.1	CAAT-box	CAAAT	852	5	-	Pisum sativum	promoter and enhancer
BnYAB1.1	CAAT-box	CAAAT	1222	5	+	Pisum sativum	promoter and enhancer
BnYAB1.1	CAAT-box	CAAAT	1239	5	-	Pisum sativum	promoter and enhancer
BnYAB1.1	CAAT-box	CCAAT	1425	5	+	Arabidopsis thaliana	promoter and enhancer
BnYAB1.1	CAAT-box	CAAAT	1498	5	-	Pisum sativum	promoter and enhancer
BnYAB1.1	CAAT-box	CAAAT	1526	5	-	Pisum sativum	promoter and enhancer
BnYAB1.1	CAAT-box	CAAAT	1592	5	-	Pisum sativum	promoter and enhancer
BnYAB1.1	CAAT-box	CCAAT	2052	5	+	Arabidopsis thaliana	promoter and enhancer
BnYAB1.1	CAAT-box	CAAAT	2890	5	+	Pisum sativum	promoter and enhancer
BnYAB1.1	CAAT-box	CAAAT	2893	5	-	Pisum sativum	promoter and enhancer
BnYAB1.1	CAAT-box	CAAAT	2947	5	+	Pisum sativum	promoter and enhancer
BnYAB1.1	CAAT-box	CAAAT	3045	5	+	Pisum sativum	promoter and enhancer
BnYAB1.1	CAAT-box	CAAAT	3285	5	-	Pisum sativum	promoter and enhancer
BnYAB1.1	CAAT-box	CAAAT	3343	5	+	Pisum sativum	promoter and enhancer
BnYAB1.1	CAAT-box	CAAAT	3352	5	+	Pisum sativum	promoter and enhancer
BnYAB1.1	CAAT-box	CAAAT	3455	5	+	Pisum sativum	promoter and enhancer
BnYAB1.1	CAAT-box	CCAAT	3504	5	-	Arabidopsis thaliana	promoter and enhancer
BnYAB1.1	CAAT-box	CAAAT	3753	5	+	Pisum sativum	promoter and enhancer
BnYAB1.1	CAAT-box	CAAAT	3909	5	+	Pisum sativum	promoter and enhancer
BnYAB1.1	CAAT-box	CAAAT	3928	5	+	Pisum sativum	promoter and enhancer
BnYAB1.1	CAAT-box	CAAAT	3973	5	+	Pisum sativum	promoter and enhancer
BnYAB1.1	CAAT-box	CCAAT	4084	5	+	Arabidopsis thaliana	promoter and enhancer
BnYAB1.1	CAAT-box	CCAAT	4524	5	-	Arabidopsis thaliana	promoter and enhancer
BnYAB1.1	GT1-motif	GGTTAAT	127	7	-	Avena sativa	light responsive element
BnYAB1.1	GT1-motif	GGTTAA	128	6	-	Arabidopsis thaliana	light responsive element
BnYAB1.1	GT1-motif	GGTTAA	4392	6	-	Arabidopsis thaliana	light responsive element
BnYAB5.1	AT1-motif	AATTATTTTTTATT	1538	13	+	Solanum tuberosum	light responsive element
BnYAB5.1	circadian	CAAAGATATC	2799	9	-	Lycopersicon esculentum	circadian
BnYAB5.1	ABRE	TACGGTC	716	7	-	Arabidopsis thaliana	abscisic acid responsive
BnYAB5.1	TGA-element	AACGAC	1424	6	+	Brassica oleracea	auxin-responsive element
BnYAB5.1	TGA-element	AACGAC	1734	6	-	Brassica oleracea	auxin-responsive element
BnYAB5.1	TCA-element	CCATCTTTTT	2649	9	+	Nicotiana tabacum	salicylic acid responsiveness
BnYAB5.1	GARE-motif	TCTGTTG	191	7	-	Brassica oleracea	gibberellin-responsive element
BnYAB5.1	GARE-motif	TCTGTTG	921	7	-	Brassica oleracea	gibberellin-responsive element
BnYAB5.1	CAT-box	GCCACT	4122	6	+	Arabidopsis thaliana	meristem expression
BnYAB5.1	GT1-motif	GGTTAAT	3207	7	-	Avena sativa	light responsive element
BnYAB5.1	GT1-motif	GGTTAA	3208	6	-	Arabidopsis thaliana	light responsive element
BnYAB5.1	CAAT-box	CCAAT	12	5	+	Arabidopsis thaliana	promoter and enhancer
BnYAB5.1	CAAT-box	CAAAT	173	5	+	Pisum sativum	promoter and enhancer
BnYAB5.1	CAAT-box	CAAAT	241	5	+	Pisum sativum	promoter and enhancer
BnYAB5.1	CAAT-box	CCAAT	346	5	+	Arabidopsis thaliana	promoter and enhancer
BnYAB5.1	CAAT-box	CAAAT	677	5	+	Pisum sativum	promoter and enhancer
BnYAB5.1	CAAT-box	CAAAT	856	5	+	Pisum sativum	promoter and enhancer
BnYAB5.1	CAAT-box	CAAAT	1089	5	+	Pisum sativum	promoter and enhancer
BnYAB5.1	CAAT-box	CAAAT	1554	5	-	Pisum sativum	promoter and enhancer
BnYAB5.1	CAAT-box	CAAAT	1741	5	-	Pisum sativum	promoter and enhancer
BnYAB5.1	CAAT-box	CAAAT	2001	5	-	Pisum sativum	promoter and enhancer
BnYAB5.1	CAAT-box	CAAAT	2209	5	-	Pisum sativum	promoter and enhancer
BnYAB5.1	CAAT-box	CAAAT	2482	5	-	Pisum sativum	promoter and enhancer
BnYAB5.1	CAAT-box	CAAAT	2715	5	-	Pisum sativum	promoter and enhancer
BnYAB5.1	CAAT-box	CCAAT	2791	5	+	Arabidopsis thaliana	promoter and enhancer
BnYAB5.1	CAAT-box	AGCTCAATTTCA	2819	11	-	Daucus carota	promoter and enhancer
BnYAB5.1	CAAT-box	CAAAT	2953	5	-	Pisum sativum	promoter and enhancer
BnYAB5.1	CAAT-box	CAAAT	3163	5	+	Pisum sativum	promoter and enhancer
BnYAB5.1	CAAT-box	CAAAT	3191	5	+	Pisum sativum	promoter and enhancer
BnYAB5.1	CAAT-box	CCAAT	3234	5	+	Arabidopsis thaliana	promoter and enhancer
BnYAB5.1	CAAT-box	CCAAT	3482	5	+	Arabidopsis thaliana	promoter and enhancer
BnYAB5.1	CAAT-box	CAAAT	3487	5	-	Pisum sativum	promoter and enhancer
BnYAB5.1	CAAT-box	CAAAT	3498	5	+	Pisum sativum	promoter and enhancer
BnYAB5.1	CAAT-box	CCAAT	4131	5	+	Arabidopsis thaliana	promoter and enhancer
BnYAB5.1	CAAT-box	CCAAT	4339	5	+	Arabidopsis thaliana	promoter and enhancer
BnYAB5.1	CAAT-box	CCAAT	4425	5	-	Arabidopsis thaliana	promoter and enhancer
BnYAB5.1	TC-rich repeats	ATTCTCTAAC	1442	9	+	Nicotiana tabacum	defense and stress responsive
BnYAB5.1	MBS	CAACTG	3104	6	+	Arabidopsis thaliana	drought-inducibility
BnYAB5.1	ARE	AAACCA	237	6	+	Zea mays	anaerobic induction
BnYAB5.1	ARE	AAACCA	1136	6	-	Zea mays	anaerobic induction
BnYAB5.1	ARE	AAACCA	2406	6	-	Zea mays	anaerobic induction
BnYAB5.1	ARE	AAACCA	3231	6	+	Zea mays	anaerobic induction
BnYAB5.1	ARE	AAACCA	3983	6	-	Zea mays	anaerobic induction
BnYAB5.1	GATA-motif	AAGATAAGATT	3432	10	-	Arabidopsis thaliana	light responsive element
BnYAB5.1	GCN4_motif	TGAGTCA	3526	7	+	Oryza sativa	endosperm expression
BnYAB5.1	Box 4	ATTAAT	29	6	+	Petroselinum crispum	light responsive element
BnYAB5.1	Box 4	ATTAAT	310	6	+	Petroselinum crispum	light responsive element
BnYAB5.1	Box 4	ATTAAT	326	6	+	Petroselinum crispum	light responsive element
BnYAB5.1	Box 4	ATTAAT	354	6	+	Petroselinum crispum	light responsive element
BnYAB5.1	Box 4	ATTAAT	2447	6	-	Petroselinum crispum	light responsive element
BnYAB5.1	Box 4	ATTAAT	3463	6	-	Petroselinum crispum	light responsive element
BnYAB5.1	MRE	AACCTAA	1223	7	-	Petroselinum crispum	light responsive element
BnYAB5.1	3-AF1 binding site	TAAGAGAGGAA	4347	10	+	Solanum tuberosum	light responsive element
BnYAB5.1	I-box	gGATAAGGTG	4197	9	-	Zea mays	light responsive element
BnYAB1.3	P-box	CCTTTTG	2632	7	+	Oryza sativa	gibberellin-responsive element
BnYAB1.3	TCCC-motif	TCTCCCT	3778	7	+	Spinacia oleracea	light responsive element
BnYAB1.3	LTR	CCGAAA	3545	6	-	Hordeum vulgare	low-temperature responsive
BnYAB1.3	TATC-box	TATCCCA	2356	7	+	Oryza sativa	gibberellin-responsive element
BnYAB1.3	CGTCA-motif	CGTCA	95	5	-	Hordeum vulgare	MeJA-responsive
BnYAB1.3	CGTCA-motif	CGTCA	3178	5	-	Hordeum vulgare	MeJA-responsive
BnYAB1.3	CGTCA-motif	CGTCA	4414	5	+	Hordeum vulgare	MeJA-responsive
BnYAB1.3	chs-CMA2b	GAACCTACACAC	272	11	-	Hordeum vulgare	light responsive element
BnYAB1.3	GT1-motif	GGTTAAT	483	7	+	Avena sativa	light responsive element
BnYAB1.3	GT1-motif	GGTTAA	2847	6	-	Arabidopsis thaliana	light responsive element
BnYAB1.3	GT1-motif	GGTTAA	3690	6	-	Arabidopsis thaliana	light responsive element
BnYAB1.3	CAAT-box	CCAAT	3	5	-	Arabidopsis thaliana	promoter and enhancer
BnYAB1.3	CAAT-box	CAAAT	315	5	-	Pisum sativum	promoter and enhancer
BnYAB1.3	CAAT-box	CAAAT	430	5	+	Pisum sativum	promoter and enhancer
BnYAB1.3	CAAT-box	CAAAT	458	5	+	Pisum sativum	promoter and enhancer
BnYAB1.3	CAAT-box	CAAAT	539	5	-	Pisum sativum	promoter and enhancer
BnYAB1.3	CAAT-box	CCAAT	648	5	-	Arabidopsis thaliana	promoter and enhancer
BnYAB1.3	CAAT-box	CCAAT	679	5	+	Arabidopsis thaliana	promoter and enhancer
BnYAB1.3	CAAT-box	CCAAT	770	5	+	Arabidopsis thaliana	promoter and enhancer
BnYAB1.3	CAAT-box	CAAAT	845	5	+	Pisum sativum	promoter and enhancer
BnYAB1.3	CAAT-box	CAAAT	967	5	+	Pisum sativum	promoter and enhancer
BnYAB1.3	CAAT-box	CCAAT	1222	5	+	Arabidopsis thaliana	promoter and enhancer
BnYAB1.3	CAAT-box	CAAAT	1400	5	+	Pisum sativum	promoter and enhancer
BnYAB1.3	CAAT-box	CCAAT	1451	5	+	Arabidopsis thaliana	promoter and enhancer
BnYAB1.3	CAAT-box	CAAAT	1524	5	-	Pisum sativum	promoter and enhancer
BnYAB1.3	CAAT-box	CAAAT	1756	5	+	Pisum sativum	promoter and enhancer
BnYAB1.3	CAAT-box	CCAAT	1769	5	+	Arabidopsis thaliana	promoter and enhancer
BnYAB1.3	CAAT-box	CCAAT	1876	5	-	Arabidopsis thaliana	promoter and enhancer
BnYAB1.3	CAAT-box	CCAAT	2119	5	+	Arabidopsis thaliana	promoter and enhancer
BnYAB1.3	CAAT-box	CAAAT	2361	5	+	Pisum sativum	promoter and enhancer
BnYAB1.3	CAAT-box	CAAAT	2587	5	+	Pisum sativum	promoter and enhancer
BnYAB1.3	CAAT-box	CAAAT	2706	5	-	Pisum sativum	promoter and enhancer
BnYAB1.3	CAAT-box	CCAAT	2726	5	+	Arabidopsis thaliana	promoter and enhancer
BnYAB1.3	CAAT-box	CCAAT	2952	5	+	Arabidopsis thaliana	promoter and enhancer
BnYAB1.3	CAAT-box	CAAAT	3259	5	-	Pisum sativum	promoter and enhancer
BnYAB1.3	CAAT-box	CCAAT	3614	5	-	Arabidopsis thaliana	promoter and enhancer
BnYAB1.3	CAAT-box	CAAAT	3910	5	+	Pisum sativum	promoter and enhancer
BnYAB1.3	CAAT-box	CAAAT	3929	5	+	Pisum sativum	promoter and enhancer
BnYAB1.3	CAAT-box	CCAAT	4099	5	+	Arabidopsis thaliana	promoter and enhancer
BnYAB1.3	CAAT-box	CCAAT	4548	5	-	Arabidopsis thaliana	promoter and enhancer
BnYAB1.3	LAMP-element	CTTTATCA	624	8	+	Pisum sativum	light responsive element
BnYAB1.3	G-box	TACGTG	1422	6	+	Arabidopsis thaliana	light responsive element
BnYAB1.3	G-box	CACGTC	2023	6	+	Zea mays	light responsive element
BnYAB1.3	G-box	CACGTG	2432	6	-	Arabidopsis thaliana	light responsive element
BnYAB1.3	G-box	TACGTG	2612	6	-	Arabidopsis thaliana	light responsive element
BnYAB1.3	G-box	CACGTC	3179	6	-	Zea mays	light responsive element
BnYAB1.3	ABRE	ACGTG	80	5	-	Arabidopsis thaliana	abscisic acid responsive
BnYAB1.3	ABRE	ACGTG	1423	5	+	Arabidopsis thaliana	abscisic acid responsive
BnYAB1.3	ABRE	ACGTG	2023	5	-	Arabidopsis thaliana	abscisic acid responsive
BnYAB1.3	ABRE	CACGTG	2432	6	-	Arabidopsis thaliana	abscisic acid responsive
BnYAB1.3	ABRE	ACGTG	2433	5	+	Arabidopsis thaliana	abscisic acid responsive
BnYAB1.3	ABRE	ACGTG	2612	5	-	Arabidopsis thaliana	abscisic acid responsive
BnYAB1.3	ABRE	ACGTG	3180	5	+	Arabidopsis thaliana	abscisic acid responsive
BnYAB1.3	ABRE	TACGGTC	4159	7	-	Arabidopsis thaliana	abscisic acid responsive
BnYAB1.3	TGACG-motif	TGACG	95	5	+	Hordeum vulgare	MeJA-responsive
BnYAB1.3	TGACG-motif	TGACG	3178	5	+	Hordeum vulgare	MeJA-responsive
BnYAB1.3	TGACG-motif	TGACG	4414	5	-	Hordeum vulgare	MeJA-responsive
BnYAB1.3	TGA-element	AACGAC	127	6	+	Brassica oleracea	auxin-responsive element
BnYAB1.3	ATCT-motif	AATCTAATCC	212	9	+	Pisum sativum	light responsive element
BnYAB1.3	ATCT-motif	AATCTAATCC	3926	9	+	Pisum sativum	light responsive element
BnYAB1.3	chs-CMA1a	TTACTTAA	981	8	-	Daucus carota	light responsive element
BnYAB1.3	CCAAT-box	CAACGG	1984	6	+	Hordeum vulgare	MYBHv1 binding site
BnYAB1.3	GATA-motif	GATAGGA	3792	7	-	Arabidopsis thaliana	light responsive element
BnYAB1.3	Sp1	GGGCGG	2050	6	-	Oryza sativa	light responsive element
BnYAB1.3	Sp1	GGGCGG	4420	6	-	Oryza sativa	light responsive element
BnYAB1.3	Box 4	ATTAAT	1416	6	+	Petroselinum crispum	light responsive element
BnYAB1.3	Box 4	ATTAAT	1896	6	+	Petroselinum crispum	light responsive element
BnYAB1.3	Box 4	ATTAAT	2096	6	+	Petroselinum crispum	light responsive element
BnYAB1.3	Box 4	ATTAAT	3167	6	-	Petroselinum crispum	light responsive element
BnYAB1.3	Box 4	ATTAAT	3576	6	-	Petroselinum crispum	light responsive element
BnYAB1.3	MRE	AACCTAA	276	7	-	Petroselinum crispum	light responsive element
BnYAB1.3	I-box	gGATAAGGTG	4059	9	-	Zea mays	light responsive element
BnYAB1.3	G-Box	CACGTT	80	6	+	Pisum sativum	light responsive element
BnYAB1.3	G-Box	CACGTG	2432	6	-	Pisum sativum	light responsive element
BnYAB1.3	TC-rich repeats	GTTTTCTTAC	2916	9	+	Nicotiana tabacum	defense and stress responsive
BnYAB1.3	MBS	CAACTG	260	6	-	Arabidopsis thaliana	drought-inducibility
BnYAB1.3	MBS	CAACTG	1106	6	-	Arabidopsis thaliana	drought-inducibility
BnYAB1.3	MBS	CAACTG	1112	6	-	Arabidopsis thaliana	drought-inducibility
BnYAB1.3	MBS	CAACTG	3443	6	+	Arabidopsis thaliana	drought-inducibility
BnYAB1.3	ARE	AAACCA	245	6	-	Zea mays	anaerobic induction
BnYAB1.3	ARE	AAACCA	676	6	+	Zea mays	anaerobic induction
BnYAB1.3	ARE	AAACCA	1285	6	-	Zea mays	anaerobic induction
BnYAB1.3	ARE	AAACCA	1766	6	+	Zea mays	anaerobic induction
BnYAB1.3	ARE	AAACCA	2547	6	-	Zea mays	anaerobic induction
BnYAB1.3	ARE	AAACCA	2965	6	+	Zea mays	anaerobic induction
BnYAB1.3	ARE	AAACCA	4116	6	+	Zea mays	anaerobic induction
BnYAB1.3	ARE	AAACCA	4608	6	+	Zea mays	anaerobic induction
BnYAB1.3	RY-element	CATGCATG	11	8	+	Helianthus annuus	seed-specific regulation
BnYAB1.3	RY-element	CATGCATG	796	8	+	Helianthus annuus	seed-specific regulation
BnYAB1.3	O2-site	GATGATGTGG	578	9	+	Zea mays	zein metabolism regulation
BnYAB1.3	TCT-motif	TCTTAC	2405	6	+	Arabidopsis thaliana	light responsive element
BnYAB1.3	TCT-motif	TCTTAC	3731	6	-	Arabidopsis thaliana	light responsive element
BnYAB1.3	TCT-motif	TCTTAC	3991	6	+	Arabidopsis thaliana	light responsive element
BnYAB1.3	TCT-motif	TCTTAC	4265	6	+	Arabidopsis thaliana	light responsive element
BnYAB2.1	ARE	AAACCA	33	6	+	Zea mays	anaerobic induction
BnYAB2.1	ARE	AAACCA	2606	6	-	Zea mays	anaerobic induction
BnYAB2.1	ARE	AAACCA	2698	6	-	Zea mays	anaerobic induction
BnYAB2.1	MBS	CAACTG	48	6	+	Arabidopsis thaliana	drought-inducibility
BnYAB2.1	MBS	CAACTG	2443	6	+	Arabidopsis thaliana	drought-inducibility
BnYAB2.1	MBS	CAACTG	4482	6	-	Arabidopsis thaliana	drought-inducibility
BnYAB2.1	TC-rich repeats	ATTCTCTAAC	2004	9	+	Nicotiana tabacum	defense and stress responsive
BnYAB2.1	TC-rich repeats	GTTTTCTTAC	3210	9	+	Nicotiana tabacum	defense and stress responsive
BnYAB2.1	TC-rich repeats	GTTTTCTTAC	3459	9	-	Nicotiana tabacum	defense and stress responsive
BnYAB2.1	AE-box	AGAAACTT	1865	8	-	Arabidopsis thaliana	light responsive element
BnYAB2.1	O2-site	GATGA(C/T)(A/G)TG(A/G)	4100	8	-	Zea mays	zein metabolism regulation
BnYAB2.1	Gap-box	CAAATGAA(A/G)A	849	9.5	-	Arabidopsis thaliana	light responsive element
BnYAB2.1	TCT-motif	TCTTAC	265	6	-	Arabidopsis thaliana	light responsive element
BnYAB2.1	GATA-motif	AAGGATAAGG	1829	9	-	Solanum tuberosum	light responsive element
BnYAB2.1	I-box	TGATAATGT	2447	9	+	Solanum tuberosum	light responsive element
BnYAB2.1	G-Box	CACGTT	3169	6	-	Pisum sativum	light responsive element
BnYAB2.1	Box 4	ATTAAT	275	6	+	Petroselinum crispum	light responsive element
BnYAB2.1	Box 4	ATTAAT	279	6	+	Petroselinum crispum	light responsive element
BnYAB2.1	Box 4	ATTAAT	342	6	+	Petroselinum crispum	light responsive element
BnYAB2.1	Box 4	ATTAAT	590	6	+	Petroselinum crispum	light responsive element
BnYAB2.1	Box 4	ATTAAT	1743	6	+	Petroselinum crispum	light responsive element
BnYAB2.1	Box 4	ATTAAT	2219	6	+	Petroselinum crispum	light responsive element
BnYAB2.1	Box 4	ATTAAT	3413	6	-	Petroselinum crispum	light responsive element
BnYAB2.1	Box 4	ATTAAT	3995	6	-	Petroselinum crispum	light responsive element
BnYAB2.1	G-box	TAACACGTAG	2736	9	+	Brassica oleracea	light responsive element
BnYAB2.1	G-box	TACGTG	2739	6	-	Arabidopsis thaliana	light responsive element
BnYAB2.1	GARE-motif	TCTGTTG	4315	7	-	Brassica oleracea	gibberellin-responsive element
BnYAB2.1	CCAAT-box	CAACGG	724	6	+	Hordeum vulgare	MYBHv1 binding site
BnYAB2.1	ABRE	ACGTG	2739	5	-	Arabidopsis thaliana	abscisic acid responsive
BnYAB2.1	ABRE	ACGTG	3170	5	+	Arabidopsis thaliana	abscisic acid responsive
BnYAB2.1	TGACG-motif	TGACG	747	5	-	Hordeum vulgare	MeJA-responsive
BnYAB2.1	TGACG-motif	TGACG	4047	5	+	Hordeum vulgare	MeJA-responsive
BnYAB2.1	TGA-element	AACGAC	3207	6	-	Brassica oleracea	auxin-responsive element
BnYAB2.1	CGTCA-motif	CGTCA	747	5	+	Hordeum vulgare	MeJA-responsive
BnYAB2.1	CGTCA-motif	CGTCA	4047	5	-	Hordeum vulgare	MeJA-responsive
BnYAB2.1	TATC-box	TATCCCA	1514	7	+	Oryza sativa	gibberellin-responsive element
BnYAB2.1	TATC-box	TATCCCA	2778	7	+	Oryza sativa	gibberellin-responsive element
BnYAB2.1	TATC-box	TATCCCA	3856	7	+	Oryza sativa	gibberellin-responsive element
BnYAB2.1	P-box	CCTTTTG	109	7	+	Oryza sativa	gibberellin-responsive element
BnYAB2.1	CAAT-box	CAAAT	69	5	+	Pisum sativum	promoter and enhancer
BnYAB2.1	CAAT-box	CCAAT	132	5	+	Arabidopsis thaliana	promoter and enhancer
BnYAB2.1	CAAT-box	CAAAT	146	5	+	Pisum sativum	promoter and enhancer
BnYAB2.1	CAAT-box	CAAAT	380	5	+	Pisum sativum	promoter and enhancer
BnYAB2.1	CAAT-box	CAAAT	629	5	+	Pisum sativum	promoter and enhancer
BnYAB2.1	CAAT-box	CAAAT	698	5	-	Pisum sativum	promoter and enhancer
BnYAB2.1	CAAT-box	CAAAT	854	5	-	Pisum sativum	promoter and enhancer
BnYAB2.1	CAAT-box	CAAAT	940	5	+	Pisum sativum	promoter and enhancer
BnYAB2.1	CAAT-box	CAAAT	1052	5	+	Pisum sativum	promoter and enhancer
BnYAB2.1	CAAT-box	CCAAT	1087	5	-	Arabidopsis thaliana	promoter and enhancer
BnYAB2.1	CAAT-box	CCAAT	1114	5	-	Arabidopsis thaliana	promoter and enhancer
BnYAB2.1	CAAT-box	CAAAT	1157	5	-	Pisum sativum	promoter and enhancer
BnYAB2.1	CAAT-box	CAAAT	1168	5	+	Pisum sativum	promoter and enhancer
BnYAB2.1	CAAT-box	CAAAT	1344	5	+	Pisum sativum	promoter and enhancer
BnYAB2.1	CAAT-box	CAAAT	1465	5	+	Pisum sativum	promoter and enhancer
BnYAB2.1	CAAT-box	CAAAT	1554	5	+	Pisum sativum	promoter and enhancer
BnYAB2.1	CAAT-box	CAAAT	1561	5	+	Pisum sativum	promoter and enhancer
BnYAB2.1	CAAT-box	CCAAT	1775	5	-	Arabidopsis thaliana	promoter and enhancer
BnYAB2.1	CAAT-box	CAAAT	1875	5	-	Pisum sativum	promoter and enhancer
BnYAB2.1	CAAT-box	CCAAT	2209	5	+	Arabidopsis thaliana	promoter and enhancer
BnYAB2.1	CAAT-box	CCAAT	2241	5	-	Arabidopsis thaliana	promoter and enhancer
BnYAB2.1	CAAT-box	CAAAT	2475	5	+	Pisum sativum	promoter and enhancer
BnYAB2.1	CAAT-box	CCAAT	2696	5	-	Arabidopsis thaliana	promoter and enhancer
BnYAB2.1	CAAT-box	CAAAT	3027	5	-	Pisum sativum	promoter and enhancer
BnYAB2.1	CAAT-box	CCAAT	3105	5	+	Arabidopsis thaliana	promoter and enhancer
BnYAB2.1	CAAT-box	CCAAT	3114	5	-	Arabidopsis thaliana	promoter and enhancer
BnYAB2.1	CAAT-box	CAAAT	3543	5	+	Pisum sativum	promoter and enhancer
BnYAB2.1	CAAT-box	CAAAT	3640	5	+	Pisum sativum	promoter and enhancer
BnYAB2.1	CAAT-box	CAAAT	3652	5	+	Pisum sativum	promoter and enhancer
BnYAB2.1	CAAT-box	CCAAT	3753	5	-	Arabidopsis thaliana	promoter and enhancer
BnYAB2.1	CAAT-box	CAAAT	3778	5	-	Pisum sativum	promoter and enhancer
BnYAB2.1	CAAT-box	CAAAT	3784	5	+	Pisum sativum	promoter and enhancer
BnYAB2.1	CAAT-box	CCAAT	3941	5	+	Arabidopsis thaliana	promoter and enhancer
BnYAB2.1	CAAT-box	CCAAT	4071	5	+	Arabidopsis thaliana	promoter and enhancer
BnYAB2.1	CAAT-box	CAAAT	4074	5	-	Pisum sativum	promoter and enhancer
BnYAB2.1	CAAT-box	CCAAT	4091	5	-	Arabidopsis thaliana	promoter and enhancer
BnYAB2.1	CAAT-box	CCCAATTT	4402	8	-	Arabidopsis thaliana	promoter and enhancer
BnYAB2.1	CAAT-box	CCAAT	4404	5	-	Arabidopsis thaliana	promoter and enhancer
BnYAB2.1	CAAT-box	CAAAT	4469	5	+	Pisum sativum	promoter and enhancer
BnYAB2.1	GT1-motif	GGTTAAT	1126	7	+	Avena sativa	light responsive element
BnYAB2.1	GT1-motif	GGTTAA	3195	6	+	Arabidopsis thaliana	light responsive element
BnYAB2.1	GT1-motif	GGTTAAT	3806	7	-	Avena sativa	light responsive element
BnYAB2.1	GT1-motif	GGTTAA	3807	6	-	Arabidopsis thaliana	light responsive element
BnYAB2.1	AuxRR-core	GGTCCAT	2412	7	+	Nicotiana tabacum	auxin-responsive element
BnYAB4.1	GT1-motif	GGTTAA	407	6	-	Arabidopsis thaliana	light responsive element
BnYAB4.1	GT1-motif	GGTTAAT	3691	7	+	Avena sativa	light responsive element
BnYAB4.1	GT1-motif	GGTTAA	4434	6	+	Arabidopsis thaliana	light responsive element
BnYAB4.1	ACA-motif	AATCACAACCATA	1264	12	+	Arabidopsis thaliana	light responsive element
BnYAB4.1	CAAT-box	CCAAT	13	5	-	Arabidopsis thaliana	promoter and enhancer
BnYAB4.1	CAAT-box	CAAAT	484	5	+	Pisum sativum	promoter and enhancer
BnYAB4.1	CAAT-box	TGCCAAC	500	7	+	Petunia hybrida	promoter and enhancer
BnYAB4.1	CAAT-box	CCAAT	725	5	-	Arabidopsis thaliana	promoter and enhancer
BnYAB4.1	CAAT-box	TGCCAAC	741	7	+	Petunia hybrida	promoter and enhancer
BnYAB4.1	CAAT-box	CAAAT	828	5	+	Pisum sativum	promoter and enhancer
BnYAB4.1	CAAT-box	CAAAT	831	5	-	Pisum sativum	promoter and enhancer
BnYAB4.1	CAAT-box	CAAAT	1613	5	+	Pisum sativum	promoter and enhancer
BnYAB4.1	CAAT-box	CAAAT	2579	5	+	Pisum sativum	promoter and enhancer
BnYAB4.1	CAAT-box	CAAAT	2582	5	-	Pisum sativum	promoter and enhancer
BnYAB4.1	CAAT-box	CAAAT	2798	5	-	Pisum sativum	promoter and enhancer
BnYAB4.1	CAAT-box	CCAAT	2826	5	+	Arabidopsis thaliana	promoter and enhancer
BnYAB4.1	CAAT-box	CCAAT	2992	5	+	Arabidopsis thaliana	promoter and enhancer
BnYAB4.1	CAAT-box	CAAAT	3324	5	-	Pisum sativum	promoter and enhancer
BnYAB4.1	CAAT-box	CCAAT	3516	5	+	Arabidopsis thaliana	promoter and enhancer
BnYAB4.1	CAAT-box	CAAAT	3751	5	+	Pisum sativum	promoter and enhancer
BnYAB4.1	CAAT-box	CAAAT	3851	5	-	Pisum sativum	promoter and enhancer
BnYAB4.1	CAAT-box	CAAAT	3874	5	+	Pisum sativum	promoter and enhancer
BnYAB4.1	CAAT-box	CAAAT	4058	5	-	Pisum sativum	promoter and enhancer
BnYAB4.1	CAAT-box	CAAAT	4143	5	-	Pisum sativum	promoter and enhancer
BnYAB4.1	CAAT-box	CCCAATTT	4492	8	-	Arabidopsis thaliana	promoter and enhancer
BnYAB4.1	CAAT-box	CCAAT	4494	5	-	Arabidopsis thaliana	promoter and enhancer
BnYAB4.1	CAAT-box	CAAAT	4649	5	-	Pisum sativum	promoter and enhancer
BnYAB4.1	CAAT-box	CAAAT	4666	5	-	Pisum sativum	promoter and enhancer
BnYAB4.1	TCCC-motif	TCTCCCT	441	7	+	Spinacia oleracea	light responsive element
BnYAB4.1	LTR	CCGAAA	2313	6	-	Hordeum vulgare	low-temperature responsive
BnYAB4.1	LTR	CCGAAA	3734	6	-	Hordeum vulgare	low-temperature responsive
BnYAB4.1	TATC-box	TATCCCA	3530	7	-	Oryza sativa	gibberellin-responsive element
BnYAB4.1	CGTCA-motif	CGTCA	695	5	-	Hordeum vulgare	MeJA-responsive
BnYAB4.1	CGTCA-motif	CGTCA	714	5	+	Hordeum vulgare	MeJA-responsive
BnYAB4.1	CGTCA-motif	CGTCA	871	5	+	Hordeum vulgare	MeJA-responsive
BnYAB4.1	CGTCA-motif	CGTCA	2455	5	+	Hordeum vulgare	MeJA-responsive
BnYAB4.1	CGTCA-motif	CGTCA	3643	5	-	Hordeum vulgare	MeJA-responsive
BnYAB4.1	ABRE	ACGTG	1220	5	-	Arabidopsis thaliana	abscisic acid responsive
BnYAB4.1	ABRE	CACGTG	2374	6	-	Arabidopsis thaliana	abscisic acid responsive
BnYAB4.1	ABRE	ACGTG	2375	5	+	Arabidopsis thaliana	abscisic acid responsive
BnYAB4.1	ABRE	GACACGTACGT	2905	10	-	Oryza sativa	abscisic acid responsive
BnYAB4.1	ABRE	ACGTG	2909	5	+	Arabidopsis thaliana	abscisic acid responsive
BnYAB4.1	ABRE	ACGTG	3176	5	-	Arabidopsis thaliana	abscisic acid responsive
BnYAB4.1	TGACG-motif	TGACG	695	5	+	Hordeum vulgare	MeJA-responsive
BnYAB4.1	TGACG-motif	TGACG	714	5	-	Hordeum vulgare	MeJA-responsive
BnYAB4.1	TGACG-motif	TGACG	871	5	-	Hordeum vulgare	MeJA-responsive
BnYAB4.1	TGACG-motif	TGACG	2455	5	-	Hordeum vulgare	MeJA-responsive
BnYAB4.1	TGACG-motif	TGACG	3643	5	+	Hordeum vulgare	MeJA-responsive
BnYAB4.1	TGA-element	AACGAC	1573	6	+	Brassica oleracea	auxin-responsive element
BnYAB4.1	TGA-element	AACGAC	4288	6	+	Brassica oleracea	auxin-responsive element
BnYAB4.1	TGA-element	AACGAC	4380	6	+	Brassica oleracea	auxin-responsive element
BnYAB4.1	TCA-element	TCAGAAGAGG	319	9	-	Brassica oleracea	salicylic acid responsiveness
BnYAB4.1	TCA-element	CCATCTTTTT	3025	9	+	Nicotiana tabacum	salicylic acid responsiveness
BnYAB4.1	GARE-motif	TCTGTTG	668	7	+	Brassica oleracea	gibberellin-responsive element
BnYAB4.1	GARE-motif	TCTGTTG	1532	7	-	Brassica oleracea	gibberellin-responsive element
BnYAB4.1	GARE-motif	TCTGTTG	4230	7	-	Brassica oleracea	gibberellin-responsive element
BnYAB4.1	CCAAT-box	CAACGG	1704	6	-	Hordeum vulgare	MYBHv1 binding site
BnYAB4.1	chs-CMA2a	TCACTTGA	3310	8	-	Petroselinum crispum	light responsive element
BnYAB4.1	G-box	GCCACGTGGA	1928	9	+	Arabidopsis thaliana	light responsive element
BnYAB4.1	G-box	CACGTG	2374	6	-	Arabidopsis thaliana	light responsive element
BnYAB4.1	G-box	TACGTG	2908	6	+	Arabidopsis thaliana	light responsive element
BnYAB4.1	Box 4	ATTAAT	1336	6	+	Petroselinum crispum	light responsive element
BnYAB4.1	Box 4	ATTAAT	1458	6	+	Petroselinum crispum	light responsive element
BnYAB4.1	Box 4	ATTAAT	3458	6	-	Petroselinum crispum	light responsive element
BnYAB4.1	Box 4	ATTAAT	3696	6	-	Petroselinum crispum	light responsive element
BnYAB4.1	Box 4	ATTAAT	3913	6	-	Petroselinum crispum	light responsive element
BnYAB4.1	I-box	TGATAATGT	1540	9	-	Solanum tuberosum	light responsive element
BnYAB4.1	G-Box	CACGTT	1220	6	+	Pisum sativum	light responsive element
BnYAB4.1	G-Box	CACGTG	2374	6	-	Pisum sativum	light responsive element
BnYAB4.1	G-Box	CACGTT	3176	6	+	Pisum sativum	light responsive element
BnYAB4.1	GATA-motif	GATAGGA	2538	7	+	Arabidopsis thaliana	light responsive element
BnYAB4.1	GATA-motif	GATAGGG	3958	7	-	Pisum sativum	light responsive element
BnYAB4.1	Box II	TGGTAATAA	1254	9	-	Solanum tuberosum	light responsive element
BnYAB4.1	GCN4_motif	TGAGTCA	4263	7	-	Oryza sativa	endosperm expression
BnYAB4.1	O2-site	GATGACATGG	117	9	-	Zea mays	zein metabolism regulation
BnYAB4.1	O2-site	GATGATGTGG	411	9	-	Zea mays	zein metabolism regulation
BnYAB4.1	O2-site	GATGACATGG	1290	9	-	Zea mays	zein metabolism regulation
BnYAB4.1	O2-site	GATGACATGG	2362	9	+	Zea mays	zein metabolism regulation
BnYAB4.1	O2-site	GATGATGTGG	2843	9	-	Zea mays	zein metabolism regulation
BnYAB4.1	O2-site	GATGATGTGG	4235	9	+	Zea mays	zein metabolism regulation
BnYAB4.1	TCT-motif	TCTTAC	3574	6	-	Arabidopsis thaliana	light responsive element
BnYAB4.1	AE-box	AGAAACAA	1442	8	+	Arabidopsis thaliana	light responsive element
BnYAB4.1	TC-rich repeats	ATTCTCTAAC	2199	9	+	Nicotiana tabacum	defense and stress responsive
BnYAB4.1	TC-rich repeats	GTTTTCTTAC	3574	9	-	Nicotiana tabacum	defense and stress responsive
BnYAB4.1	ARE	AAACCA	480	6	+	Zea mays	anaerobic induction
BnYAB4.1	ARE	AAACCA	2524	6	-	Zea mays	anaerobic induction
BnYAB4.1	ARE	AAACCA	2695	6	+	Zea mays	anaerobic induction
BnYAB4.1	ARE	AAACCA	2823	6	+	Zea mays	anaerobic induction
BnYAB4.1	ARE	AAACCA	4367	6	+	Zea mays	anaerobic induction
BnYAB1.5	circadian	CAAAGATATC	322	9	+	Lycopersicon esculentum	circadian
BnYAB1.5	circadian	CAAAGATATC	3131	9	+	Lycopersicon esculentum	circadian
BnYAB1.5	circadian	CAAAGATATC	3135	10	-	Lycopersicon esculentum	circadian
BnYAB1.5	G-box	CACGTC	209	6	+	Zea mays	light responsive element
BnYAB1.5	G-box	CACGTG	919	6	+	Arabidopsis thaliana	light responsive element
BnYAB1.5	G-box	TACGTG	1827	6	-	Arabidopsis thaliana	light responsive element
BnYAB1.5	G-box	CACGTG	2529	6	-	Arabidopsis thaliana	light responsive element
BnYAB1.5	LAMP-element	CTTTATCA	2819	8	+	Pisum sativum	light responsive element
BnYAB1.5	GARE-motif	TCTGTTG	170	7	-	Brassica oleracea	gibberellin-responsive element
BnYAB1.5	TGACG-motif	TGACG	181	5	+	Hordeum vulgare	MeJA-responsive
BnYAB1.5	TGACG-motif	TGACG	972	5	+	Hordeum vulgare	MeJA-responsive
BnYAB1.5	TGACG-motif	TGACG	2071	5	+	Hordeum vulgare	MeJA-responsive
BnYAB1.5	ABRE	ACGTG	209	5	-	Arabidopsis thaliana	abscisic acid responsive
BnYAB1.5	ABRE	CACGTG	919	6	+	Arabidopsis thaliana	abscisic acid responsive
BnYAB1.5	ABRE	ACGTG	920	5	+	Arabidopsis thaliana	abscisic acid responsive
BnYAB1.5	ABRE	AACCCGG	1371	7	-	Arabidopsis thaliana	abscisic acid responsive
BnYAB1.5	ABRE	ACGTG	1827	5	-	Arabidopsis thaliana	abscisic acid responsive
BnYAB1.5	ABRE	ACGTG	2418	5	-	Arabidopsis thaliana	abscisic acid responsive
BnYAB1.5	ABRE	CACGTG	2529	6	-	Arabidopsis thaliana	abscisic acid responsive
BnYAB1.5	ABRE	ACGTG	2530	5	+	Arabidopsis thaliana	abscisic acid responsive
BnYAB1.5	ABRE	TACGGTC	4144	7	-	Arabidopsis thaliana	abscisic acid responsive
BnYAB1.5	CGTCA-motif	CGTCA	181	5	-	Hordeum vulgare	MeJA-responsive
BnYAB1.5	CGTCA-motif	CGTCA	972	5	-	Hordeum vulgare	MeJA-responsive
BnYAB1.5	CGTCA-motif	CGTCA	2071	5	-	Hordeum vulgare	MeJA-responsive
BnYAB1.5	LTR	CCGAAA	4182	6	-	Hordeum vulgare	low-temperature responsive
BnYAB1.5	TCCC-motif	TCTCCCT	4058	7	+	Spinacia oleracea	light responsive element
BnYAB1.5	CAT-box	GCCACT	1051	6	+	Arabidopsis thaliana	meristem expression
BnYAB1.5	ACE	CTAACGTATT	1825	9	+	Petroselinum crispum	light responsive element
BnYAB1.5	GC-motif	CCCCCG	2523	6	-	Zea mays	promoter and enhancer
BnYAB1.5	CAAT-box	CCAAT	28	5	+	Arabidopsis thaliana	promoter and enhancer
BnYAB1.5	CAAT-box	CAAAT	36	5	+	Pisum sativum	promoter and enhancer
BnYAB1.5	CAAT-box	CCAAT	248	5	-	Arabidopsis thaliana	promoter and enhancer
BnYAB1.5	CAAT-box	CAAAT	465	5	+	Pisum sativum	promoter and enhancer
BnYAB1.5	CAAT-box	CCAAT	488	5	-	Arabidopsis thaliana	promoter and enhancer
BnYAB1.5	CAAT-box	CAAAT	947	5	+	Pisum sativum	promoter and enhancer
BnYAB1.5	CAAT-box	CCAAT	989	5	+	Arabidopsis thaliana	promoter and enhancer
BnYAB1.5	CAAT-box	CAAAT	1802	5	+	Pisum sativum	promoter and enhancer
BnYAB1.5	CAAT-box	CCAAT	1929	5	+	Arabidopsis thaliana	promoter and enhancer
BnYAB1.5	CAAT-box	CAAAT	1966	5	+	Pisum sativum	promoter and enhancer
BnYAB1.5	CAAT-box	CAAAT	2039	5	+	Pisum sativum	promoter and enhancer
BnYAB1.5	CAAT-box	CAAAT	2251	5	-	Pisum sativum	promoter and enhancer
BnYAB1.5	CAAT-box	CAAAT	2449	5	+	Pisum sativum	promoter and enhancer
BnYAB1.5	CAAT-box	CAAAT	2564	5	+	Pisum sativum	promoter and enhancer
BnYAB1.5	CAAT-box	CAAAT	2711	5	+	Pisum sativum	promoter and enhancer
BnYAB1.5	CAAT-box	CAAAT	2956	5	-	Pisum sativum	promoter and enhancer
BnYAB1.5	CAAT-box	CAAAT	3437	5	-	Pisum sativum	promoter and enhancer
BnYAB1.5	CAAT-box	CAAAT	3479	5	-	Pisum sativum	promoter and enhancer
BnYAB1.5	CAAT-box	CAAAT	3510	5	+	Pisum sativum	promoter and enhancer
BnYAB1.5	CAAT-box	CAAAT	3546	5	+	Pisum sativum	promoter and enhancer
BnYAB1.5	CAAT-box	CAAAT	3551	5	+	Pisum sativum	promoter and enhancer
BnYAB1.5	CAAT-box	CCAAT	3587	5	+	Arabidopsis thaliana	promoter and enhancer
BnYAB1.5	CAAT-box	CAAAT	3590	5	-	Pisum sativum	promoter and enhancer
BnYAB1.5	CAAT-box	CAAAT	3665	5	-	Pisum sativum	promoter and enhancer
BnYAB1.5	CAAT-box	CAAAT	3973	5	+	Pisum sativum	promoter and enhancer
BnYAB1.5	CAAT-box	CCAAT	4084	5	+	Arabidopsis thaliana	promoter and enhancer
BnYAB1.5	CAAT-box	CCAAT	4173	5	+	Arabidopsis thaliana	promoter and enhancer
BnYAB1.5	CAAT-box	CCAAT	4527	5	-	Arabidopsis thaliana	promoter and enhancer
BnYAB1.5	GT1-motif	GGTTAA	491	6	+	Arabidopsis thaliana	light responsive element
BnYAB1.5	GT1-motif	GGTTAA	1537	6	-	Arabidopsis thaliana	light responsive element
BnYAB1.5	ARE	AAACCA	1241	6	-	Zea mays	anaerobic induction
BnYAB1.5	ARE	AAACCA	3672	6	+	Zea mays	anaerobic induction
BnYAB1.5	ARE	AAACCA	4587	6	+	Zea mays	anaerobic induction
BnYAB1.5	MBS	CAACTG	2594	6	+	Arabidopsis thaliana	drought-inducibility
BnYAB1.5	TC-rich repeats	GTTTTCTTAC	625	9	-	Nicotiana tabacum	defense and stress responsive
BnYAB1.5	AE-box	AGAAACAA	2739	8	+	Arabidopsis thaliana	light responsive element
BnYAB1.5	TCT-motif	TCTTAC	3710	6	-	Arabidopsis thaliana	light responsive element
BnYAB1.5	TCT-motif	TCTTAC	3774	6	+	Arabidopsis thaliana	light responsive element
BnYAB1.5	TCT-motif	TCTTAC	3988	6	+	Arabidopsis thaliana	light responsive element
BnYAB1.5	TCT-motif	TCTTAC	4244	6	+	Arabidopsis thaliana	light responsive element
BnYAB1.5	O2-site	GATGATGTGG	1749	9	+	Zea mays	zein metabolism regulation
BnYAB1.5	O2-site	GATGACATGG	4014	9	-	Zea mays	zein metabolism regulation
BnYAB1.5	chs-Unit 1 m1	ACCTAACCCGC	1452	10	-	Hordeum vulgare	light responsive element
BnYAB1.5	Box II	TGGTAATAA	1573	9	+	Solanum tuberosum	light responsive element
BnYAB1.5	G-Box	CACGTG	919	6	+	Pisum sativum	light responsive element
BnYAB1.5	G-Box	CACGTT	2418	6	+	Pisum sativum	light responsive element
BnYAB1.5	G-Box	CACGTG	2529	6	-	Pisum sativum	light responsive element
BnYAB1.5	I-box	gGATAAGGTG	1815	9	+	Zea mays	light responsive element
BnYAB1.5	I-box	gGATAAGGTG	3880	9	-	Zea mays	light responsive element
BnYAB1.5	Box 4	ATTAAT	573	6	+	Petroselinum crispum	light responsive element
BnYAB1.5	Box 4	ATTAAT	713	6	+	Petroselinum crispum	light responsive element
BnYAB1.5	Box 4	ATTAAT	717	6	+	Petroselinum crispum	light responsive element
BnYAB1.5	Box 4	ATTAAT	1784	6	+	Petroselinum crispum	light responsive element
BnYAB1.5	Box 4	ATTAAT	2391	6	-	Petroselinum crispum	light responsive element
BnYAB1.5	Box 4	ATTAAT	3197	6	-	Petroselinum crispum	light responsive element
BnYAB1.5	Box 4	ATTAAT	3305	6	-	Petroselinum crispum	light responsive element
BnYAB1.5	Sp1	GGGCGG	237	6	-	Oryza sativa	light responsive element
BnYAB1.5	Sp1	GGGCGG	2500	6	+	Oryza sativa	light responsive element
BnYAB1.5	Sp1	GGGCGG	4399	6	-	Oryza sativa	light responsive element
BnYAB6.1	G-box	CACGTC	1765	6	+	Zea mays	light responsive element
BnYAB6.1	ATCT-motif	AATCTAATCC	3031	9	+	Pisum sativum	light responsive element
BnYAB6.1	TCA-element	CCATCTTTTT	53	9	+	Nicotiana tabacum	salicylic acid responsiveness
BnYAB6.1	TCA-element	CCATCTTTTT	1316	9	-	Nicotiana tabacum	salicylic acid responsiveness
BnYAB6.1	TCA-element	CCATCTTTTT	1798	9	-	Nicotiana tabacum	salicylic acid responsiveness
BnYAB6.1	TCA-element	CCATCTTTTT	2326	9	+	Nicotiana tabacum	salicylic acid responsiveness
BnYAB6.1	TGA-element	AACGAC	418	6	-	Brassica oleracea	auxin-responsive element
BnYAB6.1	TGA-element	AACGAC	4319	6	-	Brassica oleracea	auxin-responsive element
BnYAB6.1	TGACG-motif	TGACG	62	5	+	Hordeum vulgare	MeJA-responsive
BnYAB6.1	TGACG-motif	TGACG	278	5	+	Hordeum vulgare	MeJA-responsive
BnYAB6.1	TGACG-motif	TGACG	1342	5	-	Hordeum vulgare	MeJA-responsive
BnYAB6.1	TGACG-motif	TGACG	2114	5	-	Hordeum vulgare	MeJA-responsive
BnYAB6.1	ABRE	ACGTG	1765	5	-	Arabidopsis thaliana	abscisic acid responsive
BnYAB6.1	TATC-box	TATCCCA	4102	7	-	Oryza sativa	gibberellin-responsive element
BnYAB6.1	CGTCA-motif	CGTCA	62	5	-	Hordeum vulgare	MeJA-responsive
BnYAB6.1	CGTCA-motif	CGTCA	278	5	-	Hordeum vulgare	MeJA-responsive
BnYAB6.1	CGTCA-motif	CGTCA	1342	5	+	Hordeum vulgare	MeJA-responsive
BnYAB6.1	CGTCA-motif	CGTCA	2114	5	+	Hordeum vulgare	MeJA-responsive
BnYAB6.1	LTR	CCGAAA	425	6	-	Hordeum vulgare	low-temperature responsive
BnYAB6.1	LTR	CCGAAA	3710	6	+	Hordeum vulgare	low-temperature responsive
BnYAB6.1	TCCC-motif	TCTCCCT	3956	7	+	Spinacia oleracea	light responsive element
BnYAB6.1	CAT-box	GCCACT	592	6	+	Arabidopsis thaliana	meristem expression
BnYAB6.1	CAT-box	GCCACT	838	6	+	Arabidopsis thaliana	meristem expression
BnYAB6.1	CAT-box	GCCACT	2694	6	-	Arabidopsis thaliana	meristem expression
BnYAB6.1	ACE	GACACGTATG	1741	9	+	Petroselinum crispum	light responsive element
BnYAB6.1	GT1-motif	GGTTAA	2676	6	-	Arabidopsis thaliana	light responsive element
BnYAB6.1	GT1-motif	GGTTAAT	3276	7	+	Avena sativa	light responsive element
BnYAB6.1	AuxRR-core	GGTCCAT	2023	7	-	Nicotiana tabacum	auxin-responsive element
BnYAB6.1	AuxRR-core	GGTCCAT	2053	7	+	Nicotiana tabacum	auxin-responsive element
BnYAB6.1	CAAT-box	CAAAT	521	5	-	Pisum sativum	promoter and enhancer
BnYAB6.1	CAAT-box	CAAAT	533	5	-	Pisum sativum	promoter and enhancer
BnYAB6.1	CAAT-box	CAAAT	861	5	+	Pisum sativum	promoter and enhancer
BnYAB6.1	CAAT-box	CAAAT	921	5	-	Pisum sativum	promoter and enhancer
BnYAB6.1	CAAT-box	CAAAT	1184	5	+	Pisum sativum	promoter and enhancer
BnYAB6.1	CAAT-box	CAAAT	1337	5	-	Pisum sativum	promoter and enhancer
BnYAB6.1	CAAT-box	CCAAT	1351	5	+	Arabidopsis thaliana	promoter and enhancer
BnYAB6.1	CAAT-box	CCAAT	1561	5	-	Arabidopsis thaliana	promoter and enhancer
BnYAB6.1	CAAT-box	CAAAT	1663	5	+	Pisum sativum	promoter and enhancer
BnYAB6.1	CAAT-box	CCAAT	1770	5	+	Arabidopsis thaliana	promoter and enhancer
BnYAB6.1	CAAT-box	CAAAT	1969	5	+	Pisum sativum	promoter and enhancer
BnYAB6.1	CAAT-box	CAAAT	2034	5	+	Pisum sativum	promoter and enhancer
BnYAB6.1	CAAT-box	CAAAT	2043	5	-	Pisum sativum	promoter and enhancer
BnYAB6.1	CAAT-box	CCAAT	2074	5	+	Arabidopsis thaliana	promoter and enhancer
BnYAB6.1	CAAT-box	CCAAT	2253	5	+	Arabidopsis thaliana	promoter and enhancer
BnYAB6.1	CAAT-box	CAAAT	2413	5	-	Pisum sativum	promoter and enhancer
BnYAB6.1	CAAT-box	CAAAT	2465	5	+	Pisum sativum	promoter and enhancer
BnYAB6.1	CAAT-box	CAAAT	2576	5	-	Pisum sativum	promoter and enhancer
BnYAB6.1	CAAT-box	CAAAT	2699	5	+	Pisum sativum	promoter and enhancer
BnYAB6.1	CAAT-box	CCAAT	2743	5	+	Arabidopsis thaliana	promoter and enhancer
BnYAB6.1	CAAT-box	CAAAT	2762	5	-	Pisum sativum	promoter and enhancer
BnYAB6.1	CAAT-box	CCAAT	2772	5	+	Arabidopsis thaliana	promoter and enhancer
BnYAB6.1	CAAT-box	CAAAT	2778	5	-	Pisum sativum	promoter and enhancer
BnYAB6.1	CAAT-box	CAAAT	2911	5	-	Pisum sativum	promoter and enhancer
BnYAB6.1	CAAT-box	CAAAT	2982	5	-	Pisum sativum	promoter and enhancer
BnYAB6.1	CAAT-box	CAAAT	3195	5	-	Pisum sativum	promoter and enhancer
BnYAB6.1	CAAT-box	CAAAT	3243	5	-	Pisum sativum	promoter and enhancer
BnYAB6.1	CAAT-box	CAAAT	3257	5	-	Pisum sativum	promoter and enhancer
BnYAB6.1	CAAT-box	CAAAT	3271	5	-	Pisum sativum	promoter and enhancer
BnYAB6.1	CAAT-box	CAAAT	3427	5	+	Pisum sativum	promoter and enhancer
BnYAB6.1	CAAT-box	CAAAT	3550	5	-	Pisum sativum	promoter and enhancer
BnYAB6.1	CAAT-box	CAAAT	3599	5	+	Pisum sativum	promoter and enhancer
BnYAB6.1	CAAT-box	CAAAT	3735	5	-	Pisum sativum	promoter and enhancer
BnYAB6.1	CAAT-box	CCAAT	4109	5	+	Arabidopsis thaliana	promoter and enhancer
BnYAB6.1	CAAT-box	CCAAT	4404	5	+	Arabidopsis thaliana	promoter and enhancer
BnYAB6.1	CAAT-box	CCCAATTT	4450	8	-	Arabidopsis thaliana	promoter and enhancer
BnYAB6.1	CAAT-box	CCAAT	4452	5	-	Arabidopsis thaliana	promoter and enhancer
BnYAB6.1	CAAT-box	CCAAT	4470	5	+	Arabidopsis thaliana	promoter and enhancer
BnYAB6.1	CAAT-box	CAAAT	4522	5	-	Pisum sativum	promoter and enhancer
BnYAB6.1	ARE	AAACCA	524	6	-	Zea mays	anaerobic induction
BnYAB6.1	ARE	AAACCA	3721	6	-	Zea mays	anaerobic induction
BnYAB6.1	ARE	AAACCA	3738	6	-	Zea mays	anaerobic induction
BnYAB6.1	ARE	AAACCA	3975	6	-	Zea mays	anaerobic induction
BnYAB6.1	ARE	AAACCA	4016	6	+	Zea mays	anaerobic induction
BnYAB6.1	ARE	AAACCA	4513	6	-	Zea mays	anaerobic induction
BnYAB6.1	TC-rich repeats	ATTCTCTAAC	1597	9	-	Nicotiana tabacum	defense and stress responsive
BnYAB6.1	MBS	CAACTG	329	6	+	Arabidopsis thaliana	drought-inducibility
BnYAB6.1	AE-box	AGAAACTT	1847	8	-	Arabidopsis thaliana	light responsive element
BnYAB6.1	AE-box	AGAAACAA	2149	8	+	Arabidopsis thaliana	light responsive element
BnYAB6.1	AE-box	AGAAACAA	2784	8	-	Arabidopsis thaliana	light responsive element
BnYAB6.1	TCT-motif	TCTTAC	1121	6	+	Arabidopsis thaliana	light responsive element
BnYAB6.1	TCT-motif	TCTTAC	1514	6	-	Arabidopsis thaliana	light responsive element
BnYAB6.1	TCT-motif	TCTTAC	3235	6	-	Arabidopsis thaliana	light responsive element
BnYAB6.1	O2-site	GATGACATGG	4198	9	-	Zea mays	zein metabolism regulation
BnYAB6.1	GCN4_motif	TGAGTCA	3622	7	+	Oryza sativa	endosperm expression
BnYAB6.1	Box II	TGGTAATAA	1005	9	+	Solanum tuberosum	light responsive element
BnYAB6.1	GATA-motif	GATAGGA	1961	7	-	Arabidopsis thaliana	light responsive element
BnYAB6.1	GATA-motif	AAGATAAGATT	2467	10	-	Arabidopsis thaliana	light responsive element
BnYAB6.1	GA-motif	ATAGATAA	3492	8	+	Arabidopsis thaliana	light responsive element
BnYAB6.1	GA-motif	ATAGATAA	3776	8	+	Arabidopsis thaliana	light responsive element
BnYAB6.1	I-box	cGATAAGGCG	3305	9	+	Zea mays	light responsive element
BnYAB6.1	Box 4	ATTAAT	2516	6	-	Petroselinum crispum	light responsive element
BnYAB6.1	Box 4	ATTAAT	3131	6	-	Petroselinum crispum	light responsive element
BnYAB6.1	Box 4	ATTAAT	3253	6	-	Petroselinum crispum	light responsive element
BnYAB6.1	Box 4	ATTAAT	3296	6	-	Petroselinum crispum	light responsive element
BnYAB6.1	Box 4	ATTAAT	3584	6	-	Petroselinum crispum	light responsive element
BnYAB6.1	Box 4	ATTAAT	3672	6	-	Petroselinum crispum	light responsive element
BnYAB2.3	LTR	CCGAAA	2567	6	-	Hordeum vulgare	low-temperature responsive
BnYAB2.3	CGTCA-motif	CGTCA	54	5	-	Hordeum vulgare	MeJA-responsive
BnYAB2.3	CGTCA-motif	CGTCA	534	5	-	Hordeum vulgare	MeJA-responsive
BnYAB2.3	CGTCA-motif	CGTCA	3403	5	+	Hordeum vulgare	MeJA-responsive
BnYAB2.3	TCCC-motif	TCTCCCT	1815	7	+	Spinacia oleracea	light responsive element
BnYAB2.3	TCCC-motif	TCTCCCT	3761	7	+	Spinacia oleracea	light responsive element
BnYAB2.3	P-box	CCTTTTG	524	7	-	Oryza sativa	gibberellin-responsive element
BnYAB2.3	P-box	CCTTTTG	2614	7	+	Oryza sativa	gibberellin-responsive element
BnYAB2.3	CAT-box	GCCACT	18	6	-	Arabidopsis thaliana	meristem expression
BnYAB2.3	CAT-box	GCCACT	857	6	-	Arabidopsis thaliana	meristem expression
BnYAB2.3	CAT-box	GCCACT	1161	6	-	Arabidopsis thaliana	meristem expression
BnYAB2.3	CAT-box	GCCACT	1618	6	-	Arabidopsis thaliana	meristem expression
BnYAB2.3	GT1-motif	GGTTAA	1482	6	+	Arabidopsis thaliana	light responsive element
BnYAB2.3	GT1-motif	GGTTAA	1909	6	+	Arabidopsis thaliana	light responsive element
BnYAB2.3	GT1-motif	GGTTAAT	2247	7	+	Avena sativa	light responsive element
BnYAB2.3	GT1-motif	GGTTAAT	2974	7	+	Avena sativa	light responsive element
BnYAB2.3	CAAT-box	CCAAT	237	5	-	Arabidopsis thaliana	promoter and enhancer
BnYAB2.3	CAAT-box	CAAAT	393	5	+	Pisum sativum	promoter and enhancer
BnYAB2.3	CAAT-box	CAAAT	420	5	+	Pisum sativum	promoter and enhancer
BnYAB2.3	CAAT-box	CCAAT	878	5	-	Arabidopsis thaliana	promoter and enhancer
BnYAB2.3	CAAT-box	CCAAT	1121	5	-	Arabidopsis thaliana	promoter and enhancer
BnYAB2.3	CAAT-box	CAAAT	1130	5	-	Pisum sativum	promoter and enhancer
BnYAB2.3	CAAT-box	CAAAT	1778	5	+	Pisum sativum	promoter and enhancer
BnYAB2.3	CAAT-box	CCAAT	1903	5	+	Arabidopsis thaliana	promoter and enhancer
BnYAB2.3	CAAT-box	CCAAT	1906	5	-	Arabidopsis thaliana	promoter and enhancer
BnYAB2.3	CAAT-box	CAAAT	1970	5	-	Pisum sativum	promoter and enhancer
BnYAB2.3	CAAT-box	CCAAT	2019	5	+	Arabidopsis thaliana	promoter and enhancer
BnYAB2.3	CAAT-box	CCAAT	2608	5	-	Arabidopsis thaliana	promoter and enhancer
BnYAB2.3	CAAT-box	CAAAT	2660	5	+	Pisum sativum	promoter and enhancer
BnYAB2.3	CAAT-box	CCCAATTT	2780	8	-	Arabidopsis thaliana	promoter and enhancer
BnYAB2.3	CAAT-box	CCAAT	2782	5	-	Arabidopsis thaliana	promoter and enhancer
BnYAB2.3	CAAT-box	CAAAT	2790	5	+	Pisum sativum	promoter and enhancer
BnYAB2.3	CAAT-box	CAAAT	2816	5	-	Pisum sativum	promoter and enhancer
BnYAB2.3	CAAT-box	CAAAT	2836	5	-	Pisum sativum	promoter and enhancer
BnYAB2.3	CAAT-box	CAAAT	2914	5	-	Pisum sativum	promoter and enhancer
BnYAB2.3	CAAT-box	CCAAT	3068	5	+	Arabidopsis thaliana	promoter and enhancer
BnYAB2.3	CAAT-box	CAAAT	3116	5	+	Pisum sativum	promoter and enhancer
BnYAB2.3	CAAT-box	CCAAT	3219	5	+	Arabidopsis thaliana	promoter and enhancer
BnYAB2.3	CAAT-box	CCAAT	3260	5	+	Arabidopsis thaliana	promoter and enhancer
BnYAB2.3	CAAT-box	CCAAT	3278	5	+	Arabidopsis thaliana	promoter and enhancer
BnYAB2.3	CAAT-box	CCAAT	3297	5	-	Arabidopsis thaliana	promoter and enhancer
BnYAB2.3	CAAT-box	CAAAT	3380	5	-	Pisum sativum	promoter and enhancer
BnYAB2.3	CAAT-box	CAAAT	3424	5	+	Pisum sativum	promoter and enhancer
BnYAB2.3	CAAT-box	CAAAT	3505	5	-	Pisum sativum	promoter and enhancer
BnYAB2.3	CAAT-box	CAAAT	3610	5	+	Pisum sativum	promoter and enhancer
BnYAB2.3	CAAT-box	CCAAT	3705	5	+	Arabidopsis thaliana	promoter and enhancer
BnYAB2.3	CAAT-box	CAAAT	3905	5	+	Pisum sativum	promoter and enhancer
BnYAB2.3	CAAT-box	CCAAT	3928	5	-	Arabidopsis thaliana	promoter and enhancer
BnYAB2.3	CAAT-box	CCAAT	4128	5	+	Arabidopsis thaliana	promoter and enhancer
BnYAB2.3	CAAT-box	CAAAT	4131	5	-	Pisum sativum	promoter and enhancer
BnYAB2.3	CAAT-box	CCAAT	4148	5	-	Arabidopsis thaliana	promoter and enhancer
BnYAB2.3	CAAT-box	CCCAATTT	4456	8	-	Arabidopsis thaliana	promoter and enhancer
BnYAB2.3	CAAT-box	CCAAT	4458	5	-	Arabidopsis thaliana	promoter and enhancer
BnYAB2.3	G-box	CACGTC	535	6	-	Zea mays	light responsive element
BnYAB2.3	G-box	CACGAC	547	6	-	Zea mays	light responsive element
BnYAB2.3	G-box	CACGAC	1094	6	-	Zea mays	light responsive element
BnYAB2.3	G-box	CACGTC	1288	6	+	Zea mays	light responsive element
BnYAB2.3	circadian	CAAAGATATC	1874	9	+	Lycopersicon esculentum	circadian
BnYAB2.3	CCAAT-box	CAACGG	94	6	-	Hordeum vulgare	MYBHv1 binding site
BnYAB2.3	GARE-motif	TCTGTTG	4211	7	-	Brassica oleracea	gibberellin-responsive element
BnYAB2.3	GARE-motif	TCTGTTG	4369	7	-	Brassica oleracea	gibberellin-responsive element
BnYAB2.3	ABRE	ACGTG	536	5	+	Arabidopsis thaliana	abscisic acid responsive
BnYAB2.3	ABRE	ACGTG	1288	5	-	Arabidopsis thaliana	abscisic acid responsive
BnYAB2.3	TGA-element	AACGAC	1705	6	-	Brassica oleracea	auxin-responsive element
BnYAB2.3	TGA-element	AACGAC	2360	6	-	Brassica oleracea	auxin-responsive element
BnYAB2.3	TGA-element	AACGAC	2454	6	-	Brassica oleracea	auxin-responsive element
BnYAB2.3	TGACG-motif	TGACG	54	5	+	Hordeum vulgare	MeJA-responsive
BnYAB2.3	TGACG-motif	TGACG	534	5	+	Hordeum vulgare	MeJA-responsive
BnYAB2.3	TGACG-motif	TGACG	3403	5	-	Hordeum vulgare	MeJA-responsive
BnYAB2.3	GCN4_motif	TGAGTCA	278	7	+	Oryza sativa	endosperm expression
BnYAB2.3	GCN4_motif	TGAGTCA	2351	7	-	Oryza sativa	endosperm expression
BnYAB2.3	GATA-motif	GATAGGA	229	7	+	Arabidopsis thaliana	light responsive element
BnYAB2.3	I-box	AGATAAGG	29	8	-	Triticum aestivum	light responsive element
BnYAB2.3	Box 4	ATTAAT	2666	6	-	Petroselinum crispum	light responsive element
BnYAB2.3	Box 4	ATTAAT	3549	6	-	Petroselinum crispum	light responsive element
BnYAB2.3	Box 4	ATTAAT	3658	6	-	Petroselinum crispum	light responsive element
BnYAB2.3	ARE	AAACCA	2748	6	-	Zea mays	anaerobic induction
BnYAB2.3	TC-rich repeats	GTTTTCTTAC	832	9	-	Nicotiana tabacum	defense and stress responsive
BnYAB2.3	TC-rich repeats	ATTCTCTAAC	1005	9	-	Nicotiana tabacum	defense and stress responsive
BnYAB2.3	MBS	CAACTG	82	6	-	Arabidopsis thaliana	drought-inducibility
BnYAB2.3	MBS	CAACTG	1297	6	-	Arabidopsis thaliana	drought-inducibility
BnYAB2.3	MBS	CAACTG	4533	6	-	Arabidopsis thaliana	drought-inducibility
BnYAB2.3	AE-box	AGAAACAA	415	8	+	Arabidopsis thaliana	light responsive element
BnYAB2.3	TCT-motif	TCTTAC	2063	6	+	Arabidopsis thaliana	light responsive element
BnYAB2.3	L-box	ATCCCACCTAC	4169	10	+	Petroselinum crispum	light responsive element
BnYAB2.3	O2-site	GTTGACGTGA	532	9	+	Zea mays	zein metabolism regulation
BnYAB2.3	O2-site	GATGA(C/T)(A/G)TG(A/G)	4157	8	-	Zea mays	zein metabolism regulation
BnYAB3.1	TCT-motif	TCTTAC	3955	6	+	Arabidopsis thaliana	light responsive element
BnYAB3.1	O2-site	GATGATGTGG	2679	9	-	Zea mays	zein metabolism regulation
BnYAB3.1	O2-site	GATGATGTGG	3765	9	-	Zea mays	zein metabolism regulation
BnYAB3.1	O2-site	GATGACATGG	4014	9	-	Zea mays	zein metabolism regulation
BnYAB3.1	AE-box	AGAAACAA	481	8	-	Arabidopsis thaliana	light responsive element
BnYAB3.1	AE-box	AGAAACAA	670	8	-	Arabidopsis thaliana	light responsive element
BnYAB3.1	AE-box	AGAAACAA	1931	8	-	Arabidopsis thaliana	light responsive element
BnYAB3.1	MBS	CAACTG	2295	6	-	Arabidopsis thaliana	drought-inducibility
BnYAB3.1	MBS	CAACTG	2613	6	+	Arabidopsis thaliana	drought-inducibility
BnYAB3.1	ARE	AAACCA	1768	6	-	Zea mays	anaerobic induction
BnYAB3.1	ARE	AAACCA	2455	6	+	Zea mays	anaerobic induction
BnYAB3.1	ARE	AAACCA	2743	6	+	Zea mays	anaerobic induction
BnYAB3.1	ARE	AAACCA	3490	6	+	Zea mays	anaerobic induction
BnYAB3.1	Box 4	ATTAAT	207	6	+	Petroselinum crispum	light responsive element
BnYAB3.1	Box 4	ATTAAT	265	6	+	Petroselinum crispum	light responsive element
BnYAB3.1	Box 4	ATTAAT	607	6	+	Petroselinum crispum	light responsive element
BnYAB3.1	Box 4	ATTAAT	720	6	+	Petroselinum crispum	light responsive element
BnYAB3.1	Box 4	ATTAAT	1293	6	+	Petroselinum crispum	light responsive element
BnYAB3.1	Box 4	ATTAAT	1534	6	+	Petroselinum crispum	light responsive element
BnYAB3.1	MRE	AACCTAA	3334	7	-	Petroselinum crispum	light responsive element
BnYAB3.1	GA-motif	ATAGATAA	2516	8	+	Arabidopsis thaliana	light responsive element
BnYAB3.1	G-Box	CACGTT	4628	6	-	Pisum sativum	light responsive element
BnYAB3.1	I-box	GTATAAGGCC	2823	9	+	Larix laricina	light responsive element
BnYAB3.1	I-box	gGATAAGGTG	4035	9	-	Zea mays	light responsive element
BnYAB3.1	TGACG-motif	TGACG	1250	5	+	Hordeum vulgare	MeJA-responsive
BnYAB3.1	TGACG-motif	TGACG	2559	5	+	Hordeum vulgare	MeJA-responsive
BnYAB3.1	TGACG-motif	TGACG	2697	5	-	Hordeum vulgare	MeJA-responsive
BnYAB3.1	ABRE	ACGTG	2652	5	-	Arabidopsis thaliana	abscisic acid responsive
BnYAB3.1	ABRE	ACGTG	4629	5	+	Arabidopsis thaliana	abscisic acid responsive
BnYAB3.1	CCAAT-box	CAACGG	1786	6	-	Hordeum vulgare	MYBHv1 binding site
BnYAB3.1	GARE-motif	TCTGTTG	1430	7	-	Brassica oleracea	gibberellin-responsive element
BnYAB3.1	TCA-element	CCATCTTTTT	1368	10	-	Nicotiana tabacum	salicylic acid responsiveness
BnYAB3.1	TCA-element	CCATCTTTTT	3601	9	-	Nicotiana tabacum	salicylic acid responsiveness
BnYAB3.1	circadian	CAAAGATATC	859	9	-	Lycopersicon esculentum	circadian
BnYAB3.1	circadian	CAAAGATATC	1551	9	+	Lycopersicon esculentum	circadian
BnYAB3.1	G-box	CACGTC	2652	6	+	Zea mays	light responsive element
BnYAB3.1	GT1-motif	GGTTAA	16	6	+	Arabidopsis thaliana	light responsive element
BnYAB3.1	GT1-motif	GGTTAAT	166	7	+	Avena sativa	light responsive element
BnYAB3.1	GT1-motif	GGTTAA	451	6	+	Arabidopsis thaliana	light responsive element
BnYAB3.1	GT1-motif	GGTTAA	3168	6	-	Arabidopsis thaliana	light responsive element
BnYAB3.1	CAAT-box	CAAAT	115	5	-	Pisum sativum	promoter and enhancer
BnYAB3.1	CAAT-box	CAAAT	272	5	+	Pisum sativum	promoter and enhancer
BnYAB3.1	CAAT-box	CAAAT	461	5	-	Pisum sativum	promoter and enhancer
BnYAB3.1	CAAT-box	CAAAT	522	5	-	Pisum sativum	promoter and enhancer
BnYAB3.1	CAAT-box	CCAAT	533	5	+	Arabidopsis thaliana	promoter and enhancer
BnYAB3.1	CAAT-box	CAAAT	545	5	+	Pisum sativum	promoter and enhancer
BnYAB3.1	CAAT-box	CCAAT	792	5	-	Arabidopsis thaliana	promoter and enhancer
BnYAB3.1	CAAT-box	CCAAT	832	5	+	Arabidopsis thaliana	promoter and enhancer
BnYAB3.1	CAAT-box	CAAAT	891	5	+	Pisum sativum	promoter and enhancer
BnYAB3.1	CAAT-box	CAAAT	928	5	+	Pisum sativum	promoter and enhancer
BnYAB3.1	CAAT-box	CCAAT	1150	5	+	Arabidopsis thaliana	promoter and enhancer
BnYAB3.1	CAAT-box	CAAAT	1312	5	-	Pisum sativum	promoter and enhancer
BnYAB3.1	CAAT-box	CAAAT	1469	5	+	Pisum sativum	promoter and enhancer
BnYAB3.1	CAAT-box	CCAAT	1516	5	-	Arabidopsis thaliana	promoter and enhancer
BnYAB3.1	CAAT-box	CAAAT	1645	5	-	Pisum sativum	promoter and enhancer
BnYAB3.1	CAAT-box	CAAAT	1779	5	-	Pisum sativum	promoter and enhancer
BnYAB3.1	CAAT-box	CCAAT	2216	5	-	Arabidopsis thaliana	promoter and enhancer
BnYAB3.1	CAAT-box	CAAAT	2496	5	+	Pisum sativum	promoter and enhancer
BnYAB3.1	CAAT-box	TGCCAAC	2807	7	-	Petunia hybrida	promoter and enhancer
BnYAB3.1	CAAT-box	CAAAT	2895	5	-	Pisum sativum	promoter and enhancer
BnYAB3.1	CAAT-box	TGCCAAC	3147	7	+	Petunia hybrida	promoter and enhancer
BnYAB3.1	CAAT-box	CAAAT	3173	5	+	Pisum sativum	promoter and enhancer
BnYAB3.1	CAAT-box	CAAAT	3508	5	+	Pisum sativum	promoter and enhancer
BnYAB3.1	CAAT-box	CAAAT	3707	5	+	Pisum sativum	promoter and enhancer
BnYAB3.1	CAAT-box	CAAAT	3941	5	+	Pisum sativum	promoter and enhancer
BnYAB3.1	CAAT-box	CAAAT	4173	5	+	Pisum sativum	promoter and enhancer
BnYAB3.1	CAAT-box	CCAAT	4232	5	-	Arabidopsis thaliana	promoter and enhancer
BnYAB3.1	CAAT-box	CCAAT	4275	5	+	Arabidopsis thaliana	promoter and enhancer
BnYAB3.1	CAAT-box	CCAAT	4431	5	+	Arabidopsis thaliana	promoter and enhancer
BnYAB3.1	CAAT-box	CCCAATTT	4561	8	-	Arabidopsis thaliana	promoter and enhancer
BnYAB3.1	CAAT-box	CCAAT	4563	5	-	Arabidopsis thaliana	promoter and enhancer
BnYAB3.1	CAAT-box	CAAAT	4692	5	+	Pisum sativum	promoter and enhancer
BnYAB3.1	CAT-box	GCCACT	4164	6	+	Arabidopsis thaliana	meristem expression
BnYAB3.1	CAT-box	GCCACT	4379	6	+	Arabidopsis thaliana	meristem expression
BnYAB3.1	P-box	CCTTTTG	3989	7	-	Oryza sativa	gibberellin-responsive element
BnYAB3.1	CGTCA-motif	CGTCA	1250	5	-	Hordeum vulgare	MeJA-responsive
BnYAB3.1	CGTCA-motif	CGTCA	2559	5	-	Hordeum vulgare	MeJA-responsive
BnYAB3.1	CGTCA-motif	CGTCA	2697	5	+	Hordeum vulgare	MeJA-responsive
BnYAB3.1	TCCC-motif	TCTCCCT	2665	7	+	Spinacia oleracea	light responsive element
BnYAB3.2	CAAT-box	CAAAT	22	5	+	Pisum sativum	promoter and enhancer
BnYAB3.2	CAAT-box	CAAAT	216	5	-	Pisum sativum	promoter and enhancer
BnYAB3.2	CAAT-box	CAAAT	374	5	+	Pisum sativum	promoter and enhancer
BnYAB3.2	CAAT-box	CAAAT	562	5	-	Pisum sativum	promoter and enhancer
BnYAB3.2	CAAT-box	CAAAT	623	5	-	Pisum sativum	promoter and enhancer
BnYAB3.2	CAAT-box	CCAAT	634	5	+	Arabidopsis thaliana	promoter and enhancer
BnYAB3.2	CAAT-box	CAAAT	646	5	+	Pisum sativum	promoter and enhancer
BnYAB3.2	CAAT-box	CCAAT	892	5	-	Arabidopsis thaliana	promoter and enhancer
BnYAB3.2	CAAT-box	CCAAT	932	5	+	Arabidopsis thaliana	promoter and enhancer
BnYAB3.2	CAAT-box	CAAAT	991	5	+	Pisum sativum	promoter and enhancer
BnYAB3.2	CAAT-box	CAAAT	1027	5	+	Pisum sativum	promoter and enhancer
BnYAB3.2	CAAT-box	CCAAT	1250	5	+	Arabidopsis thaliana	promoter and enhancer
BnYAB3.2	CAAT-box	CAAAT	1411	5	-	Pisum sativum	promoter and enhancer
BnYAB3.2	CAAT-box	CAAAT	1568	5	+	Pisum sativum	promoter and enhancer
BnYAB3.2	CAAT-box	CCAAT	1615	5	-	Arabidopsis thaliana	promoter and enhancer
BnYAB3.2	CAAT-box	CAAAT	1744	5	-	Pisum sativum	promoter and enhancer
BnYAB3.2	CAAT-box	CAAAT	1878	5	-	Pisum sativum	promoter and enhancer
BnYAB3.2	CAAT-box	CCAAT	2321	5	-	Arabidopsis thaliana	promoter and enhancer
BnYAB3.2	CAAT-box	CAAAT	2521	5	+	Pisum sativum	promoter and enhancer
BnYAB3.2	CAAT-box	CAAAT	2994	5	-	Pisum sativum	promoter and enhancer
BnYAB3.2	CAAT-box	TGCCAAC	3145	7	+	Petunia hybrida	promoter and enhancer
BnYAB3.2	CAAT-box	CAAAT	3171	5	+	Pisum sativum	promoter and enhancer
BnYAB3.2	CAAT-box	CAAAT	3506	5	+	Pisum sativum	promoter and enhancer
BnYAB3.2	CAAT-box	CAAAT	3706	5	+	Pisum sativum	promoter and enhancer
BnYAB3.2	CAAT-box	CAAAT	3941	5	+	Pisum sativum	promoter and enhancer
BnYAB3.2	CAAT-box	CAAAT	4173	5	+	Pisum sativum	promoter and enhancer
BnYAB3.2	CAAT-box	CCAAT	4232	5	-	Arabidopsis thaliana	promoter and enhancer
BnYAB3.2	CAAT-box	CCAAT	4275	5	+	Arabidopsis thaliana	promoter and enhancer
BnYAB3.2	CAAT-box	CCAAT	4431	5	+	Arabidopsis thaliana	promoter and enhancer
BnYAB3.2	CAAT-box	CCCAATTT	4561	8	-	Arabidopsis thaliana	promoter and enhancer
BnYAB3.2	CAAT-box	CCAAT	4563	5	-	Arabidopsis thaliana	promoter and enhancer
BnYAB3.2	CAAT-box	CAAAT	4692	5	+	Pisum sativum	promoter and enhancer
BnYAB3.2	GT1-motif	GGTTAA	117	6	+	Arabidopsis thaliana	light responsive element
BnYAB3.2	GT1-motif	GGTTAAT	268	7	+	Avena sativa	light responsive element
BnYAB3.2	GT1-motif	GGTTAA	552	6	+	Arabidopsis thaliana	light responsive element
BnYAB3.2	GT1-motif	GGTTAA	3166	6	-	Arabidopsis thaliana	light responsive element
BnYAB3.2	TCCC-motif	TCTCCCT	2764	7	+	Spinacia oleracea	light responsive element
BnYAB3.2	CGTCA-motif	CGTCA	1350	5	-	Hordeum vulgare	MeJA-responsive
BnYAB3.2	CGTCA-motif	CGTCA	2658	5	-	Hordeum vulgare	MeJA-responsive
BnYAB3.2	CGTCA-motif	CGTCA	2796	5	+	Hordeum vulgare	MeJA-responsive
BnYAB3.2	P-box	CCTTTTG	3881	7	-	Oryza sativa	gibberellin-responsive element
BnYAB3.2	P-box	CCTTTTG	3989	7	-	Oryza sativa	gibberellin-responsive element
BnYAB3.2	CAT-box	GCCACT	4164	6	+	Arabidopsis thaliana	meristem expression
BnYAB3.2	CAT-box	GCCACT	4379	6	+	Arabidopsis thaliana	meristem expression
BnYAB3.2	TCA-element	CCATCTTTTT	1467	10	-	Nicotiana tabacum	salicylic acid responsiveness
BnYAB3.2	TCA-element	CCATCTTTTT	3599	9	-	Nicotiana tabacum	salicylic acid responsiveness
BnYAB3.2	GARE-motif	TCTGTTG	1529	7	-	Brassica oleracea	gibberellin-responsive element
BnYAB3.2	CCAAT-box	CAACGG	1885	6	-	Hordeum vulgare	MYBHv1 binding site
BnYAB3.2	ABRE	ACGTG	2751	5	-	Arabidopsis thaliana	abscisic acid responsive
BnYAB3.2	ABRE	ACGTG	4629	5	+	Arabidopsis thaliana	abscisic acid responsive
BnYAB3.2	TGACG-motif	TGACG	1350	5	+	Hordeum vulgare	MeJA-responsive
BnYAB3.2	TGACG-motif	TGACG	2658	5	+	Hordeum vulgare	MeJA-responsive
BnYAB3.2	TGACG-motif	TGACG	2796	5	-	Hordeum vulgare	MeJA-responsive
BnYAB3.2	G-box	CACGTC	2751	6	+	Zea mays	light responsive element
BnYAB3.2	circadian	CAAAGATATC	959	9	-	Lycopersicon esculentum	circadian
BnYAB3.2	circadian	CAAAGATATC	1650	9	+	Lycopersicon esculentum	circadian
BnYAB3.2	I-box	GTATAAGGCC	2922	9	+	Larix laricina	light responsive element
BnYAB3.2	I-box	gGATAAGGTG	4035	9	-	Zea mays	light responsive element
BnYAB3.2	G-Box	CACGTT	4628	6	-	Pisum sativum	light responsive element
BnYAB3.2	GA-motif	ATAGATAA	2615	8	+	Arabidopsis thaliana	light responsive element
BnYAB3.2	MRE	AACCTAA	3332	7	-	Petroselinum crispum	light responsive element
BnYAB3.2	Box 4	ATTAAT	15	6	+	Petroselinum crispum	light responsive element
BnYAB3.2	Box 4	ATTAAT	309	6	+	Petroselinum crispum	light responsive element
BnYAB3.2	Box 4	ATTAAT	367	6	+	Petroselinum crispum	light responsive element
BnYAB3.2	Box 4	ATTAAT	708	6	+	Petroselinum crispum	light responsive element
BnYAB3.2	Box 4	ATTAAT	821	6	+	Petroselinum crispum	light responsive element
BnYAB3.2	Box 4	ATTAAT	1392	6	+	Petroselinum crispum	light responsive element
BnYAB3.2	Box 4	ATTAAT	1633	6	+	Petroselinum crispum	light responsive element
BnYAB3.2	AE-box	AGAAACAA	582	8	-	Arabidopsis thaliana	light responsive element
BnYAB3.2	AE-box	AGAAACAA	771	8	-	Arabidopsis thaliana	light responsive element
BnYAB3.2	AE-box	AGAAACAA	2030	8	-	Arabidopsis thaliana	light responsive element
BnYAB3.2	O2-site	GATGATGTGG	2778	9	-	Zea mays	zein metabolism regulation
BnYAB3.2	O2-site	GATGATGTGG	3764	9	-	Zea mays	zein metabolism regulation
BnYAB3.2	O2-site	GATGACATGG	4014	9	-	Zea mays	zein metabolism regulation
BnYAB3.2	TCT-motif	TCTTAC	3955	6	+	Arabidopsis thaliana	light responsive element
BnYAB3.2	ARE	AAACCA	1867	6	-	Zea mays	anaerobic induction
BnYAB3.2	ARE	AAACCA	2553	6	+	Zea mays	anaerobic induction
BnYAB3.2	ARE	AAACCA	2842	6	+	Zea mays	anaerobic induction
BnYAB3.2	ARE	AAACCA	3488	6	+	Zea mays	anaerobic induction
BnYAB3.2	MBS	CAACTG	2395	6	-	Arabidopsis thaliana	drought-inducibility
BnYAB3.2	MBS	CAACTG	2712	6	+	Arabidopsis thaliana	drought-inducibility
BnYAB4.3	ABRE	ACGTG	1698	5	-	Arabidopsis thaliana	abscisic acid responsive
BnYAB4.3	ABRE	GCAACGTGTC	2457	9	+	Hordeum vulgare	abscisic acid responsive
BnYAB4.3	ABRE	ACGTG	2460	5	+	Arabidopsis thaliana	abscisic acid responsive
BnYAB4.3	ABRE	ACGTG	2605	5	-	Arabidopsis thaliana	abscisic acid responsive
BnYAB4.3	ABRE	ACGTG	3481	5	-	Arabidopsis thaliana	abscisic acid responsive
BnYAB4.3	ABRE	ACGTG	4213	5	-	Arabidopsis thaliana	abscisic acid responsive
BnYAB4.3	TGACG-motif	TGACG	1169	5	+	Hordeum vulgare	MeJA-responsive
BnYAB4.3	TGACG-motif	TGACG	4020	5	+	Hordeum vulgare	MeJA-responsive
BnYAB4.3	TGACG-motif	TGACG	4134	5	+	Hordeum vulgare	MeJA-responsive
BnYAB4.3	TGACG-motif	TGACG	4627	5	+	Hordeum vulgare	MeJA-responsive
BnYAB4.3	TGA-element	AACGAC	1744	6	+	Brassica oleracea	auxin-responsive element
BnYAB4.3	TGA-element	AACGAC	4407	6	+	Brassica oleracea	auxin-responsive element
BnYAB4.3	GARE-motif	TCTGTTG	2648	7	+	Brassica oleracea	gibberellin-responsive element
BnYAB4.3	GARE-motif	TCTGTTG	4263	7	-	Brassica oleracea	gibberellin-responsive element
BnYAB4.3	CCAAT-box	CAACGG	3544	6	+	Hordeum vulgare	MYBHv1 binding site
BnYAB4.3	chs-CMA1a	TTACTTAA	3045	8	-	Daucus carota	light responsive element
BnYAB4.3	AACA_motif	TAACAAACTCCA	3172	11	-	Oryza sativa	endosperm expression
BnYAB4.3	AT1-motif	AATTATTTTTTATT	132	13	+	Solanum tuberosum	light responsive element
BnYAB4.3	AT1-motif	AATTATTTTTTATT	3002	13	+	Solanum tuberosum	light responsive element
BnYAB4.3	G-box	TAACACGTAG	919	9	-	Brassica oleracea	light responsive element
BnYAB4.3	G-box	CACGTC	1698	6	+	Zea mays	light responsive element
BnYAB4.3	G-box	CACGAC	1924	6	-	Zea mays	light responsive element
BnYAB4.3	G-box	CACGTC	4213	6	+	Zea mays	light responsive element
BnYAB4.3	GT1-motif	GGTTAAT	2663	7	+	Avena sativa	light responsive element
BnYAB4.3	GT1-motif	GGTTAAT	3824	7	-	Avena sativa	light responsive element
BnYAB4.3	GT1-motif	GGTTAA	3825	6	-	Arabidopsis thaliana	light responsive element
BnYAB4.3	GT1-motif	GGTTAA	4461	6	+	Arabidopsis thaliana	light responsive element
BnYAB4.3	AuxRR-core	GGTCCAT	3223	7	-	Nicotiana tabacum	auxin-responsive element
BnYAB4.3	CAAT-box	CAAAT	47	5	-	Pisum sativum	promoter and enhancer
BnYAB4.3	CAAT-box	CAAAT	122	5	+	Pisum sativum	promoter and enhancer
BnYAB4.3	CAAT-box	CCAAT	1335	5	+	Arabidopsis thaliana	promoter and enhancer
BnYAB4.3	CAAT-box	CAAAT	1398	5	-	Pisum sativum	promoter and enhancer
BnYAB4.3	CAAT-box	CAAAT	1480	5	+	Pisum sativum	promoter and enhancer
BnYAB4.3	CAAT-box	CAAAT	1630	5	+	Pisum sativum	promoter and enhancer
BnYAB4.3	CAAT-box	CAAAT	1651	5	+	Pisum sativum	promoter and enhancer
BnYAB4.3	CAAT-box	CCAAT	1834	5	-	Arabidopsis thaliana	promoter and enhancer
BnYAB4.3	CAAT-box	CCAAT	1994	5	-	Arabidopsis thaliana	promoter and enhancer
BnYAB4.3	CAAT-box	CAAAT	2362	5	-	Pisum sativum	promoter and enhancer
BnYAB4.3	CAAT-box	CCAAT	2394	5	+	Arabidopsis thaliana	promoter and enhancer
BnYAB4.3	CAAT-box	CCAAT	2511	5	+	Arabidopsis thaliana	promoter and enhancer
BnYAB4.3	CAAT-box	CAAAT	2617	5	-	Pisum sativum	promoter and enhancer
BnYAB4.3	CAAT-box	CAAAT	3022	5	-	Pisum sativum	promoter and enhancer
BnYAB4.3	CAAT-box	CAAAT	3152	5	+	Pisum sativum	promoter and enhancer
BnYAB4.3	CAAT-box	CAAAT	3166	5	-	Pisum sativum	promoter and enhancer
BnYAB4.3	CAAT-box	CAACCAACTCC	3173	10	-	Arabidopsis thaliana	promoter and enhancer
BnYAB4.3	CAAT-box	CCAAT	3333	5	-	Arabidopsis thaliana	promoter and enhancer
BnYAB4.3	CAAT-box	CAAAT	3369	5	+	Pisum sativum	promoter and enhancer
BnYAB4.3	CAAT-box	CAAAT	3590	5	-	Pisum sativum	promoter and enhancer
BnYAB4.3	CAAT-box	CCAAT	3757	5	+	Arabidopsis thaliana	promoter and enhancer
BnYAB4.3	CAAT-box	CAAAT	3858	5	-	Pisum sativum	promoter and enhancer
BnYAB4.3	CAAT-box	CAAAT	4176	5	-	Pisum sativum	promoter and enhancer
BnYAB4.3	CAAT-box	CCCAATTT	4519	8	-	Arabidopsis thaliana	promoter and enhancer
BnYAB4.3	CAAT-box	CCAAT	4521	5	-	Arabidopsis thaliana	promoter and enhancer
BnYAB4.3	CAAT-box	CCAAT	4527	5	+	Arabidopsis thaliana	promoter and enhancer
BnYAB4.3	CAAT-box	CAAAT	4676	5	-	Pisum sativum	promoter and enhancer
BnYAB4.3	CAAT-box	CAAAT	4693	5	-	Pisum sativum	promoter and enhancer
BnYAB4.3	LTR	CCGAAA	2760	6	+	Hordeum vulgare	low-temperature responsive
BnYAB4.3	LTR	CCGAAA	2776	6	+	Hordeum vulgare	low-temperature responsive
BnYAB4.3	LTR	CCGAAA	2818	6	+	Hordeum vulgare	low-temperature responsive
BnYAB4.3	LTR	CCGAAA	2833	6	+	Hordeum vulgare	low-temperature responsive
BnYAB4.3	LTR	CCGAAA	2864	6	+	Hordeum vulgare	low-temperature responsive
BnYAB4.3	LTR	CCGAAA	3374	6	+	Hordeum vulgare	low-temperature responsive
BnYAB4.3	CGTCA-motif	CGTCA	1169	5	-	Hordeum vulgare	MeJA-responsive
BnYAB4.3	CGTCA-motif	CGTCA	4020	5	-	Hordeum vulgare	MeJA-responsive
BnYAB4.3	CGTCA-motif	CGTCA	4134	5	-	Hordeum vulgare	MeJA-responsive
BnYAB4.3	CGTCA-motif	CGTCA	4627	5	-	Hordeum vulgare	MeJA-responsive
BnYAB4.3	O2-site	GATGATGTGG	4268	9	+	Zea mays	zein metabolism regulation
BnYAB4.3	TCT-motif	TCTTAC	2896	6	-	Arabidopsis thaliana	light responsive element
BnYAB4.3	TCT-motif	TCTTAC	3889	6	+	Arabidopsis thaliana	light responsive element
BnYAB4.3	AE-box	AGAAACAA	49	8	-	Arabidopsis thaliana	light responsive element
BnYAB4.3	AE-box	AGAAACTT	1127	8	+	Arabidopsis thaliana	light responsive element
BnYAB4.3	AE-box	AGAAACAA	2203	8	+	Arabidopsis thaliana	light responsive element
BnYAB4.3	TC-rich repeats	GTTTTCTTAC	199	9	-	Nicotiana tabacum	defense and stress responsive
BnYAB4.3	MBS	CAACTG	1284	6	-	Arabidopsis thaliana	drought-inducibility
BnYAB4.3	ARE	AAACCA	180	6	-	Zea mays	anaerobic induction
BnYAB4.3	ARE	AAACCA	216	6	+	Zea mays	anaerobic induction
BnYAB4.3	ARE	AAACCA	227	6	-	Zea mays	anaerobic induction
BnYAB4.3	ARE	AAACCA	274	6	-	Zea mays	anaerobic induction
BnYAB4.3	ARE	AAACCA	2391	6	+	Zea mays	anaerobic induction
BnYAB4.3	ARE	AAACCA	4075	6	-	Zea mays	anaerobic induction
BnYAB4.3	ARE	AAACCA	4394	6	+	Zea mays	anaerobic induction
BnYAB4.3	Box 4	ATTAAT	1667	6	+	Petroselinum crispum	light responsive element
BnYAB4.3	Box 4	ATTAAT	1880	6	+	Petroselinum crispum	light responsive element
BnYAB4.3	Box 4	ATTAAT	3104	6	-	Petroselinum crispum	light responsive element
BnYAB4.3	Box 4	ATTAAT	3360	6	-	Petroselinum crispum	light responsive element
BnYAB4.3	Box 4	ATTAAT	3699	6	-	Petroselinum crispum	light responsive element
BnYAB4.3	MRE	AACCTAA	2258	7	+	Petroselinum crispum	light responsive element
BnYAB4.3	3-AF1 binding site	TAAGAGAGGAA	2429	10	-	Solanum tuberosum	light responsive element
BnYAB4.3	G-Box	CACGTT	2459	6	-	Pisum sativum	light responsive element
BnYAB4.3	G-Box	CACGTT	2605	6	+	Pisum sativum	light responsive element
BnYAB4.3	G-Box	CACGTT	3481	6	+	Pisum sativum	light responsive element
BnYAB4.3	GATA-motif	AAGATAAGATT	1364	10	-	Arabidopsis thaliana	light responsive element
BnYAB4.3	GATA-motif	GATAGGA	3933	7	-	Arabidopsis thaliana	light responsive element
BnYAB4.3	GCN4_motif	TGAGTCA	1956	7	+	Oryza sativa	endosperm expression
BnYAB2.5	G-box	CACGAC	444	6	+	Zea mays	light responsive element
BnYAB2.5	G-box	CACGAC	566	6	+	Zea mays	light responsive element
BnYAB2.5	G-box	CACGAC	1724	6	-	Zea mays	light responsive element
BnYAB2.5	G-box	CACGAC	4054	6	+	Zea mays	light responsive element
BnYAB2.5	LAMP-element	CTTTATCA	895	8	-	Pisum sativum	light responsive element
BnYAB2.5	LAMP-element	CTTTATCA	1092	8	-	Pisum sativum	light responsive element
BnYAB2.5	LAMP-element	CTTTATCA	1136	8	-	Pisum sativum	light responsive element
BnYAB2.5	LAMP-element	CTTTATCA	1187	8	-	Pisum sativum	light responsive element
BnYAB2.5	GARE-motif	TCTGTTG	1755	7	+	Brassica oleracea	gibberellin-responsive element
BnYAB2.5	GARE-motif	TCTGTTG	4369	7	-	Brassica oleracea	gibberellin-responsive element
BnYAB2.5	TGACG-motif	TGACG	2287	5	+	Hordeum vulgare	MeJA-responsive
BnYAB2.5	TGACG-motif	TGACG	3332	5	-	Hordeum vulgare	MeJA-responsive
BnYAB2.5	TGACG-motif	TGACG	3412	5	-	Hordeum vulgare	MeJA-responsive
BnYAB2.5	TGACG-motif	TGACG	4104	5	+	Hordeum vulgare	MeJA-responsive
BnYAB2.5	ABRE	TACGGTC	95	7	+	Arabidopsis thaliana	abscisic acid responsive
BnYAB2.5	ABRE	ACGTG	679	5	+	Arabidopsis thaliana	abscisic acid responsive
BnYAB2.5	TCCC-motif	TCTCCCT	363	7	+	Spinacia oleracea	light responsive element
BnYAB2.5	TCCC-motif	TCTCCCT	3780	7	+	Spinacia oleracea	light responsive element
BnYAB2.5	TATC-box	TATCCCA	2250	7	-	Oryza sativa	gibberellin-responsive element
BnYAB2.5	CGTCA-motif	CGTCA	2287	5	-	Hordeum vulgare	MeJA-responsive
BnYAB2.5	CGTCA-motif	CGTCA	3332	5	+	Hordeum vulgare	MeJA-responsive
BnYAB2.5	CGTCA-motif	CGTCA	3412	5	+	Hordeum vulgare	MeJA-responsive
BnYAB2.5	CGTCA-motif	CGTCA	4104	5	-	Hordeum vulgare	MeJA-responsive
BnYAB2.5	LTR	CCGAAA	2170	6	-	Hordeum vulgare	low-temperature responsive
BnYAB2.5	P-box	CCTTTTG	3442	7	-	Oryza sativa	gibberellin-responsive element
BnYAB2.5	CAAT-box	CCAAT	6	5	+	Arabidopsis thaliana	promoter and enhancer
BnYAB2.5	CAAT-box	CAAAT	143	5	-	Pisum sativum	promoter and enhancer
BnYAB2.5	CAAT-box	CAAAT	273	5	+	Pisum sativum	promoter and enhancer
BnYAB2.5	CAAT-box	CAAAT	304	5	+	Pisum sativum	promoter and enhancer
BnYAB2.5	CAAT-box	CAAAT	322	5	-	Pisum sativum	promoter and enhancer
BnYAB2.5	CAAT-box	CCAAT	622	5	-	Arabidopsis thaliana	promoter and enhancer
BnYAB2.5	CAAT-box	CCAAT	705	5	-	Arabidopsis thaliana	promoter and enhancer
BnYAB2.5	CAAT-box	CCAAT	2310	5	-	Arabidopsis thaliana	promoter and enhancer
BnYAB2.5	CAAT-box	CAAAT	2622	5	+	Pisum sativum	promoter and enhancer
BnYAB2.5	CAAT-box	CAAAT	2880	5	-	Pisum sativum	promoter and enhancer
BnYAB2.5	CAAT-box	CAAAT	2916	5	-	Pisum sativum	promoter and enhancer
BnYAB2.5	CAAT-box	CAAAT	3106	5	+	Pisum sativum	promoter and enhancer
BnYAB2.5	CAAT-box	CAAAT	3205	5	+	Pisum sativum	promoter and enhancer
BnYAB2.5	CAAT-box	CAAAT	3310	5	-	Pisum sativum	promoter and enhancer
BnYAB2.5	CAAT-box	CAAAT	3416	5	-	Pisum sativum	promoter and enhancer
BnYAB2.5	CAAT-box	CAAAT	3532	5	+	Pisum sativum	promoter and enhancer
BnYAB2.5	CAAT-box	CAAAT	3539	5	+	Pisum sativum	promoter and enhancer
BnYAB2.5	CAAT-box	CAAAT	3870	5	-	Pisum sativum	promoter and enhancer
BnYAB2.5	CAAT-box	CAAAT	3907	5	+	Pisum sativum	promoter and enhancer
BnYAB2.5	CAAT-box	CCAAT	4128	5	+	Arabidopsis thaliana	promoter and enhancer
BnYAB2.5	CAAT-box	CAAAT	4131	5	-	Pisum sativum	promoter and enhancer
BnYAB2.5	CAAT-box	CCAAT	4148	5	-	Arabidopsis thaliana	promoter and enhancer
BnYAB2.5	CAAT-box	CCCAATTT	4456	8	-	Arabidopsis thaliana	promoter and enhancer
BnYAB2.5	CAAT-box	CCAAT	4458	5	-	Arabidopsis thaliana	promoter and enhancer
BnYAB2.5	ARE	AAACCA	663	6	-	Zea mays	anaerobic induction
BnYAB2.5	ARE	AAACCA	2167	6	-	Zea mays	anaerobic induction
BnYAB2.5	ARE	AAACCA	2692	6	-	Zea mays	anaerobic induction
BnYAB2.5	ARE	AAACCA	2935	6	-	Zea mays	anaerobic induction
BnYAB2.5	ARE	AAACCA	3984	6	+	Zea mays	anaerobic induction
BnYAB2.5	TC-rich repeats	ATTCTCTAAC	671	9	+	Nicotiana tabacum	defense and stress responsive
BnYAB2.5	TC-rich repeats	GTTTTCTTAC	834	10	+	Nicotiana tabacum	defense and stress responsive
BnYAB2.5	TC-rich repeats	GTTTTCTTAC	877	9	+	Nicotiana tabacum	defense and stress responsive
BnYAB2.5	TC-rich repeats	GTTTTCTTAC	930	10	+	Nicotiana tabacum	defense and stress responsive
BnYAB2.5	TC-rich repeats	GTTTTCTTAC	984	9	+	Nicotiana tabacum	defense and stress responsive
BnYAB2.5	TC-rich repeats	GTTTTCTTAC	1032	10	+	Nicotiana tabacum	defense and stress responsive
BnYAB2.5	TC-rich repeats	GTTTTCTTAC	1074	10	+	Nicotiana tabacum	defense and stress responsive
BnYAB2.5	TC-rich repeats	GTTTTCTTAC	1118	10	+	Nicotiana tabacum	defense and stress responsive
BnYAB2.5	TC-rich repeats	GTTTTCTTAC	1171	10	+	Nicotiana tabacum	defense and stress responsive
BnYAB2.5	TC-rich repeats	GTTTTCTTAC	1266	9	+	Nicotiana tabacum	defense and stress responsive
BnYAB2.5	MBS	CAACTG	4533	6	-	Arabidopsis thaliana	drought-inducibility
BnYAB2.5	AE-box	AGAAACTT	2989	8	+	Arabidopsis thaliana	light responsive element
BnYAB2.5	O2-site	GATGA(C/T)(A/G)TG(A/G)	4157	8	-	Zea mays	zein metabolism regulation
BnYAB2.5	TCT-motif	TCTTAC	385	6	+	Arabidopsis thaliana	light responsive element
BnYAB2.5	TCT-motif	TCTTAC	838	6	+	Arabidopsis thaliana	light responsive element
BnYAB2.5	TCT-motif	TCTTAC	934	6	+	Arabidopsis thaliana	light responsive element
BnYAB2.5	TCT-motif	TCTTAC	1036	6	+	Arabidopsis thaliana	light responsive element
BnYAB2.5	TCT-motif	TCTTAC	1078	6	+	Arabidopsis thaliana	light responsive element
BnYAB2.5	TCT-motif	TCTTAC	1122	6	+	Arabidopsis thaliana	light responsive element
BnYAB2.5	TCT-motif	TCTTAC	1175	6	+	Arabidopsis thaliana	light responsive element
BnYAB2.5	TCT-motif	TCTTAC	1270	6	+	Arabidopsis thaliana	light responsive element
BnYAB2.5	GATA-motif	AAGATAAGATT	347	10	-	Arabidopsis thaliana	light responsive element
BnYAB2.5	I-box	gGATAAGGTG	1685	9	+	Zea mays	light responsive element
BnYAB2.5	CAG-motif	GAAAGGCAGAC	3779	10	-	Arabidopsis thaliana	light responsive element
BnYAB2.5	G-Box	CACGTT	678	6	-	Pisum sativum	light responsive element
BnYAB2.5	Sp1	GGGCGG	2650	6	-	Oryza sativa	light responsive element
BnYAB2.5	Box 4	ATTAAT	102	6	+	Petroselinum crispum	light responsive element
BnYAB2.5	Box 4	ATTAAT	3161	6	-	Petroselinum crispum	light responsive element
BnYAB2.5	Box 4	ATTAAT	3624	6	-	Petroselinum crispum	light responsive element
BnYAB2.5	Box 4	ATTAAT	3806	6	-	Petroselinum crispum	light responsive element
BnYAB1.2	TC-rich repeats	GTTTTCTTAC	434	9	+	Nicotiana tabacum	defense and stress responsive
BnYAB1.2	TC-rich repeats	GTTTTCTTAC	459	9	+	Nicotiana tabacum	defense and stress responsive
BnYAB1.2	TC-rich repeats	GTTTTCTTAC	2706	9	-	Nicotiana tabacum	defense and stress responsive
BnYAB1.2	MBS	CAACTG	3015	6	-	Arabidopsis thaliana	drought-inducibility
BnYAB1.2	MBS	CAACTG	3113	6	-	Arabidopsis thaliana	drought-inducibility
BnYAB1.2	ARE	AAACCA	82	6	-	Zea mays	anaerobic induction
BnYAB1.2	ARE	AAACCA	158	6	-	Zea mays	anaerobic induction
BnYAB1.2	ARE	AAACCA	1147	6	-	Zea mays	anaerobic induction
BnYAB1.2	ARE	AAACCA	1536	6	+	Zea mays	anaerobic induction
BnYAB1.2	ARE	AAACCA	2271	6	+	Zea mays	anaerobic induction
BnYAB1.2	ARE	AAACCA	3504	6	+	Zea mays	anaerobic induction
BnYAB1.2	ARE	AAACCA	4587	6	+	Zea mays	anaerobic induction
BnYAB1.2	TCT-motif	TCTTAC	438	6	+	Arabidopsis thaliana	light responsive element
BnYAB1.2	TCT-motif	TCTTAC	463	6	+	Arabidopsis thaliana	light responsive element
BnYAB1.2	TCT-motif	TCTTAC	788	6	-	Arabidopsis thaliana	light responsive element
BnYAB1.2	TCT-motif	TCTTAC	1664	6	-	Arabidopsis thaliana	light responsive element
BnYAB1.2	TCT-motif	TCTTAC	1877	6	+	Arabidopsis thaliana	light responsive element
BnYAB1.2	TCT-motif	TCTTAC	2706	6	-	Arabidopsis thaliana	light responsive element
BnYAB1.2	TCT-motif	TCTTAC	3765	6	+	Arabidopsis thaliana	light responsive element
BnYAB1.2	TCT-motif	TCTTAC	3988	6	+	Arabidopsis thaliana	light responsive element
BnYAB1.2	TCT-motif	TCTTAC	4244	6	+	Arabidopsis thaliana	light responsive element
BnYAB1.2	O2-site	GATGACATGG	4616	9	+	Zea mays	zein metabolism regulation
BnYAB1.2	AE-box	AGAAACAA	610	8	+	Arabidopsis thaliana	light responsive element
BnYAB1.2	AE-box	AGAAACAA	2884	8	-	Arabidopsis thaliana	light responsive element
BnYAB1.2	Box 4	ATTAAT	885	6	+	Petroselinum crispum	light responsive element
BnYAB1.2	Box 4	ATTAAT	3240	6	-	Petroselinum crispum	light responsive element
BnYAB1.2	Box 4	ATTAAT	3571	6	-	Petroselinum crispum	light responsive element
BnYAB1.2	MRE	AACCTAA	251	7	-	Petroselinum crispum	light responsive element
BnYAB1.2	MRE	AACCTAA	311	7	+	Petroselinum crispum	light responsive element
BnYAB1.2	Sp1	GGGCGG	4203	6	-	Oryza sativa	light responsive element
BnYAB1.2	Sp1	GGGCGG	4399	6	-	Oryza sativa	light responsive element
BnYAB1.2	G-Box	CACGTG	2264	6	+	Pisum sativum	light responsive element
BnYAB1.2	ATC-motif	AGTAATCT	906	8	-	Spinacia oleracea	light responsive element
BnYAB1.2	ATC-motif	AGTAATCT	4374	8	-	Spinacia oleracea	light responsive element
BnYAB1.2	I-box	TAGATAACC	3542	9	-	Pisum sativum	light responsive element
BnYAB1.2	circadian	CAAAGATATC	1695	9	+	Lycopersicon esculentum	circadian
BnYAB1.2	G-box	TACGTG	48	6	+	Arabidopsis thaliana	light responsive element
BnYAB1.2	G-box	TACGTG	526	6	+	Arabidopsis thaliana	light responsive element
BnYAB1.2	G-box	CACGTC	2036	6	+	Zea mays	light responsive element
BnYAB1.2	G-box	CACGTG	2264	6	+	Arabidopsis thaliana	light responsive element
BnYAB1.2	G-box	TACGTG	2821	6	+	Arabidopsis thaliana	light responsive element
BnYAB1.2	TGA-element	AACGAC	1989	6	+	Brassica oleracea	auxin-responsive element
BnYAB1.2	TGA-element	AACGAC	2136	6	-	Brassica oleracea	auxin-responsive element
BnYAB1.2	TGA-element	AACGAC	2196	6	-	Brassica oleracea	auxin-responsive element
BnYAB1.2	ABRE	ACGTG	49	5	+	Arabidopsis thaliana	abscisic acid responsive
BnYAB1.2	ABRE	ACGTG	527	5	+	Arabidopsis thaliana	abscisic acid responsive
BnYAB1.2	ABRE	ACGTG	2036	5	-	Arabidopsis thaliana	abscisic acid responsive
BnYAB1.2	ABRE	CACGTG	2264	6	+	Arabidopsis thaliana	abscisic acid responsive
BnYAB1.2	ABRE	ACGTG	2265	5	+	Arabidopsis thaliana	abscisic acid responsive
BnYAB1.2	ABRE	ACGTG	2822	5	+	Arabidopsis thaliana	abscisic acid responsive
BnYAB1.2	ABRE	TACGGTC	4144	7	-	Arabidopsis thaliana	abscisic acid responsive
BnYAB1.2	CCAAT-box	CAACGG	1997	6	+	Hordeum vulgare	MYBHv1 binding site
BnYAB1.2	CCAAT-box	CAACGG	3131	6	-	Hordeum vulgare	MYBHv1 binding site
BnYAB1.2	ATCT-motif	AATCTAATCC	3924	9	+	Pisum sativum	light responsive element
BnYAB1.2	CAT-box	GCCACT	3721	6	-	Arabidopsis thaliana	meristem expression
BnYAB1.2	P-box	CCTTTTG	2463	7	+	Oryza sativa	gibberellin-responsive element
BnYAB1.2	LTR	CCGAAA	1658	6	+	Hordeum vulgare	low-temperature responsive
BnYAB1.2	LTR	CCGAAA	1883	6	-	Hordeum vulgare	low-temperature responsive
BnYAB1.2	TCCC-motif	TCTCCCT	3811	7	+	Spinacia oleracea	light responsive element
BnYAB1.2	GT1-motif	GGTTAA	4395	6	-	Arabidopsis thaliana	light responsive element
BnYAB1.2	CAAT-box	CAAAT	391	5	+	Pisum sativum	promoter and enhancer
BnYAB1.2	CAAT-box	CAAAT	408	5	-	Pisum sativum	promoter and enhancer
BnYAB1.2	CAAT-box	CCAAT	555	5	+	Arabidopsis thaliana	promoter and enhancer
BnYAB1.2	CAAT-box	CAAAT	626	5	-	Pisum sativum	promoter and enhancer
BnYAB1.2	CAAT-box	CAAAT	659	5	-	Pisum sativum	promoter and enhancer
BnYAB1.2	CAAT-box	CAAAT	687	5	-	Pisum sativum	promoter and enhancer
BnYAB1.2	CAAT-box	CAAAT	753	5	-	Pisum sativum	promoter and enhancer
BnYAB1.2	CAAT-box	CCAAT	800	5	+	Arabidopsis thaliana	promoter and enhancer
BnYAB1.2	CAAT-box	CAAAT	1016	5	+	Pisum sativum	promoter and enhancer
BnYAB1.2	CAAT-box	CAAAT	1028	5	-	Pisum sativum	promoter and enhancer
BnYAB1.2	CAAT-box	CAAAT	1060	5	+	Pisum sativum	promoter and enhancer
BnYAB1.2	CAAT-box	CAAAT	1068	5	+	Pisum sativum	promoter and enhancer
BnYAB1.2	CAAT-box	CAAAT	1098	5	+	Pisum sativum	promoter and enhancer
BnYAB1.2	CAAT-box	CAAAT	1213	5	+	Pisum sativum	promoter and enhancer
BnYAB1.2	CAAT-box	CAAAT	1271	5	+	Pisum sativum	promoter and enhancer
BnYAB1.2	CAAT-box	CCAAT	1517	5	+	Arabidopsis thaliana	promoter and enhancer
BnYAB1.2	CAAT-box	CAAAT	1525	5	+	Pisum sativum	promoter and enhancer
BnYAB1.2	CAAT-box	CCAAT	1539	5	+	Arabidopsis thaliana	promoter and enhancer
BnYAB1.2	CAAT-box	CCAAT	1578	5	+	Arabidopsis thaliana	promoter and enhancer
BnYAB1.2	CAAT-box	CAAAT	1760	5	-	Pisum sativum	promoter and enhancer
BnYAB1.2	CAAT-box	CCAAT	1780	5	-	Arabidopsis thaliana	promoter and enhancer
BnYAB1.2	CAAT-box	CCAAT	2747	5	-	Arabidopsis thaliana	promoter and enhancer
BnYAB1.2	CAAT-box	CAAAT	2898	5	+	Pisum sativum	promoter and enhancer
BnYAB1.2	CAAT-box	CAAAT	2901	5	-	Pisum sativum	promoter and enhancer
BnYAB1.2	CAAT-box	CAAAT	2955	5	+	Pisum sativum	promoter and enhancer
BnYAB1.2	CAAT-box	CAAAT	3053	5	+	Pisum sativum	promoter and enhancer
BnYAB1.2	CAAT-box	CAAAT	3303	5	-	Pisum sativum	promoter and enhancer
BnYAB1.2	CAAT-box	CAAAT	3361	5	+	Pisum sativum	promoter and enhancer
BnYAB1.2	CAAT-box	CAAAT	3370	5	+	Pisum sativum	promoter and enhancer
BnYAB1.2	CAAT-box	CAAAT	3478	5	+	Pisum sativum	promoter and enhancer
BnYAB1.2	CAAT-box	CCAAT	3566	5	+	Arabidopsis thaliana	promoter and enhancer
BnYAB1.2	CAAT-box	CCAAT	3770	5	+	Arabidopsis thaliana	promoter and enhancer
BnYAB1.2	CAAT-box	CAAAT	3908	5	+	Pisum sativum	promoter and enhancer
BnYAB1.2	CAAT-box	CAAAT	3927	5	+	Pisum sativum	promoter and enhancer
BnYAB1.2	CAAT-box	CCAAT	4084	5	+	Arabidopsis thaliana	promoter and enhancer
BnYAB1.2	CAAT-box	CCAAT	4527	5	-	Arabidopsis thaliana	promoter and enhancer
BnYAB5.2	ARE	AAACCA	890	6	+	Zea mays	anaerobic induction
BnYAB5.2	ARE	AAACCA	3239	6	+	Zea mays	anaerobic induction
BnYAB5.2	ARE	AAACCA	3259	6	+	Zea mays	anaerobic induction
BnYAB5.2	ARE	AAACCA	3983	6	-	Zea mays	anaerobic induction
BnYAB5.2	TCT-motif	TCTTAC	589	6	-	Arabidopsis thaliana	light responsive element
BnYAB5.2	GATA-motif	AAGATAAGATT	2672	10	-	Arabidopsis thaliana	light responsive element
BnYAB5.2	GCN4_motif	TGAGTCA	2766	7	+	Oryza sativa	endosperm expression
BnYAB5.2	Box 4	ATTAAT	563	6	+	Petroselinum crispum	light responsive element
BnYAB5.2	Box 4	ATTAAT	1512	6	+	Petroselinum crispum	light responsive element
BnYAB5.2	Box 4	ATTAAT	1940	6	+	Petroselinum crispum	light responsive element
BnYAB5.2	Box 4	ATTAAT	1990	6	+	Petroselinum crispum	light responsive element
BnYAB5.2	Box 4	ATTAAT	2039	6	+	Petroselinum crispum	light responsive element
BnYAB5.2	Box 4	ATTAAT	2297	6	-	Petroselinum crispum	light responsive element
BnYAB5.2	Box 4	ATTAAT	2381	6	-	Petroselinum crispum	light responsive element
BnYAB5.2	Box 4	ATTAAT	2417	6	-	Petroselinum crispum	light responsive element
BnYAB5.2	Box 4	ATTAAT	2522	6	-	Petroselinum crispum	light responsive element
BnYAB5.2	Box 4	ATTAAT	2703	6	-	Petroselinum crispum	light responsive element
BnYAB5.2	Box 4	ATTAAT	3194	6	-	Petroselinum crispum	light responsive element
BnYAB5.2	Box 4	ATTAAT	3624	6	-	Petroselinum crispum	light responsive element
BnYAB5.2	MRE	AACCTAA	3129	7	-	Petroselinum crispum	light responsive element
BnYAB5.2	I-box	gGATAAGGTG	4197	9	-	Zea mays	light responsive element
BnYAB5.2	4cl-CMA1b	ATTCCGATAAACT	706	12	-	Petroselinum crispum	light responsive element
BnYAB5.2	LAMP-element	CTTTATCA	67	8	-	Pisum sativum	light responsive element
BnYAB5.2	G-box	CCACGTAA	2433	8	+	Brassica napus	light responsive element
BnYAB5.2	G-box	TACGTG	2434	6	-	Arabidopsis thaliana	light responsive element
BnYAB5.2	TGACG-motif	TGACG	971	5	-	Hordeum vulgare	MeJA-responsive
BnYAB5.2	TGACG-motif	TGACG	2951	5	-	Hordeum vulgare	MeJA-responsive
BnYAB5.2	TGACG-motif	TGACG	3080	5	-	Hordeum vulgare	MeJA-responsive
BnYAB5.2	TGACG-motif	TGACG	3374	5	+	Hordeum vulgare	MeJA-responsive
BnYAB5.2	TGA-element	AACGAC	2143	6	-	Brassica oleracea	auxin-responsive element
BnYAB5.2	ABRE	ACGTG	2434	5	-	Arabidopsis thaliana	abscisic acid responsive
BnYAB5.2	CCAAT-box	CAACGG	743	6	+	Hordeum vulgare	MYBHv1 binding site
BnYAB5.2	CCAAT-box	CAACGG	981	6	-	Hordeum vulgare	MYBHv1 binding site
BnYAB5.2	GARE-motif	TCTGTTG	1395	7	-	Brassica oleracea	gibberellin-responsive element
BnYAB5.2	CAT-box	GCCACT	4122	6	+	Arabidopsis thaliana	meristem expression
BnYAB5.2	CGTCA-motif	CGTCA	971	5	+	Hordeum vulgare	MeJA-responsive
BnYAB5.2	CGTCA-motif	CGTCA	2951	5	+	Hordeum vulgare	MeJA-responsive
BnYAB5.2	CGTCA-motif	CGTCA	3080	5	+	Hordeum vulgare	MeJA-responsive
BnYAB5.2	CGTCA-motif	CGTCA	3374	5	-	Hordeum vulgare	MeJA-responsive
BnYAB5.2	LTR	CCGAAA	1589	6	-	Hordeum vulgare	low-temperature responsive
BnYAB5.2	GT1-motif	GGTTAA	1644	6	+	Arabidopsis thaliana	light responsive element
BnYAB5.2	GT1-motif	GGTTAAT	2200	7	+	Avena sativa	light responsive element
BnYAB5.2	GT1-motif	GGTTAA	2316	6	-	Arabidopsis thaliana	light responsive element
BnYAB5.2	GT1-motif	GGTTAAT	3132	7	+	Avena sativa	light responsive element
BnYAB5.2	GT1-motif	GGTTAA	3808	6	+	Arabidopsis thaliana	light responsive element
BnYAB5.2	CAAT-box	CAAAT	25	5	+	Pisum sativum	promoter and enhancer
BnYAB5.2	CAAT-box	CCAAT	154	5	-	Arabidopsis thaliana	promoter and enhancer
BnYAB5.2	CAAT-box	CCAAT	230	5	-	Arabidopsis thaliana	promoter and enhancer
BnYAB5.2	CAAT-box	CAAAT	308	5	+	Pisum sativum	promoter and enhancer
BnYAB5.2	CAAT-box	CAAAT	337	5	+	Pisum sativum	promoter and enhancer
BnYAB5.2	CAAT-box	CAAAT	508	5	+	Pisum sativum	promoter and enhancer
BnYAB5.2	CAAT-box	CAAAT	541	5	-	Pisum sativum	promoter and enhancer
BnYAB5.2	CAAT-box	CAAAT	569	5	+	Pisum sativum	promoter and enhancer
BnYAB5.2	CAAT-box	CAAAT	782	5	-	Pisum sativum	promoter and enhancer
BnYAB5.2	CAAT-box	CAAAT	894	5	+	Pisum sativum	promoter and enhancer
BnYAB5.2	CAAT-box	CAAAT	1207	5	-	Pisum sativum	promoter and enhancer
BnYAB5.2	CAAT-box	CAAAT	1227	5	+	Pisum sativum	promoter and enhancer
BnYAB5.2	CAAT-box	CAAAT	1380	5	-	Pisum sativum	promoter and enhancer
BnYAB5.2	CAAT-box	CAAAT	1549	5	-	Pisum sativum	promoter and enhancer
BnYAB5.2	CAAT-box	CCAAT	1636	5	+	Arabidopsis thaliana	promoter and enhancer
BnYAB5.2	CAAT-box	CCAAT	1670	5	-	Arabidopsis thaliana	promoter and enhancer
BnYAB5.2	CAAT-box	CCAAT	1711	5	+	Arabidopsis thaliana	promoter and enhancer
BnYAB5.2	CAAT-box	CAAAT	1770	5	-	Pisum sativum	promoter and enhancer
BnYAB5.2	CAAT-box	CAAAT	1893	5	+	Pisum sativum	promoter and enhancer
BnYAB5.2	CAAT-box	CAAAT	1929	5	+	Pisum sativum	promoter and enhancer
BnYAB5.2	CAAT-box	CAAAT	2024	5	+	Pisum sativum	promoter and enhancer
BnYAB5.2	CAAT-box	CAAAT	2059	5	-	Pisum sativum	promoter and enhancer
BnYAB5.2	CAAT-box	CAAAT	2104	5	+	Pisum sativum	promoter and enhancer
BnYAB5.2	CAAT-box	CCAAT	2722	5	+	Arabidopsis thaliana	promoter and enhancer
BnYAB5.2	CAAT-box	CAAAT	2727	5	-	Pisum sativum	promoter and enhancer
BnYAB5.2	CAAT-box	CAAAT	2738	5	+	Pisum sativum	promoter and enhancer
BnYAB5.2	CAAT-box	CAAAT	2817	5	+	Pisum sativum	promoter and enhancer
BnYAB5.2	CAAT-box	CCAAT	3531	5	-	Arabidopsis thaliana	promoter and enhancer
BnYAB5.2	CAAT-box	CAAAT	3662	5	-	Pisum sativum	promoter and enhancer
BnYAB5.2	CAAT-box	CCAAT	4131	5	+	Arabidopsis thaliana	promoter and enhancer
BnYAB1.4	Sp1	GGGCGG	2063	6	-	Oryza sativa	light responsive element
BnYAB1.4	Sp1	GGGCGG	4420	6	-	Oryza sativa	light responsive element
BnYAB1.4	MRE	AACCTAA	10	7	-	Petroselinum crispum	light responsive element
BnYAB1.4	MRE	AACCTAA	1425	7	-	Petroselinum crispum	light responsive element
BnYAB1.4	MRE	AACCTAA	2443	7	+	Petroselinum crispum	light responsive element
BnYAB1.4	Box 4	ATTAAT	1436	6	+	Petroselinum crispum	light responsive element
BnYAB1.4	Box 4	ATTAAT	1910	6	+	Petroselinum crispum	light responsive element
BnYAB1.4	Box 4	ATTAAT	2109	6	+	Petroselinum crispum	light responsive element
BnYAB1.4	Box 4	ATTAAT	2993	6	-	Petroselinum crispum	light responsive element
BnYAB1.4	Box 4	ATTAAT	3159	6	-	Petroselinum crispum	light responsive element
BnYAB1.4	Box 4	ATTAAT	3578	6	-	Petroselinum crispum	light responsive element
BnYAB1.4	G-Box	CACGTT	493	6	+	Pisum sativum	light responsive element
BnYAB1.4	G-Box	CACGTG	2435	6	-	Pisum sativum	light responsive element
BnYAB1.4	MBS	CAACTG	1126	6	-	Arabidopsis thaliana	drought-inducibility
BnYAB1.4	MBS	CAACTG	1132	6	-	Arabidopsis thaliana	drought-inducibility
BnYAB1.4	MBS	CAACTG	3446	6	+	Arabidopsis thaliana	drought-inducibility
BnYAB1.4	TC-rich repeats	GTTTTCTTAC	1194	9	+	Nicotiana tabacum	defense and stress responsive
BnYAB1.4	ARE	AAACCA	687	6	+	Zea mays	anaerobic induction
BnYAB1.4	ARE	AAACCA	1303	6	-	Zea mays	anaerobic induction
BnYAB1.4	ARE	AAACCA	1787	6	+	Zea mays	anaerobic induction
BnYAB1.4	ARE	AAACCA	2550	6	-	Zea mays	anaerobic induction
BnYAB1.4	ARE	AAACCA	4116	6	+	Zea mays	anaerobic induction
BnYAB1.4	ARE	AAACCA	4608	6	+	Zea mays	anaerobic induction
BnYAB1.4	TCT-motif	TCTTAC	2354	6	+	Arabidopsis thaliana	light responsive element
BnYAB1.4	TCT-motif	TCTTAC	2406	6	+	Arabidopsis thaliana	light responsive element
BnYAB1.4	TCT-motif	TCTTAC	3732	6	-	Arabidopsis thaliana	light responsive element
BnYAB1.4	TCT-motif	TCTTAC	3991	6	+	Arabidopsis thaliana	light responsive element
BnYAB1.4	TCT-motif	TCTTAC	4265	6	+	Arabidopsis thaliana	light responsive element
BnYAB1.4	AE-box	AGAAACAA	1549	8	-	Arabidopsis thaliana	light responsive element
BnYAB1.4	P-box	CCTTTTG	2635	7	+	Oryza sativa	gibberellin-responsive element
BnYAB1.4	TCCC-motif	TCTCCCT	3779	7	+	Spinacia oleracea	light responsive element
BnYAB1.4	CGTCA-motif	CGTCA	3170	5	-	Hordeum vulgare	MeJA-responsive
BnYAB1.4	CGTCA-motif	CGTCA	4414	5	+	Hordeum vulgare	MeJA-responsive
BnYAB1.4	LTR	CCGAAA	3547	6	-	Hordeum vulgare	low-temperature responsive
BnYAB1.4	CAAT-box	CAAAT	49	5	-	Pisum sativum	promoter and enhancer
BnYAB1.4	CAAT-box	CAAAT	118	5	+	Pisum sativum	promoter and enhancer
BnYAB1.4	CAAT-box	CAAAT	470	5	+	Pisum sativum	promoter and enhancer
BnYAB1.4	CAAT-box	CAAAT	550	5	-	Pisum sativum	promoter and enhancer
BnYAB1.4	CAAT-box	CCAAT	659	5	-	Arabidopsis thaliana	promoter and enhancer
BnYAB1.4	CAAT-box	CCAAT	690	5	+	Arabidopsis thaliana	promoter and enhancer
BnYAB1.4	CAAT-box	CAAAT	856	5	+	Pisum sativum	promoter and enhancer
BnYAB1.4	CAAT-box	CAAAT	927	5	+	Pisum sativum	promoter and enhancer
BnYAB1.4	CAAT-box	CCAAT	1240	5	+	Arabidopsis thaliana	promoter and enhancer
BnYAB1.4	CAAT-box	CAAAT	1292	5	+	Pisum sativum	promoter and enhancer
BnYAB1.4	CAAT-box	CAAAT	1346	5	-	Pisum sativum	promoter and enhancer
BnYAB1.4	CAAT-box	CAAAT	1420	5	+	Pisum sativum	promoter and enhancer
BnYAB1.4	CAAT-box	CCAAT	1471	5	+	Arabidopsis thaliana	promoter and enhancer
BnYAB1.4	CAAT-box	CAAAT	1544	5	-	Pisum sativum	promoter and enhancer
BnYAB1.4	CAAT-box	CAAAT	1777	5	+	Pisum sativum	promoter and enhancer
BnYAB1.4	CAAT-box	CCAAT	1790	5	+	Arabidopsis thaliana	promoter and enhancer
BnYAB1.4	CAAT-box	CCAAT	1890	5	-	Arabidopsis thaliana	promoter and enhancer
BnYAB1.4	CAAT-box	CCAAT	2074	5	-	Arabidopsis thaliana	promoter and enhancer
BnYAB1.4	CAAT-box	CCAAT	2132	5	+	Arabidopsis thaliana	promoter and enhancer
BnYAB1.4	CAAT-box	CAAAT	2590	5	+	Pisum sativum	promoter and enhancer
BnYAB1.4	CAAT-box	CAAAT	2709	5	-	Pisum sativum	promoter and enhancer
BnYAB1.4	CAAT-box	CCAAT	2729	5	+	Arabidopsis thaliana	promoter and enhancer
BnYAB1.4	CAAT-box	CCAAT	2950	5	+	Arabidopsis thaliana	promoter and enhancer
BnYAB1.4	CAAT-box	CAAAT	3216	5	+	Pisum sativum	promoter and enhancer
BnYAB1.4	CAAT-box	CAAAT	3264	5	-	Pisum sativum	promoter and enhancer
BnYAB1.4	CAAT-box	CAAAT	3911	5	+	Pisum sativum	promoter and enhancer
BnYAB1.4	CAAT-box	CAAAT	3930	5	+	Pisum sativum	promoter and enhancer
BnYAB1.4	CAAT-box	CCAAT	4548	5	-	Arabidopsis thaliana	promoter and enhancer
BnYAB1.4	GT1-motif	GGTTAA	3693	6	-	Arabidopsis thaliana	light responsive element
BnYAB1.4	LAMP-element	CTTTATCA	219	8	+	Pisum sativum	light responsive element
BnYAB1.4	G-box	TACGTG	1442	6	+	Arabidopsis thaliana	light responsive element
BnYAB1.4	G-box	CACGTC	2037	6	+	Zea mays	light responsive element
BnYAB1.4	G-box	CACGTG	2435	6	-	Arabidopsis thaliana	light responsive element
BnYAB1.4	G-box	TACGTG	2615	6	-	Arabidopsis thaliana	light responsive element
BnYAB1.4	G-box	CACGTC	3171	6	-	Zea mays	light responsive element
BnYAB1.4	TGACG-motif	TGACG	3170	5	+	Hordeum vulgare	MeJA-responsive
BnYAB1.4	TGACG-motif	TGACG	4414	5	-	Hordeum vulgare	MeJA-responsive
BnYAB1.4	ABRE	ACGTG	493	5	-	Arabidopsis thaliana	abscisic acid responsive
BnYAB1.4	ABRE	ACGTG	1443	5	+	Arabidopsis thaliana	abscisic acid responsive
BnYAB1.4	ABRE	ACGTG	2037	5	-	Arabidopsis thaliana	abscisic acid responsive
BnYAB1.4	ABRE	CACGTG	2435	6	-	Arabidopsis thaliana	abscisic acid responsive
BnYAB1.4	ABRE	ACGTG	2436	5	+	Arabidopsis thaliana	abscisic acid responsive
BnYAB1.4	ABRE	ACGTG	2615	5	-	Arabidopsis thaliana	abscisic acid responsive
BnYAB1.4	ABRE	ACGTG	3172	5	+	Arabidopsis thaliana	abscisic acid responsive
BnYAB1.4	ABRE	TACGGTC	4159	7	-	Arabidopsis thaliana	abscisic acid responsive
BnYAB1.4	CCAAT-box	CAACGG	1998	6	+	Hordeum vulgare	MYBHv1 binding site
BnYAB1.4	chs-CMA1a	TTACTTAA	977	8	-	Daucus carota	light responsive element
BnYAB2.2	P-box	CCTTTTG	232	7	-	Oryza sativa	gibberellin-responsive element
BnYAB2.2	CAT-box	GCCACT	227	6	-	Arabidopsis thaliana	meristem expression
BnYAB2.2	CAT-box	GCCACT	1219	6	-	Arabidopsis thaliana	meristem expression
BnYAB2.2	CGTCA-motif	CGTCA	728	5	+	Hordeum vulgare	MeJA-responsive
BnYAB2.2	CGTCA-motif	CGTCA	4104	5	-	Hordeum vulgare	MeJA-responsive
BnYAB2.2	TATC-box	TATCCCA	3951	7	+	Oryza sativa	gibberellin-responsive element
BnYAB2.2	CAAT-box	CCAAT	56	5	+	Arabidopsis thaliana	promoter and enhancer
BnYAB2.2	CAAT-box	CAAAT	249	5	-	Pisum sativum	promoter and enhancer
BnYAB2.2	CAAT-box	CAAAT	261	5	+	Pisum sativum	promoter and enhancer
BnYAB2.2	CAAT-box	CCAAT	313	5	+	Arabidopsis thaliana	promoter and enhancer
BnYAB2.2	CAAT-box	CAAAT	636	5	-	Pisum sativum	promoter and enhancer
BnYAB2.2	CAAT-box	CAAAT	697	5	-	Pisum sativum	promoter and enhancer
BnYAB2.2	CAAT-box	CCAAT	737	5	+	Arabidopsis thaliana	promoter and enhancer
BnYAB2.2	CAAT-box	CAAAT	762	5	+	Pisum sativum	promoter and enhancer
BnYAB2.2	CAAT-box	CAAAT	844	5	-	Pisum sativum	promoter and enhancer
BnYAB2.2	CAAT-box	CAAAT	852	5	-	Pisum sativum	promoter and enhancer
BnYAB2.2	CAAT-box	CAAAT	1059	5	-	Pisum sativum	promoter and enhancer
BnYAB2.2	CAAT-box	CAAAT	1091	5	-	Pisum sativum	promoter and enhancer
BnYAB2.2	CAAT-box	CAAAT	1188	5	+	Pisum sativum	promoter and enhancer
BnYAB2.2	CAAT-box	CCAAT	1235	5	+	Arabidopsis thaliana	promoter and enhancer
BnYAB2.2	CAAT-box	CAAAT	1302	5	+	Pisum sativum	promoter and enhancer
BnYAB2.2	CAAT-box	CAAAT	1305	5	-	Pisum sativum	promoter and enhancer
BnYAB2.2	CAAT-box	CCAAT	1322	5	-	Arabidopsis thaliana	promoter and enhancer
BnYAB2.2	CAAT-box	CAAAT	1628	5	-	Pisum sativum	promoter and enhancer
BnYAB2.2	CAAT-box	CAAAT	1734	5	-	Pisum sativum	promoter and enhancer
BnYAB2.2	CAAT-box	CCAAT	2133	5	-	Arabidopsis thaliana	promoter and enhancer
BnYAB2.2	CAAT-box	CAAAT	2328	5	-	Pisum sativum	promoter and enhancer
BnYAB2.2	CAAT-box	CAAAT	2336	5	-	Pisum sativum	promoter and enhancer
BnYAB2.2	CAAT-box	CAAAT	2805	5	-	Pisum sativum	promoter and enhancer
BnYAB2.2	CAAT-box	CAAAT	3083	5	-	Pisum sativum	promoter and enhancer
BnYAB2.2	CAAT-box	CAAAT	3106	5	+	Pisum sativum	promoter and enhancer
BnYAB2.2	CAAT-box	CAAAT	3172	5	-	Pisum sativum	promoter and enhancer
BnYAB2.2	CAAT-box	CAAAT	3333	5	-	Pisum sativum	promoter and enhancer
BnYAB2.2	CAAT-box	CAAAT	3420	5	+	Pisum sativum	promoter and enhancer
BnYAB2.2	CAAT-box	CCAAT	3555	5	-	Arabidopsis thaliana	promoter and enhancer
BnYAB2.2	CAAT-box	CCAAT	3590	5	-	Arabidopsis thaliana	promoter and enhancer
BnYAB2.2	CAAT-box	CAAAT	3625	5	-	Pisum sativum	promoter and enhancer
BnYAB2.2	CAAT-box	CCAAT	3775	5	+	Arabidopsis thaliana	promoter and enhancer
BnYAB2.2	CAAT-box	CAAAT	3781	5	+	Pisum sativum	promoter and enhancer
BnYAB2.2	CAAT-box	CCAAT	3828	5	+	Arabidopsis thaliana	promoter and enhancer
BnYAB2.2	CAAT-box	CAAAT	3902	5	+	Pisum sativum	promoter and enhancer
BnYAB2.2	CAAT-box	CAAAT	3998	5	+	Pisum sativum	promoter and enhancer
BnYAB2.2	CAAT-box	CCAAT	4128	5	+	Arabidopsis thaliana	promoter and enhancer
BnYAB2.2	CAAT-box	CAAAT	4131	5	-	Pisum sativum	promoter and enhancer
BnYAB2.2	CAAT-box	CCCAATTT	4456	8	-	Arabidopsis thaliana	promoter and enhancer
BnYAB2.2	CAAT-box	CCAAT	4458	5	-	Arabidopsis thaliana	promoter and enhancer
BnYAB2.2	CAAT-box	CAAAT	4520	5	+	Pisum sativum	promoter and enhancer
BnYAB2.2	GT1-motif	GGTTAA	211	6	-	Arabidopsis thaliana	light responsive element
BnYAB2.2	GT1-motif	GGTTAA	1231	6	-	Arabidopsis thaliana	light responsive element
BnYAB2.2	GT1-motif	GGTTAA	1998	6	+	Arabidopsis thaliana	light responsive element
BnYAB2.2	GT1-motif	GGTTAAT	3594	7	+	Avena sativa	light responsive element
BnYAB2.2	AuxRR-core	GGTCCAT	2820	7	+	Nicotiana tabacum	auxin-responsive element
BnYAB2.2	ACE	CTAACGTATT	1045	9	-	Petroselinum crispum	light responsive element
BnYAB2.2	ACE	CTAACGTATT	3561	9	-	Petroselinum crispum	light responsive element
BnYAB2.2	LAMP-element	CTTTATCA	1388	8	-	Pisum sativum	light responsive element
BnYAB2.2	G-box	CACGAC	1198	6	-	Zea mays	light responsive element
BnYAB2.2	G-box	CACGTG	1822	6	+	Arabidopsis thaliana	light responsive element
BnYAB2.2	G-box	CCACGTAA	2906	8	+	Brassica napus	light responsive element
BnYAB2.2	G-box	TACGTG	2907	6	-	Arabidopsis thaliana	light responsive element
BnYAB2.2	G-box	TAACACGTAG	2974	9	-	Brassica oleracea	light responsive element
BnYAB2.2	G-box	CACGAC	4054	6	+	Zea mays	light responsive element
BnYAB2.2	ABRE	CACGTG	1822	6	+	Arabidopsis thaliana	abscisic acid responsive
BnYAB2.2	ABRE	ACGTG	1823	5	+	Arabidopsis thaliana	abscisic acid responsive
BnYAB2.2	ABRE	ACGTG	2907	5	-	Arabidopsis thaliana	abscisic acid responsive
BnYAB2.2	ABRE	ACGTG	4303	5	+	Arabidopsis thaliana	abscisic acid responsive
BnYAB2.2	TGA-element	AACGAC	141	6	+	Brassica oleracea	auxin-responsive element
BnYAB2.2	TGA-element	AACGAC	1866	6	-	Brassica oleracea	auxin-responsive element
BnYAB2.2	TGA-element	AACGAC	2155	6	+	Brassica oleracea	auxin-responsive element
BnYAB2.2	TGACG-motif	TGACG	728	5	-	Hordeum vulgare	MeJA-responsive
BnYAB2.2	TGACG-motif	TGACG	4104	5	+	Hordeum vulgare	MeJA-responsive
BnYAB2.2	CCAAT-box	CAACGG	3201	6	+	Hordeum vulgare	MYBHv1 binding site
BnYAB2.2	TCA-element	CCATCTTTTT	502	9	-	Nicotiana tabacum	salicylic acid responsiveness
BnYAB2.2	GARE-motif	TCTGTTG	4369	7	-	Brassica oleracea	gibberellin-responsive element
BnYAB2.2	GATA-motif	AAGATAAGATT	2209	10	-	Arabidopsis thaliana	light responsive element
BnYAB2.2	MRE	AACCTAA	1995	7	-	Petroselinum crispum	light responsive element
BnYAB2.2	Box 4	ATTAAT	28	6	+	Petroselinum crispum	light responsive element
BnYAB2.2	Box 4	ATTAAT	632	6	+	Petroselinum crispum	light responsive element
BnYAB2.2	Box 4	ATTAAT	1793	6	+	Petroselinum crispum	light responsive element
BnYAB2.2	Box 4	ATTAAT	1902	6	+	Petroselinum crispum	light responsive element
BnYAB2.2	Box 4	ATTAAT	2963	6	-	Petroselinum crispum	light responsive element
BnYAB2.2	Box 4	ATTAAT	3005	6	-	Petroselinum crispum	light responsive element
BnYAB2.2	G-Box	CACGTG	1822	6	+	Pisum sativum	light responsive element
BnYAB2.2	G-Box	CACGTT	4302	6	-	Pisum sativum	light responsive element
BnYAB2.2	MBS	CAACTG	4533	6	-	Arabidopsis thaliana	drought-inducibility
BnYAB2.2	TC-rich repeats	ATTCTCTAAC	2851	9	+	Nicotiana tabacum	defense and stress responsive
BnYAB2.2	ARE	AAACCA	1324	6	-	Zea mays	anaerobic induction
BnYAB2.2	O2-site	GATGA(C/T)(A/G)TG(A/G)	4157	8	-	Zea mays	zein metabolism regulation
BnYAB2.2	Gap-box	CAAATGAA(A/G)A	3328	9.5	-	Arabidopsis thaliana	light responsive element
BnYAB2.2	AE-box	AGAAACAA	117	8	+	Arabidopsis thaliana	light responsive element
BnYAB2.2	AE-box	AGAAACAA	446	8	+	Arabidopsis thaliana	light responsive element
BnYAB4.4	ARE	AAACCA	942	6	-	Zea mays	anaerobic induction
BnYAB4.4	ARE	AAACCA	977	6	+	Zea mays	anaerobic induction
BnYAB4.4	ARE	AAACCA	988	6	-	Zea mays	anaerobic induction
BnYAB4.4	ARE	AAACCA	1018	6	-	Zea mays	anaerobic induction
BnYAB4.4	ARE	AAACCA	2915	6	+	Zea mays	anaerobic induction
BnYAB4.4	ARE	AAACCA	4075	6	-	Zea mays	anaerobic induction
BnYAB4.4	TC-rich repeats	GTTTTCTTAC	2301	9	-	Nicotiana tabacum	defense and stress responsive
BnYAB4.4	AE-box	AGAAACAA	314	8	+	Arabidopsis thaliana	light responsive element
BnYAB4.4	AE-box	AGAAACTT	1838	8	+	Arabidopsis thaliana	light responsive element
BnYAB4.4	AE-box	AGAAACAA	2732	8	+	Arabidopsis thaliana	light responsive element
BnYAB4.4	TCT-motif	TCTTAC	2675	6	-	Arabidopsis thaliana	light responsive element
BnYAB4.4	TCT-motif	TCTTAC	3899	6	+	Arabidopsis thaliana	light responsive element
BnYAB4.4	O2-site	GATGATGTGG	873	9	+	Zea mays	zein metabolism regulation
BnYAB4.4	GCN4_motif	TGAGTCA	2519	7	+	Oryza sativa	endosperm expression
BnYAB4.4	Box II	TGGTAATAA	612	9	+	Solanum tuberosum	light responsive element
BnYAB4.4	GATA-motif	GATAGGA	3949	7	-	Arabidopsis thaliana	light responsive element
BnYAB4.4	G-Box	CACGTG	847	6	+	Pisum sativum	light responsive element
BnYAB4.4	G-Box	CACGTT	2984	6	-	Pisum sativum	light responsive element
BnYAB4.4	G-Box	CACGTT	3121	6	+	Pisum sativum	light responsive element
BnYAB4.4	G-Box	CACGTT	3259	6	+	Pisum sativum	light responsive element
BnYAB4.4	I-box	AAGATAAGGCT	122	11	+	Gossypium hirsutum	light responsive element
BnYAB4.4	I-box	AGATAAGG	123	8	+	Triticum aestivum	light responsive element
BnYAB4.4	I-box	AAGATAAGGCT	128	10	-	Gossypium hirsutum	light responsive element
BnYAB4.4	MRE	AACCTAA	2787	7	+	Petroselinum crispum	light responsive element
BnYAB4.4	Box 4	ATTAAT	3555	6	-	Petroselinum crispum	light responsive element
BnYAB4.4	Box 4	ATTAAT	3709	6	-	Petroselinum crispum	light responsive element
BnYAB4.4	circadian	CAAAGATATC	747	10	+	Lycopersicon esculentum	circadian
BnYAB4.4	G-box	ACACGTGGC	846	9	+	Brassica napus	light responsive element
BnYAB4.4	G-box	CACGTG	847	6	+	Arabidopsis thaliana	light responsive element
BnYAB4.4	G-box	TAACACGTAG	1639	9	-	Brassica oleracea	light responsive element
BnYAB4.4	G-box	CACGTC	4213	6	+	Zea mays	light responsive element
BnYAB4.4	CCAAT-box	CAACGG	442	6	+	Hordeum vulgare	MYBHv1 binding site
BnYAB4.4	CCAAT-box	CAACGG	1102	6	-	Hordeum vulgare	MYBHv1 binding site
BnYAB4.4	CCAAT-box	CAACGG	3037	6	+	Hordeum vulgare	MYBHv1 binding site
BnYAB4.4	chs-CMA1a	TTACTTAA	3458	8	-	Daucus carota	light responsive element
BnYAB4.4	GARE-motif	TCTGTTG	4263	7	-	Brassica oleracea	gibberellin-responsive element
BnYAB4.4	TGACG-motif	TGACG	1901	5	+	Hordeum vulgare	MeJA-responsive
BnYAB4.4	TGACG-motif	TGACG	4020	5	+	Hordeum vulgare	MeJA-responsive
BnYAB4.4	TGACG-motif	TGACG	4606	5	+	Hordeum vulgare	MeJA-responsive
BnYAB4.4	TGA-element	AACGAC	3754	6	+	Brassica oleracea	auxin-responsive element
BnYAB4.4	TGA-element	AACGAC	4386	6	+	Brassica oleracea	auxin-responsive element
BnYAB4.4	ABRE	GCAACGTGTC	246	9	+	Hordeum vulgare	abscisic acid responsive
BnYAB4.4	ABRE	GCAACGTGTC	845	9	-	Hordeum vulgare	abscisic acid responsive
BnYAB4.4	ABRE	CACGTG	847	6	+	Arabidopsis thaliana	abscisic acid responsive
BnYAB4.4	ABRE	ACGTG	848	5	+	Arabidopsis thaliana	abscisic acid responsive
BnYAB4.4	ABRE	GCAACGTGTC	2982	9	+	Hordeum vulgare	abscisic acid responsive
BnYAB4.4	ABRE	ACGTG	2985	5	+	Arabidopsis thaliana	abscisic acid responsive
BnYAB4.4	ABRE	ACGTG	3121	5	-	Arabidopsis thaliana	abscisic acid responsive
BnYAB4.4	ABRE	ACGTG	3259	5	-	Arabidopsis thaliana	abscisic acid responsive
BnYAB4.4	ABRE	ACGTG	4213	5	-	Arabidopsis thaliana	abscisic acid responsive
BnYAB4.4	CGTCA-motif	CGTCA	1901	5	-	Hordeum vulgare	MeJA-responsive
BnYAB4.4	CGTCA-motif	CGTCA	4020	5	-	Hordeum vulgare	MeJA-responsive
BnYAB4.4	CGTCA-motif	CGTCA	4606	5	-	Hordeum vulgare	MeJA-responsive
BnYAB4.4	CAAT-box	CAAAT	489	5	-	Pisum sativum	promoter and enhancer
BnYAB4.4	CAAT-box	CCAAT	771	5	+	Arabidopsis thaliana	promoter and enhancer
BnYAB4.4	CAAT-box	CAAAT	1739	5	+	Pisum sativum	promoter and enhancer
BnYAB4.4	CAAT-box	CAAAT	1888	5	-	Pisum sativum	promoter and enhancer
BnYAB4.4	CAAT-box	CCAAT	1912	5	-	Arabidopsis thaliana	promoter and enhancer
BnYAB4.4	CAAT-box	CAAAT	1989	5	-	Pisum sativum	promoter and enhancer
BnYAB4.4	CAAT-box	CCAAT	2066	5	+	Arabidopsis thaliana	promoter and enhancer
BnYAB4.4	CAAT-box	CAAAT	2113	5	-	Pisum sativum	promoter and enhancer
BnYAB4.4	CAAT-box	CCAAT	2269	5	+	Arabidopsis thaliana	promoter and enhancer
BnYAB4.4	CAAT-box	CCAAT	2398	5	-	Arabidopsis thaliana	promoter and enhancer
BnYAB4.4	CAAT-box	CCAAT	2557	5	-	Arabidopsis thaliana	promoter and enhancer
BnYAB4.4	CAAT-box	CAAAT	2891	5	-	Pisum sativum	promoter and enhancer
BnYAB4.4	CAAT-box	CCAAT	2918	5	+	Arabidopsis thaliana	promoter and enhancer
BnYAB4.4	CAAT-box	CAAAT	3133	5	-	Pisum sativum	promoter and enhancer
BnYAB4.4	CAAT-box	CCAAT	3767	5	+	Arabidopsis thaliana	promoter and enhancer
BnYAB4.4	CAAT-box	CAAAT	3868	5	-	Pisum sativum	promoter and enhancer
BnYAB4.4	CAAT-box	CAAAT	4176	5	-	Pisum sativum	promoter and enhancer
BnYAB4.4	CAAT-box	CCCAATTT	4498	8	-	Arabidopsis thaliana	promoter and enhancer
BnYAB4.4	CAAT-box	CCAAT	4500	5	-	Arabidopsis thaliana	promoter and enhancer
BnYAB4.4	CAAT-box	CCAAT	4506	5	+	Arabidopsis thaliana	promoter and enhancer
BnYAB4.4	CAAT-box	CAAAT	4655	5	-	Pisum sativum	promoter and enhancer
BnYAB4.4	CAAT-box	CAAAT	4672	5	-	Pisum sativum	promoter and enhancer
BnYAB4.4	GT1-motif	GGTTAAT	3179	7	+	Avena sativa	light responsive element
BnYAB4.4	GT1-motif	GGTTAAT	3834	7	-	Avena sativa	light responsive element
BnYAB4.4	GT1-motif	GGTTAA	3835	6	-	Arabidopsis thaliana	light responsive element
BnYAB4.4	GT1-motif	GGTTAA	4440	6	+	Arabidopsis thaliana	light responsive element
BnYAB1.6	LAMP-element	CTTTATCA	614	8	+	Pisum sativum	light responsive element
BnYAB1.6	G-box	CACGTC	1396	6	-	Zea mays	light responsive element
BnYAB1.6	G-box	TACGTG	1712	6	+	Arabidopsis thaliana	light responsive element
BnYAB1.6	G-box	TAAACGTG	2891	8	-	Brassica oleracea	light responsive element
BnYAB1.6	circadian	CAAAGATATC	3135	9	+	Lycopersicon esculentum	circadian
BnYAB1.6	ABRE	ACGTG	412	5	-	Arabidopsis thaliana	abscisic acid responsive
BnYAB1.6	ABRE	ACGTG	870	5	-	Arabidopsis thaliana	abscisic acid responsive
BnYAB1.6	ABRE	ACGTG	946	5	+	Arabidopsis thaliana	abscisic acid responsive
BnYAB1.6	ABRE	ACGTG	1397	5	+	Arabidopsis thaliana	abscisic acid responsive
BnYAB1.6	ABRE	ACGTG	1713	5	+	Arabidopsis thaliana	abscisic acid responsive
BnYAB1.6	ABRE	ACGTG	2891	5	-	Arabidopsis thaliana	abscisic acid responsive
BnYAB1.6	ABRE	TACGGTC	4144	7	-	Arabidopsis thaliana	abscisic acid responsive
BnYAB1.6	TGACG-motif	TGACG	911	5	+	Hordeum vulgare	MeJA-responsive
BnYAB1.6	TGACG-motif	TGACG	1219	5	-	Hordeum vulgare	MeJA-responsive
BnYAB1.6	TGACG-motif	TGACG	1316	5	-	Hordeum vulgare	MeJA-responsive
BnYAB1.6	TGACG-motif	TGACG	1347	5	-	Hordeum vulgare	MeJA-responsive
BnYAB1.6	TGACG-motif	TGACG	1378	5	-	Hordeum vulgare	MeJA-responsive
BnYAB1.6	TGACG-motif	TGACG	1586	5	+	Hordeum vulgare	MeJA-responsive
BnYAB1.6	CCAAT-box	CAACGG	1830	6	-	Hordeum vulgare	MYBHv1 binding site
BnYAB1.6	CCAAT-box	CAACGG	2811	6	+	Hordeum vulgare	MYBHv1 binding site
BnYAB1.6	ATCT-motif	AATCTAATCC	1822	9	+	Pisum sativum	light responsive element
BnYAB1.6	ATCT-motif	AATCTAATCC	1954	9	-	Pisum sativum	light responsive element
BnYAB1.6	ATCT-motif	AATCTAATCC	2631	9	-	Pisum sativum	light responsive element
BnYAB1.6	ATCT-motif	AATCTAATCC	2696	9	-	Pisum sativum	light responsive element
BnYAB1.6	TCA-element	TCAGAAGAGG	1477	9	+	Brassica oleracea	salicylic acid responsiveness
BnYAB1.6	TCA-element	TCAGAAGAGG	1669	9	+	Brassica oleracea	salicylic acid responsiveness
BnYAB1.6	TCA-element	CCATCTTTTT	3038	9	+	Nicotiana tabacum	salicylic acid responsiveness
BnYAB1.6	CAT-box	GCCACT	2974	6	-	Arabidopsis thaliana	meristem expression
BnYAB1.6	LTR	CCGAAA	970	6	-	Hordeum vulgare	low-temperature responsive
BnYAB1.6	LTR	CCGAAA	4182	6	-	Hordeum vulgare	low-temperature responsive
BnYAB1.6	TATC-box	TATCCCA	2597	7	-	Oryza sativa	gibberellin-responsive element
BnYAB1.6	CGTCA-motif	CGTCA	911	5	-	Hordeum vulgare	MeJA-responsive
[truncated: 2,338 more rows]

## Sheet: Table S4
Table S4 KEGG pathway enrichment results of differentially expressed genes
PathwayID	Pathway	Level1	Level2	Up_number	Down_number	DEG_number	total_number	Pvalue	FDR	Up_gene	Down_gene	URL
ko00710	Carbon fixation in photosynthetic organisms	Metabolism	Energy metabolism	37	38	75	608	0.000579922	0.0736501	BnaC02G0468000ZS(BnaC02G0468000ZS),BnaA02G0414700ZS(BnaA02G0414700ZS),BnaA06G0399900ZS(BnaA06G0399900ZS),Bnascaffold0027G0038900ZS(Bnascaffold0027G0038900ZS),BnaA06G0369400ZS(BnaA06G0369400ZS),BnaC07G0365600ZS(BnaC07G0365600ZS),BnaA01G0096100ZS(BnaA01G0096100ZS),BnaA07G0193000ZS(BnaA07G0193000ZS),BnaA09G0013000ZS(BnaA09G0013000ZS),BnaC02G0480700ZS(BnaC02G0480700ZS),BnaC03G0336600ZS(BnaC03G0336600…	BnaC06G0326800ZS(BnaC06G0326800ZS),BnaA05G0480600ZS(BnaA05G0480600ZS),BnaA04G0101200ZS(BnaA04G0101200ZS),BnaC03G0671900ZS(BnaC03G0671900ZS),BnaC08G0082600ZS(BnaC08G0082600ZS),BnaC04G0381200ZS(BnaC04G0381200ZS),BnaC05G0345400ZS(BnaC05G0345400ZS),BnaC04G0081000ZS(BnaC04G0081000ZS),BnaC04G0312900ZS(BnaC04G0312900ZS),BnaA04G0100900ZS(BnaA04G0100900ZS),BnaC06G0199700ZS(BnaC06G0199700ZS),BnaC01G0013800…	http://www.kegg.jp/kegg-bin/show_pathway?map00710/K00855%09%23FFFFFF,green/K00051%09%23FFFFFF,purple/K01100%09%23FFFFFF,purple/K01006%09%23FFFFFF,green/K05298%09%23FFFFFF,green/K01595%09%23FFFFFF,purple/K01807%09%23FFFFFF,purple/K14272%09%23FFFFFF,green/K01623%09%23FFFFFF,purple/K14454%09%23FFFFFF,red/K00029%09%23FFFFFF,red/K01803%09%23FFFFFF,green/K00927%09%23FFFFFF,green/K01602%09%23FFFFFF,gree…
ko00500	Starch and sucrose metabolism	Metabolism	Carbohydrate metabolism	50	66	116	1058	0.00214437	0.136167	BnaA04G0189300ZS(BnaA04G0189300ZS),BnaC09G0020300ZS(BnaC09G0020300ZS),BnaA04G0234400ZS(BnaA04G0234400ZS),BnaC01G0091900ZS(BnaC01G0091900ZS),BnaC04G0072000ZS(BnaC04G0072000ZS),BnaA01G0114900ZS(BnaA01G0114900ZS),BnaA07G0272000ZS(BnaA07G0272000ZS),BnaA05G0498800ZS(BnaA05G0498800ZS),BnaC09G0021200ZS(BnaC09G0021200ZS),BnaA02G0217100ZS(BnaA02G0217100ZS),BnaA01G0418300ZS(BnaA01G0418300ZS),BnaC09G0579300…	BnaC06G0299200ZS(BnaC06G0299200ZS),Bnascaffold0027G0053200ZS(Bnascaffold0027G0053200ZS),BnaA04G0005700ZS(BnaA04G0005700ZS),BnaC06G0204700ZS(BnaC06G0204700ZS),BnaC07G0308700ZS(BnaC07G0308700ZS),BnaC06G0397800ZS(BnaC06G0397800ZS),BnaC06G0368400ZS(BnaC06G0368400ZS),BnaC01G0230400ZS(BnaC01G0230400ZS),BnaA04G0143900ZS(BnaA04G0143900ZS),BnaA01G0289500ZS(BnaA01G0289500ZS),BnaA09G0566400ZS(BnaA09G0566400…	http://www.kegg.jp/kegg-bin/show_pathway?map00500/K00963%09%23FFFFFF,purple/K01193%09%23FFFFFF,purple/K00696%09%23FFFFFF,green/K00695%09%23FFFFFF,purple/K00975%09%23FFFFFF,red/K01176%09%23FFFFFF,purple/K01179%09%23FFFFFF,purple/K05350%09%23FFFFFF,green/K01214%09%23FFFFFF,red/K01188%09%23FFFFFF,purple/K00844%09%23FFFFFF,red/K00847%09%23FFFFFF,purple/K00706%09%23FFFFFF,green/K01177%09%23FFFFFF,purp…
ko00630	Glyoxylate and dicarboxylate metabolism	Metabolism	Carbohydrate metabolism	15	34	49	402	0.00582632	0.220385	BnaC02G0036000ZS(BnaC02G0036000ZS),BnaA02G0215900ZS(BnaA02G0215900ZS),BnaA09G0216000ZS(BnaA09G0216000ZS),BnaA03G0369400ZS(BnaA03G0369400ZS),BnaA01G0398800ZS(BnaA01G0398800ZS),BnaA03G0336600ZS(BnaA03G0336600ZS),BnaC03G0797800ZS(BnaC03G0797800ZS),BnaA02G0147200ZS(BnaA02G0147200ZS),BnaC02G0014000ZS(BnaC02G0014000ZS),BnaC02G0065000ZS(BnaC02G0065000ZS),BnaA05G0400100ZS(BnaA05G0400100ZS),BnaA01G0032600…	BnaA04G0018400ZS(BnaA04G0018400ZS),BnaA07G0297900ZS(BnaA07G0297900ZS),BnaA02G0065000ZS(BnaA02G0065000ZS),BnaA07G0117500ZS(BnaA07G0117500ZS),BnaA05G0190700ZS(BnaA05G0190700ZS),BnaA06G0365600ZS(BnaA06G0365600ZS),BnaA08G0189700ZS(BnaA08G0189700ZS),BnaA02G0054700ZS(BnaA02G0054700ZS),BnaC09G0604900ZS(BnaC09G0604900ZS),BnaC06G0315000ZS(BnaC06G0315000ZS),BnaA04G0100900ZS(BnaA04G0100900ZS),BnaC01G0013200…	http://www.kegg.jp/kegg-bin/show_pathway?map00630/K02437%09%23FFFFFF,green/K01895%09%23FFFFFF,green/K01602%09%23FFFFFF,green/K19269%09%23FFFFFF,red/K15893%09%23FFFFFF,green/K11517%09%23FFFFFF,purple/K00284%09%23FFFFFF,green/K00026%09%23FFFFFF,purple/K18121%09%23FFFFFF,green/K03781%09%23FFFFFF,red/K14272%09%23FFFFFF,green/K01647%09%23FFFFFF,purple/K01915%09%23FFFFFF,purple/K00600%09%23FFFFFF,green…
ko01502	Vancomycin resistance	Human Diseases	Drug resistance: Antimicrobial	2	2	4	10	0.00694126	0.220385	BnaA07G0340900ZS(BnaA07G0340900ZS),BnaA07G0340800ZS(BnaA07G0340800ZS)	BnaC06G0401100ZS(BnaC06G0401100ZS),BnaC06G0401000ZS(BnaC06G0401000ZS)	http://www.kegg.jp/kegg-bin/show_pathway?map01502/K02563%09%23FFFFFF,purple/
ko00910	Nitrogen metabolism	Metabolism	Energy metabolism	16	9	25	183	0.011105	0.272506	BnaC01G0322500ZS(BnaC01G0322500ZS),BnaA04G0200300ZS(BnaA04G0200300ZS),BnaA02G0159900ZS(BnaA02G0159900ZS),BnaA07G0083300ZS(BnaA07G0083300ZS),BnaA01G0421200ZS(BnaA01G0421200ZS),BnaA01G0263900ZS(BnaA01G0263900ZS),BnaC02G0064800ZS(BnaC02G0064800ZS),BnaC02G0078200ZS(BnaC02G0078200ZS),BnaA02G0187600ZS(BnaA02G0187600ZS),BnaC02G0027900ZS(BnaC02G0027900ZS),BnaC02G0063100ZS(BnaC02G0063100ZS),BnaA02G0068000…	BnaA09G0107500ZS(BnaA09G0107500ZS),BnaA07G0369900ZS(BnaA07G0369900ZS),BnaC05G0559700ZS(BnaC05G0559700ZS),BnaC09G0604900ZS(BnaC09G0604900ZS),BnaC06G0434700ZS(BnaC06G0434700ZS),BnaA02G0065000ZS(BnaA02G0065000ZS),BnaA10G0200900ZS(BnaA10G0200900ZS),BnaC06G0369600ZS(BnaC06G0369600ZS),BnaA04G0089100ZS(BnaA04G0089100ZS)	http://www.kegg.jp/kegg-bin/show_pathway?map00910/K00284%09%23FFFFFF,green/K02575%09%23FFFFFF,red/K01501%09%23FFFFFF,red/K01915%09%23FFFFFF,purple/K00366%09%23FFFFFF,green/K10534%09%23FFFFFF,green/K00261%09%23FFFFFF,red/K01673%09%23FFFFFF,purple/
ko00052	Galactose metabolism	Metabolism	Carbohydrate metabolism	24	23	47	402	0.014	0.272506	BnaA04G0297100ZS(BnaA04G0297100ZS),BnaC08G0374300ZS(BnaC08G0374300ZS),BnaC03G0782700ZS(BnaC03G0782700ZS),BnaC07G0062600ZS(BnaC07G0062600ZS),BnaC04G0413900ZS(BnaC04G0413900ZS),BnaA07G0276600ZS(BnaA07G0276600ZS),BnaC05G0466000ZS(BnaC05G0466000ZS),BnaA09G0154800ZS(BnaA09G0154800ZS),BnaC08G0219300ZS(BnaC08G0219300ZS),BnaC04G0341600ZS(BnaC04G0341600ZS),BnaC05G0464900ZS(BnaC05G0464900ZS),BnaC02G0032100…	BnaC06G0207900ZS(BnaC06G0207900ZS),BnaC03G0202100ZS(BnaC03G0202100ZS),Bnascaffold0026G0025200ZS(Bnascaffold0026G0025200ZS),BnaC06G0314500ZS(BnaC06G0314500ZS),BnaC06G0344700ZS(BnaC06G0344700ZS),BnaA05G0485000ZS(BnaA05G0485000ZS),BnaA02G0029100ZS(BnaA02G0029100ZS),BnaC04G0548100ZS(BnaC04G0548100ZS),BnaC03G0133500ZS(BnaC03G0133500ZS),BnaC01G0444800ZS(BnaC01G0444800ZS),BnaA04G0232400ZS(BnaA04G0232400…	http://www.kegg.jp/kegg-bin/show_pathway?map00052/K01784%09%23FFFFFF,red/K07407%09%23FFFFFF,purple/K00963%09%23FFFFFF,purple/K00844%09%23FFFFFF,red/K00850%09%23FFFFFF,green/K01193%09%23FFFFFF,purple/K12309%09%23FFFFFF,purple/K01785%09%23FFFFFF,red/K00011%09%23FFFFFF,purple/K04618%09%23FFFFFF,purple/K06617%09%23FFFFFF,purple/K18819%09%23FFFFFF,red/K01187%09%23FFFFFF,green/
ko03010	Ribosome	Genetic Information Processing	Translation	88	77	165	1666	0.0163262	0.272506	BnaC02G0126600ZS(BnaC02G0126600ZS),BnaC02G0469800ZS(BnaC02G0469800ZS),BnaA01G0414600ZS(BnaA01G0414600ZS),BnaA04G0239100ZS(BnaA04G0239100ZS),BnaC04G0442000ZS(BnaC04G0442000ZS),BnaA02G0199700ZS(BnaA02G0199700ZS),BnaC01G0437900ZS(BnaC01G0437900ZS),Bnascaffold0686G0000200ZS(Bnascaffold0686G0000200ZS),BnaC03G0805500ZS(BnaC03G0805500ZS),BnaA07G0319900ZS(BnaA07G0319900ZS),BnaC03G0376600ZS(BnaC03G0376600…	BnaA02G0400600ZS(BnaA02G0400600ZS),BnaA02G0104200ZS(BnaA02G0104200ZS),BnaA02G0010000ZS(BnaA02G0010000ZS),BnaC02G0165500ZS(BnaC02G0165500ZS),BnaC09G0001600ZS(BnaC09G0001600ZS),BnaA05G0370100ZS(BnaA05G0370100ZS),BnaC04G0158800ZS(BnaC04G0158800ZS),BnaC06G0372800ZS(BnaC06G0372800ZS),BnaA02G0375700ZS(BnaA02G0375700ZS),BnaA09G0007900ZS(BnaA09G0007900ZS),BnaC06G0274300ZS(BnaC06G0274300ZS),BnaA03G0293600…	http://www.kegg.jp/kegg-bin/show_pathway?map03010/K02946%09%23FFFFFF,green/K02993%09%23FFFFFF,purple/K02918%09%23FFFFFF,red/K02977%09%23FFFFFF,green/K02908%09%23FFFFFF,purple/K02883%09%23FFFFFF,purple/K02953%09%23FFFFFF,red/K02942%09%23FFFFFF,purple/K02878%09%23FFFFFF,green/K02890%09%23FFFFFF,green/K02935%09%23FFFFFF,purple/K02995%09%23FFFFFF,green/K02866%09%23FFFFFF,purple/K02885%09%23FFFFFF,pur…
ko00520	Amino sugar and nucleotide sugar metabolism	Metabolism	Carbohydrate metabolism	45	34	79	743	0.0192311	0.272506	BnaA05G0498800ZS(BnaA05G0498800ZS),BnaA05G0363300ZS(BnaA05G0363300ZS),BnaA01G0422500ZS(BnaA01G0422500ZS),BnaC03G0384100ZS(BnaC03G0384100ZS),BnaC02G0492100ZS(BnaC02G0492100ZS),BnaA07G0376200ZS(BnaA07G0376200ZS),BnaC02G0083200ZS(BnaC02G0083200ZS),BnaA01G0048400ZS(BnaA01G0048400ZS),BnaC05G0125400ZS(BnaC05G0125400ZS),BnaA07G0249500ZS(BnaA07G0249500ZS),BnaA07G0372000ZS(BnaA07G0372000ZS),BnaA03G0517700…	BnaA03G0271900ZS(BnaA03G0271900ZS),Bnascaffold0027G0053200ZS(Bnascaffold0027G0053200ZS),BnaC02G0556000ZS(BnaC02G0556000ZS),BnaC03G0072900ZS(BnaC03G0072900ZS),BnaC03G0085700ZS(BnaC03G0085700ZS),BnaC06G0366900ZS(BnaC06G0366900ZS),BnaA02G0032800ZS(BnaA02G0032800ZS),BnaC01G0498400ZS(BnaC01G0498400ZS),BnaC09G0204800ZS(BnaC09G0204800ZS),BnaC06G0442000ZS(BnaC06G0442000ZS),BnaA10G0247900ZS(BnaA10G0247900…	http://www.kegg.jp/kegg-bin/show_pathway?map00520/K15920%09%23FFFFFF,purple/K08679%09%23FFFFFF,purple/K01809%09%23FFFFFF,red/K01784%09%23FFFFFF,red/K01711%09%23FFFFFF,green/K16190%09%23FFFFFF,purple/K12448%09%23FFFFFF,red/K01840%09%23FFFFFF,green/K02377%09%23FFFFFF,green/K12450%09%23FFFFFF,purple/K00326%09%23FFFFFF,purple/K00621%09%23FFFFFF,red/K00844%09%23FFFFFF,red/K12446%09%23FFFFFF,red/K00847…
ko04712	Circadian rhythm - plant	Organismal Systems	Environmental adaptation	37	28	65	601	0.0226932	0.272506	BnaC02G0007000ZS(BnaC02G0007000ZS),BnaA06G0329000ZS(BnaA06G0329000ZS),BnaC02G0047100ZS(BnaC02G0047100ZS),BnaA03G0006600ZS(BnaA03G0006600ZS),BnaC03G0689500ZS(BnaC03G0689500ZS),BnaC02G0484200ZS(BnaC02G0484200ZS),BnaC03G0371800ZS(BnaC03G0371800ZS),BnaA09G0713300ZS(BnaA09G0713300ZS),BnaC02G0044300ZS(BnaC02G0044300ZS),BnaC08G0433700ZS(BnaC08G0433700ZS),BnaC02G0120800ZS(BnaC02G0120800ZS),BnaA09G0581100…	BnaA10G0296700ZS(BnaA10G0296700ZS),BnaA01G0349500ZS(BnaA01G0349500ZS),BnaA02G0029000ZS(BnaA02G0029000ZS),BnaC03G0429200ZS(BnaC03G0429200ZS),BnaA03G0354000ZS(BnaA03G0354000ZS),BnaC03G0559000ZS(BnaC03G0559000ZS),BnaA02G0400200ZS(BnaA02G0400200ZS),BnaC04G0011300ZS(BnaC04G0011300ZS),BnaC04G0011800ZS(BnaC04G0011800ZS),BnaC06G0386600ZS(BnaC06G0386600ZS),BnaC06G0362700ZS(BnaC06G0362700ZS),BnaA02G0099900…	http://www.kegg.jp/kegg-bin/show_pathway?map04712/K12126%09%23FFFFFF,purple/K12134%09%23FFFFFF,green/K10143%09%23FFFFFF,purple/K16222%09%23FFFFFF,purple/K16223%09%23FFFFFF,purple/K12130%09%23FFFFFF,purple/K00660%09%23FFFFFF,red/K12128%09%23FFFFFF,purple/K16221%09%23FFFFFF,purple/K03097%09%23FFFFFF,red/K12129%09%23FFFFFF,red/K12135%09%23FFFFFF,purple/K12133%09%23FFFFFF,purple/K16241%09%23FFFFFF,re…
ko00592	alpha-Linolenic acid metabolism	Metabolism	Lipid metabolism	8	27	35	294	0.0239251	0.272506	BnaC01G0116900ZS(BnaC01G0116900ZS),BnaC07G0290800ZS(BnaC07G0290800ZS),BnaA02G0165500ZS(BnaA02G0165500ZS),BnaA02G0167200ZS(BnaA02G0167200ZS),BnaC06G0192300ZS(BnaC06G0192300ZS),BnaA07G0366800ZS(BnaA07G0366800ZS),BnaA10G0283900ZS(BnaA10G0283900ZS),BnaA01G0081100ZS(BnaA01G0081100ZS)	BnaC06G0400100ZS(BnaC06G0400100ZS),BnaA07G0133300ZS(BnaA07G0133300ZS),BnaA05G0462800ZS(BnaA05G0462800ZS),BnaC08G0260400ZS(BnaC08G0260400ZS),BnaC07G0194900ZS(BnaC07G0194900ZS),BnaC06G0335700ZS(BnaC06G0335700ZS),Bnascaffold0473G0000100ZS(Bnascaffold0473G0000100ZS),BnaC02G0300200ZS(BnaC02G0300200ZS),BnaA08G0247400ZS(BnaA08G0247400ZS),BnaA06G0137300ZS(BnaA06G0137300ZS),BnaA06G0144200ZS(BnaA06G0144200…	http://www.kegg.jp/kegg-bin/show_pathway?map00592/K10525%09%23FFFFFF,red/K16818%09%23FFFFFF,purple/K18857%09%23FFFFFF,purple/K10526%09%23FFFFFF,green/K08241%09%23FFFFFF,purple/K05894%09%23FFFFFF,green/K10529%09%23FFFFFF,green/K10527%09%23FFFFFF,purple/K16343%09%23FFFFFF,red/K00454%09%23FFFFFF,purple/K07513%09%23FFFFFF,green/K14674%09%23FFFFFF,purple/
ko00760	Nicotinate and nicotinamide metabolism	Metabolism	Metabolism of cofactors and vitamins	8	9	17	121	0.0251315	0.272506	BnaA09G0680100ZS(BnaA09G0680100ZS),BnaA05G0086700ZS(BnaA05G0086700ZS),BnaA07G0151600ZS(BnaA07G0151600ZS),BnaC01G0091900ZS(BnaC01G0091900ZS),BnaA07G0247600ZS(BnaA07G0247600ZS),BnaA05G0347100ZS(BnaA05G0347100ZS),BnaC08G0410300ZS(BnaC08G0410300ZS),BnaA07G0376400ZS(BnaA07G0376400ZS)	BnaC06G0342300ZS(BnaC06G0342300ZS),BnaC06G0272600ZS(BnaC06G0272600ZS),BnaC06G0394800ZS(BnaC06G0394800ZS),BnaC03G0138200ZS(BnaC03G0138200ZS),BnaA01G0076300ZS(BnaA01G0076300ZS),BnaC01G0494500ZS(BnaC01G0494500ZS),BnaA04G0157300ZS(BnaA04G0157300ZS),BnaC06G0286900ZS(BnaC06G0286900ZS),BnaC06G0442200ZS(BnaC06G0442200ZS)	http://www.kegg.jp/kegg-bin/show_pathway?map00760/K00278%09%23FFFFFF,green/K03787%09%23FFFFFF,green/K03426%09%23FFFFFF,red/K01081%09%23FFFFFF,purple/K03517%09%23FFFFFF,green/K00858%09%23FFFFFF,purple/K06210%09%23FFFFFF,green/K01513%09%23FFFFFF,purple/K18551%09%23FFFFFF,red/K01240%09%23FFFFFF,red/
ko00051	Fructose and mannose metabolism	Metabolism	Carbohydrate metabolism	33	21	54	490	0.0257486	0.272506	BnaC09G0315600ZS(BnaC09G0315600ZS),BnaC04G0440500ZS(BnaC04G0440500ZS),BnaC04G0413900ZS(BnaC04G0413900ZS),BnaC07G0322900ZS(BnaC07G0322900ZS),BnaC03G0782700ZS(BnaC03G0782700ZS),BnaA09G0521300ZS(BnaA09G0521300ZS),BnaA02G0163300ZS(BnaA02G0163300ZS),BnaC02G0467900ZS(BnaC02G0467900ZS),BnaA02G0171700ZS(BnaA02G0171700ZS),BnaC04G0568000ZS(BnaC04G0568000ZS),Bnascaffold0025G0020200ZS(Bnascaffold0025G0020200…	BnaC06G0329500ZS(BnaC06G0329500ZS),BnaC06G0396800ZS(BnaC06G0396800ZS),BnaC06G0275200ZS(BnaC06G0275200ZS),BnaA04G0115500ZS(BnaA04G0115500ZS),BnaC06G0426200ZS(BnaC06G0426200ZS),BnaA06G0184200ZS(BnaA06G0184200ZS),BnaC09G0314700ZS(BnaC09G0314700ZS),BnaC03G0133500ZS(BnaC03G0133500ZS),BnaC06G0375100ZS(BnaC06G0375100ZS),BnaC06G0150500ZS(BnaC06G0150500ZS),BnaC06G0411300ZS(BnaC06G0411300ZS),BnaC08G0353800…	http://www.kegg.jp/kegg-bin/show_pathway?map00051/K02377%09%23FFFFFF,green/K00847%09%23FFFFFF,purple/K01623%09%23FFFFFF,purple/K19355%09%23FFFFFF,red/K01805%09%23FFFFFF,purple/K00011%09%23FFFFFF,purple/K00844%09%23FFFFFF,red/K00850%09%23FFFFFF,green/K01840%09%23FFFFFF,green/K00966%09%23FFFFFF,purple/K01711%09%23FFFFFF,green/K00863%09%23FFFFFF,red/K01803%09%23FFFFFF,green/K01809%09%23FFFFFF,red/K0…
ko00620	Pyruvate metabolism	Metabolism	Carbohydrate metabolism	28	32	60	558	0.0304613	0.297583	BnaA06G0132100ZS(BnaA06G0132100ZS),BnaA04G0215400ZS(BnaA04G0215400ZS),BnaA07G0315300ZS(BnaA07G0315300ZS),BnaA02G0182000ZS(BnaA02G0182000ZS),BnaA02G0164500ZS(BnaA02G0164500ZS),BnaA06G0306000ZS(BnaA06G0306000ZS),BnaC04G0594100ZS(BnaC04G0594100ZS),BnaC04G0020700ZS(BnaC04G0020700ZS),BnaA09G0156600ZS(BnaA09G0156600ZS),BnaA02G0414700ZS(BnaA02G0414700ZS),BnaA06G0399900ZS(BnaA06G0399900ZS),Bnascaffold002…	BnaA09G0450000ZS(BnaA09G0450000ZS),BnaA07G0189100ZS(BnaA07G0189100ZS),BnaC05G0208700ZS(BnaC05G0208700ZS),BnaA02G0014300ZS(BnaA02G0014300ZS),BnaC06G0360400ZS(BnaC06G0360400ZS),BnaC09G0561100ZS(BnaC09G0561100ZS),BnaC06G0335400ZS(BnaC06G0335400ZS),BnaC06G0334400ZS(BnaC06G0334400ZS),BnaA10G0248000ZS(BnaA10G0248000ZS),BnaA02G0032600ZS(BnaA02G0032600ZS),BnaC01G0279500ZS(BnaC01G0279500ZS),BnaA05G0038400…	http://www.kegg.jp/kegg-bin/show_pathway?map00620/K18881%09%23FFFFFF,green/K01069%09%23FFFFFF,purple/K00627%09%23FFFFFF,green/K00128%09%23FFFFFF,purple/K00162%09%23FFFFFF,red/K00026%09%23FFFFFF,purple/K01759%09%23FFFFFF,purple/K02160%09%23FFFFFF,red/K00029%09%23FFFFFF,red/K01595%09%23FFFFFF,purple/K01895%09%23FFFFFF,green/K01610%09%23FFFFFF,purple/K00873%09%23FFFFFF,purple/K00102%09%23FFFFFF,gree…
ko00030	Pentose phosphate pathway	Metabolism	Carbohydrate metabolism	27	22	49	455	0.0452926	0.353566	BnaA04G0255200ZS(BnaA04G0255200ZS),BnaC08G0509100ZS(BnaC08G0509100ZS),BnaA06G0328500ZS(BnaA06G0328500ZS),BnaC04G0568000ZS(BnaC04G0568000ZS),BnaA05G0034900ZS(BnaA05G0034900ZS),BnaA07G0323500ZS(BnaA07G0323500ZS),BnaA10G0191300ZS(BnaA10G0191300ZS),BnaA07G0362300ZS(BnaA07G0362300ZS),BnaA02G0357300ZS(BnaA02G0357300ZS),BnaA01G0222900ZS(BnaA01G0222900ZS),BnaA01G0416200ZS(BnaA01G0416200ZS),BnaA01G0174000…	BnaC03G0133500ZS(BnaC03G0133500ZS),BnaA05G0324900ZS(BnaA05G0324900ZS),BnaA05G0172600ZS(BnaA05G0172600ZS),BnaC05G0543200ZS(BnaC05G0543200ZS),BnaA06G0184200ZS(BnaA06G0184200ZS),BnaC03G0074800ZS(BnaC03G0074800ZS),BnaA05G0438300ZS(BnaA05G0438300ZS),BnaC06G0416000ZS(BnaC06G0416000ZS),BnaA01G0137300ZS(BnaA01G0137300ZS),BnaA04G0115500ZS(BnaA04G0115500ZS),BnaC06G0378300ZS(BnaC06G0378300ZS),BnaC06G0199700…	http://www.kegg.jp/kegg-bin/show_pathway?map00030/K01783%09%23FFFFFF,green/K01807%09%23FFFFFF,purple/K00616%09%23FFFFFF,purple/K00852%09%23FFFFFF,red/K00895%09%23FFFFFF,purple/K00850%09%23FFFFFF,green/K00036%09%23FFFFFF,green/K01623%09%23FFFFFF,purple/K00948%09%23FFFFFF,purple/K00033%09%23FFFFFF,purple/
ko03030	DNA replication	Genetic Information Processing	Replication and repair	69	52	121	1239	0.0486484	0.353566	BnaC05G0109100ZS(BnaC05G0109100ZS),BnaC08G0326600ZS(BnaC08G0326600ZS),BnaC04G0435600ZS(BnaC04G0435600ZS),BnaA09G0531600ZS(BnaA09G0531600ZS),BnaC02G0108100ZS(BnaC02G0108100ZS),BnaC07G0073600ZS(BnaC07G0073600ZS),BnaA10G0036000ZS(BnaA10G0036000ZS),BnaC05G0438400ZS(BnaC05G0438400ZS),BnaC04G0224600ZS(BnaC04G0224600ZS),BnaA07G0280500ZS(BnaA07G0280500ZS),BnaA05G0349100ZS(BnaA05G0349100ZS),BnaA07G0116100…	BnaA05G0312700ZS(BnaA05G0312700ZS),BnaC06G0384600ZS(BnaC06G0384600ZS),BnaA06G0197300ZS(BnaA06G0197300ZS),BnaC06G0443900ZS(BnaC06G0443900ZS),BnaA05G0135000ZS(BnaA05G0135000ZS),BnaA09G0022900ZS(BnaA09G0022900ZS),BnaC01G0497500ZS(BnaC01G0497500ZS),BnaC06G0288000ZS(BnaC06G0288000ZS),BnaA09G0411400ZS(BnaA09G0411400ZS),BnaC04G0381700ZS(BnaC04G0381700ZS),BnaA09G0406000ZS(BnaA09G0406000ZS),BnaA01G0327500…	http://www.kegg.jp/kegg-bin/show_pathway?map03030/K10744%09%23FFFFFF,purple/K10756%09%23FFFFFF,green/K10747%09%23FFFFFF,purple/K02210%09%23FFFFFF,purple/K10755%09%23FFFFFF,green/K02209%09%23FFFFFF,red/K02328%09%23FFFFFF,green/K02335%09%23FFFFFF,purple/K03504%09%23FFFFFF,green/K10739%09%23FFFFFF,red/K07466%09%23FFFFFF,purple/K10745%09%23FFFFFF,red/K02540%09%23FFFFFF,green/K02685%09%23FFFFFF,purple…
ko00563	Glycosylphosphatidylinositol (GPI)-anchor biosynthesis	Metabolism	Glycan biosynthesis and metabolism	16	6	22	181	0.0518272	0.353566	BnaC02G0461900ZS(BnaC02G0461900ZS),BnaC05G0126100ZS(BnaC05G0126100ZS),BnaA07G0345200ZS(BnaA07G0345200ZS),BnaC03G0071600ZS(BnaC03G0071600ZS),BnaA05G0095900ZS(BnaA05G0095900ZS),BnaC02G0461800ZS(BnaC02G0461800ZS),BnaC02G0067600ZS(BnaC02G0067600ZS),BnaA02G0212500ZS(BnaA02G0212500ZS),BnaC09G0486900ZS(BnaC09G0486900ZS),BnaA02G0210900ZS(BnaA02G0210900ZS),BnaA07G0309300ZS(BnaA07G0309300ZS),BnaC02G0108800…	BnaC05G0558900ZS(BnaC05G0558900ZS),BnaC06G0359000ZS(BnaC06G0359000ZS),BnaA09G0459300ZS(BnaA09G0459300ZS),BnaC06G0417700ZS(BnaC06G0417700ZS),BnaC06G0406800ZS(BnaC06G0406800ZS),BnaA02G0090200ZS(BnaA02G0090200ZS)	http://www.kegg.jp/kegg-bin/show_pathway?map00563/K05288%09%23FFFFFF,red/K05294%09%23FFFFFF,red/K03859%09%23FFFFFF,red/K05287%09%23FFFFFF,red/K09658%09%23FFFFFF,purple/K05284%09%23FFFFFF,purple/K03860%09%23FFFFFF,purple/K05285%09%23FFFFFF,green/K05286%09%23FFFFFF,red/K03857%09%23FFFFFF,purple/
ko03440	Homologous recombination	Genetic Information Processing	Replication and repair	73	60	133	1377	0.0531865	0.353566	BnaC04G0224600ZS(BnaC04G0224600ZS),BnaC05G0438400ZS(BnaC05G0438400ZS),BnaA10G0036000ZS(BnaA10G0036000ZS),BnaC07G0073600ZS(BnaC07G0073600ZS),BnaA05G0349100ZS(BnaA05G0349100ZS),BnaC02G0104100ZS(BnaC02G0104100ZS),BnaC02G0233800ZS(BnaC02G0233800ZS),BnaC03G0796500ZS(BnaC03G0796500ZS),BnaA07G0116100ZS(BnaA07G0116100ZS),BnaA02G0218000ZS(BnaA02G0218000ZS),BnaC05G0109100ZS(BnaC05G0109100ZS),BnaC08G0326600…	BnaC01G0494200ZS(BnaC01G0494200ZS),BnaA05G0135000ZS(BnaA05G0135000ZS),BnaA09G0411400ZS(BnaA09G0411400ZS),BnaC07G0155600ZS(BnaC07G0155600ZS),BnaC05G0306300ZS(BnaC05G0306300ZS),BnaA05G0472300ZS(BnaA05G0472300ZS),BnaA01G0327500ZS(BnaA01G0327500ZS),BnaA09G0406000ZS(BnaA09G0406000ZS),BnaC04G0381700ZS(BnaC04G0381700ZS),BnaA04G0120400ZS(BnaA04G0120400ZS),BnaC06G0399600ZS(BnaC06G0399600ZS),BnaA06G0197300…	http://www.kegg.jp/kegg-bin/show_pathway?map03440/K10880%09%23FFFFFF,purple/K10728%09%23FFFFFF,purple/K03655%09%23FFFFFF,green/K07466%09%23FFFFFF,purple/K10683%09%23FFFFFF,purple/K10867%09%23FFFFFF,green/K04482%09%23FFFFFF,purple/K10739%09%23FFFFFF,red/K03553%09%23FFFFFF,green/K10875%09%23FFFFFF,green/K02328%09%23FFFFFF,green/K10881%09%23FFFFFF,green/K04728%09%23FFFFFF,green/K02335%09%23FFFFFF,pu…
ko00941	Flavonoid biosynthesis	Metabolism	Biosynthesis of other secondary metabolites	12	16	28	242	0.0536284	0.353566	BnaC02G0021300ZS(BnaC02G0021300ZS),BnaA01G0375000ZS(BnaA01G0375000ZS),BnaA03G0147400ZS(BnaA03G0147400ZS),BnaA02G0170100ZS(BnaA02G0170100ZS),BnaA03G0088600ZS(BnaA03G0088600ZS),BnaC04G0500400ZS(BnaC04G0500400ZS),BnaA02G0214300ZS(BnaA02G0214300ZS),BnaA07G0351500ZS(BnaA07G0351500ZS),BnaC02G0218400ZS(BnaC02G0218400ZS),BnaC05G0407200ZS(BnaC05G0407200ZS),BnaC02G0468500ZS(BnaC02G0468500ZS),BnaC02G0007200…	BnaC06G0441800ZS(BnaC06G0441800ZS),BnaA09G0476900ZS(BnaA09G0476900ZS),BnaC05G0368300ZS(BnaC05G0368300ZS),BnaC06G0413800ZS(BnaC06G0413800ZS),BnaC01G0200500ZS(BnaC01G0200500ZS),BnaA02G0369900ZS(BnaA02G0369900ZS),BnaA01G0148700ZS(BnaA01G0148700ZS),BnaC09G0215200ZS(BnaC09G0215200ZS),BnaA09G0187400ZS(BnaA09G0187400ZS),BnaC09G0059800ZS(BnaC09G0059800ZS),BnaA06G0011300ZS(BnaA06G0011300ZS),BnaC06G0413700…	http://www.kegg.jp/kegg-bin/show_pathway?map00941/K05277%09%23FFFFFF,purple/K00660%09%23FFFFFF,red/K13081%09%23FFFFFF,purple/K00475%09%23FFFFFF,green/K05278%09%23FFFFFF,purple/K13082%09%23FFFFFF,green/K00487%09%23FFFFFF,red/K13065%09%23FFFFFF,purple/K01859%09%23FFFFFF,green/K00588%09%23FFFFFF,purple/
ko00740	Riboflavin metabolism	Metabolism	Metabolism of cofactors and vitamins	5	12	17	133	0.0546634	0.353566	BnaA05G0450300ZS(BnaA05G0450300ZS),BnaC01G0091900ZS(BnaC01G0091900ZS),BnaC01G0491900ZS(BnaC01G0491900ZS),BnaA02G0150800ZS(BnaA02G0150800ZS),BnaC02G0124900ZS(BnaC02G0124900ZS)	BnaA06G0167900ZS(BnaA06G0167900ZS),BnaA06G0264400ZS(BnaA06G0264400ZS),BnaA05G0365100ZS(BnaA05G0365100ZS),BnaA02G0103000ZS(BnaA02G0103000ZS),BnaC05G0182100ZS(BnaC05G0182100ZS),BnaC02G0221400ZS(BnaC02G0221400ZS),BnaA01G0076300ZS(BnaA01G0076300ZS),BnaA04G0173900ZS(BnaA04G0173900ZS),BnaC07G0273900ZS(BnaC07G0273900ZS),BnaA02G0012500ZS(BnaA02G0012500ZS),BnaC06G0346300ZS(BnaC06G0346300ZS),BnaA05G0028800…	http://www.kegg.jp/kegg-bin/show_pathway?map00740/K01513%09%23FFFFFF,purple/K14652%09%23FFFFFF,purple/K14655%09%23FFFFFF,red/K00861%09%23FFFFFF,purple/K00953%09%23FFFFFF,green/K18453%09%23FFFFFF,green/K01078%09%23FFFFFF,purple/K00794%09%23FFFFFF,green/
ko02010	ABC transporters	Environmental Information Processing	Membrane transport	21	17	38	346	0.0556798	0.353566	BnaC01G0381700ZS(BnaC01G0381700ZS),BnaC03G0203400ZS(BnaC03G0203400ZS),BnaA05G0066200ZS(BnaA05G0066200ZS),BnaC07G0399500ZS(BnaC07G0399500ZS),BnaA02G0143300ZS(BnaA02G0143300ZS),BnaA02G0196600ZS(BnaA02G0196600ZS),Bnascaffold0026G0050800ZS(Bnascaffold0026G0050800ZS),BnaC05G0262900ZS(BnaC05G0262900ZS),BnaC02G0314100ZS(BnaC02G0314100ZS),BnaC02G0024400ZS(BnaC02G0024400ZS),BnaA07G0329600ZS(BnaA07G0329600…	BnaC06G0193700ZS(BnaC06G0193700ZS),BnaA05G0330500ZS(BnaA05G0330500ZS),BnaC06G0292300ZS(BnaC06G0292300ZS),BnaC06G0299800ZS(BnaC06G0299800ZS),BnaC03G0397800ZS(BnaC03G0397800ZS),BnaC06G0056700ZS(BnaC06G0056700ZS),BnaA02G0022700ZS(BnaA02G0022700ZS),BnaC06G0343300ZS(BnaC06G0343300ZS),BnaA04G0092500ZS(BnaA04G0092500ZS),BnaC06G0385900ZS(BnaC06G0385900ZS),BnaA09G0427600ZS(BnaA09G0427600ZS),BnaA05G0345100…	http://www.kegg.jp/kegg-bin/show_pathway?map02010/K08712%09%23FFFFFF,red/K05674%09%23FFFFFF,red/K05665%09%23FFFFFF,purple/K05643%09%23FFFFFF,green/K05663%09%23FFFFFF,red/K05658%09%23FFFFFF,purple/K05681%09%23FFFFFF,purple/K05666%09%23FFFFFF,red/K05656%09%23FFFFFF,green/
ko03018	RNA degradation	Genetic Information Processing	Folding, sorting and degradation	46	53	99	1014	0.0684687	0.407143	BnaA02G0251900ZS(BnaA02G0251900ZS),BnaC02G0056600ZS(BnaC02G0056600ZS),BnaC02G0029300ZS(BnaC02G0029300ZS),BnaC09G0003100ZS(BnaC09G0003100ZS),BnaA03G0538400ZS(BnaA03G0538400ZS),BnaC03G0643000ZS(BnaC03G0643000ZS),BnaC02G0034000ZS(BnaC02G0034000ZS),BnaC02G0086300ZS(BnaC02G0086300ZS),BnaA02G0216900ZS(BnaA02G0216900ZS),Bnascaffold0025G0006100ZS(Bnascaffold0025G0006100ZS),BnaA07G0348600ZS(BnaA07G0348600…	BnaC06G0359500ZS(BnaC06G0359500ZS),BnaA05G0361100ZS(BnaA05G0361100ZS),BnaA05G0321100ZS(BnaA05G0321100ZS),BnaA04G0220300ZS(BnaA04G0220300ZS),BnaC07G0105600ZS(BnaC07G0105600ZS),BnaA04G0065200ZS(BnaA04G0065200ZS),BnaC03G0133500ZS(BnaC03G0133500ZS),BnaC02G0260200ZS(BnaC02G0260200ZS),BnaC06G0410900ZS(BnaC06G0410900ZS),BnaC06G0416900ZS(BnaC06G0416900ZS),BnaA05G0316800ZS(BnaA05G0316800ZS),BnaC07G0178000…	http://www.kegg.jp/kegg-bin/show_pathway?map03018/K18681%09%23FFFFFF,red/K00962%09%23FFFFFF,red/K12580%09%23FFFFFF,red/K14442%09%23FFFFFF,red/K12611%09%23FFFFFF,red/K12613%09%23FFFFFF,red/K11600%09%23FFFFFF,red/K04077%09%23FFFFFF,purple/K12625%09%23FFFFFF,red/K12591%09%23FFFFFF,red/K12605%09%23FFFFFF,purple/K12593%09%23FFFFFF,purple/K00850%09%23FFFFFF,green/K12616%09%23FFFFFF,green/K12604%09%23FF…
ko04122	Sulfur relay system	Genetic Information Processing	Folding, sorting and degradation	9	6	15	118	0.0705287	0.407143	BnaC04G0536000ZS(BnaC04G0536000ZS),BnaA07G0358500ZS(BnaA07G0358500ZS),BnaC04G0597100ZS(BnaC04G0597100ZS),BnaC02G0109700ZS(BnaC02G0109700ZS),BnaA09G0405700ZS(BnaA09G0405700ZS),BnaC03G0720100ZS(BnaC03G0720100ZS),BnaC03G0719700ZS(BnaC03G0719700ZS),BnaC06G0448400ZS(BnaC06G0448400ZS),Bnascaffold2895G0000100ZS(Bnascaffold2895G0000100ZS)	BnaA05G0040300ZS(BnaA05G0040300ZS),BnaC01G0108700ZS(BnaC01G0108700ZS),BnaC06G0421800ZS(BnaC06G0421800ZS),BnaC01G0134700ZS(BnaC01G0134700ZS),BnaA07G0381400ZS(BnaA07G0381400ZS),BnaC05G0266600ZS(BnaC05G0266600ZS)	http://www.kegg.jp/kegg-bin/show_pathway?map04122/K01011%09%23FFFFFF,purple/K00566%09%23FFFFFF,purple/K04487%09%23FFFFFF,purple/K14168%09%23FFFFFF,purple/K11996%09%23FFFFFF,red/K03635%09%23FFFFFF,purple/
ko00905	Brassinosteroid biosynthesis	Metabolism	Metabolism of terpenoids and polyketides	7	5	12	91	0.0792972	0.429818	BnaC02G0480100ZS(BnaC02G0480100ZS),BnaC05G0466300ZS(BnaC05G0466300ZS),BnaA01G0023200ZS(BnaA01G0023200ZS),BnaA06G0121500ZS(BnaA06G0121500ZS),BnaC01G0026900ZS(BnaC01G0026900ZS),BnaC01G0445200ZS(BnaC01G0445200ZS),BnaC02G0021400ZS(BnaC02G0021400ZS)	BnaA10G0273600ZS(BnaA10G0273600ZS),BnaA05G0414100ZS(BnaA05G0414100ZS),BnaC07G0306400ZS(BnaC07G0306400ZS),BnaC06G0397500ZS(BnaC06G0397500ZS),BnaA07G0337900ZS(BnaA07G0337900ZS)	http://www.kegg.jp/kegg-bin/show_pathway?map00905/K09587%09%23FFFFFF,green/K12640%09%23FFFFFF,red/K12637%09%23FFFFFF,red/K12638%09%23FFFFFF,purple/K15639%09%23FFFFFF,green/K09588%09%23FFFFFF,purple/
ko03013	RNA transport	Genetic Information Processing	Translation	69	60	129	1358	0.0812254	0.429818	BnaA07G0276200ZS(BnaA07G0276200ZS),BnaA01G0412500ZS(BnaA01G0412500ZS),BnaA07G0284800ZS(BnaA07G0284800ZS),BnaA09G0626600ZS(BnaA09G0626600ZS),BnaC03G0368000ZS(BnaC03G0368000ZS),BnaA01G0410600ZS(BnaA01G0410600ZS),BnaC04G0452600ZS(BnaC04G0452600ZS),BnaA03G0471600ZS(BnaA03G0471600ZS),BnaC01G0492700ZS(BnaC01G0492700ZS),BnaC02G0043900ZS(BnaC02G0043900ZS),BnaC02G0122600ZS(BnaC02G0122600ZS),BnaC06G0213700…	BnaA02G0099100ZS(BnaA02G0099100ZS),BnaA03G0157500ZS(BnaA03G0157500ZS),BnaA02G0101300ZS(BnaA02G0101300ZS),BnaA05G0495500ZS(BnaA05G0495500ZS),BnaA02G0101200ZS(BnaA02G0101200ZS),BnaC03G0726900ZS(BnaC03G0726900ZS),BnaC06G0396700ZS(BnaC06G0396700ZS),BnaC07G0484600ZS(BnaC07G0484600ZS),BnaA07G0042000ZS(BnaA07G0042000ZS),BnaA02G0365900ZS(BnaA02G0365900ZS),BnaA06G0028900ZS(BnaA06G0028900ZS),BnaA05G0406800…	http://www.kegg.jp/kegg-bin/show_pathway?map03013/K09291%09%23FFFFFF,purple/K03254%09%23FFFFFF,red/K14304%09%23FFFFFF,red/K14314%09%23FFFFFF,green/K14317%09%23FFFFFF,purple/K14315%09%23FFFFFF,green/K14325%09%23FFFFFF,red/K14307%09%23FFFFFF,red/K03257%09%23FFFFFF,red/K13126%09%23FFFFFF,purple/K03253%09%23FFFFFF,green/K14323%09%23FFFFFF,purple/K13176%09%23FFFFFF,green/K14525%09%23FFFFFF,red/K03246%…
ko00010	Glycolysis / Gluconeogenesis	Metabolism	Carbohydrate metabolism	39	37	76	776	0.0938162	0.473077	BnaC02G0467900ZS(BnaC02G0467900ZS),BnaA02G0171700ZS(BnaA02G0171700ZS),BnaA04G0215400ZS(BnaA04G0215400ZS),BnaC07G0322900ZS(BnaC07G0322900ZS),BnaA09G0232300ZS(BnaA09G0232300ZS),BnaA07G0315300ZS(BnaA07G0315300ZS),BnaC03G0782700ZS(BnaC03G0782700ZS),BnaA09G0521300ZS(BnaA09G0521300ZS),BnaC09G0315600ZS(BnaC09G0315600ZS),BnaA01G0174000ZS(BnaA01G0174000ZS),BnaA01G0222900ZS(BnaA01G0222900ZS),BnaA07G0362300…	BnaC06G0437300ZS(BnaC06G0437300ZS),BnaC06G0426200ZS(BnaC06G0426200ZS),BnaC05G0208700ZS(BnaC05G0208700ZS),BnaA04G0115500ZS(BnaA04G0115500ZS),BnaC06G0334400ZS(BnaC06G0334400ZS),BnaC08G0353800ZS(BnaC08G0353800ZS),BnaC01G0279500ZS(BnaC01G0279500ZS),BnaA02G0015100ZS(BnaA02G0015100ZS),BnaC06G0231300ZS(BnaC06G0231300ZS),BnaA09G0085400ZS(BnaA09G0085400ZS),BnaA09G0486300ZS(BnaA09G0486300ZS),BnaC08G0497900…	http://www.kegg.jp/kegg-bin/show_pathway?map00010/K00844%09%23FFFFFF,red/K01834%09%23FFFFFF,purple/K15634%09%23FFFFFF,purple/K18857%09%23FFFFFF,purple/K01803%09%23FFFFFF,green/K01623%09%23FFFFFF,purple/K01792%09%23FFFFFF,purple/K00128%09%23FFFFFF,purple/K00134%09%23FFFFFF,purple/K01785%09%23FFFFFF,red/K00162%09%23FFFFFF,red/K00121%09%23FFFFFF,purple/K00161%09%23FFFFFF,purple/K00850%09%23FFFFFF,gr…
ko00510	N-Glycan biosynthesis	Metabolism	Glycan biosynthesis and metabolism	10	16	26	237	0.0992541	0.473077	BnaC02G0065900ZS(BnaC02G0065900ZS),BnaC02G0096200ZS(BnaC02G0096200ZS),BnaA09G0715600ZS(BnaA09G0715600ZS),BnaA07G0250400ZS(BnaA07G0250400ZS),BnaC02G0007900ZS(BnaC02G0007900ZS),BnaA02G0210900ZS(BnaA02G0210900ZS),BnaA07G0250500ZS(BnaA07G0250500ZS),BnaA05G0115600ZS(BnaA05G0115600ZS),BnaA07G0345200ZS(BnaA07G0345200ZS),BnaA03G0072300ZS(BnaA03G0072300ZS)	BnaC06G0424000ZS(BnaC06G0424000ZS),BnaA10G0198100ZS(BnaA10G0198100ZS),BnaA07G0149300ZS(BnaA07G0149300ZS),BnaC06G0406800ZS(BnaC06G0406800ZS),BnaA05G0326200ZS(BnaA05G0326200ZS),BnaC06G0317200ZS(BnaC06G0317200ZS),BnaA02G0010600ZS(BnaA02G0010600ZS),BnaC06G0444300ZS(BnaC06G0444300ZS),BnaA04G0031100ZS(BnaA04G0031100ZS),BnaA05G0024900ZS(BnaA05G0024900ZS),BnaA05G0065300ZS(BnaA05G0065300ZS),BnaC06G0276400…	http://www.kegg.jp/kegg-bin/show_pathway?map00510/K00729%09%23FFFFFF,green/K12666%09%23FFFFFF,green/K00902%09%23FFFFFF,red/K07252%09%23FFFFFF,purple/K07151%09%23FFFFFF,red/K01231%09%23FFFFFF,red/K09658%09%23FFFFFF,purple/K12669%09%23FFFFFF,green/K01228%09%23FFFFFF,purple/K03843%09%23FFFFFF,green/K01001%09%23FFFFFF,green/K12668%09%23FFFFFF,green/K00737%09%23FFFFFF,green/K01230%09%23FFFFFF,green/K1…
ko00261	Monobactam biosynthesis	Metabolism	Biosynthesis of other secondary metabolites	8	1	9	66	0.100575	0.473077	BnaC07G0222000ZS(BnaC07G0222000ZS),BnaC05G0120300ZS(BnaC05G0120300ZS),BnaC04G0604800ZS(BnaC04G0604800ZS),BnaA09G0553300ZS(BnaA09G0553300ZS),BnaA05G0052800ZS(BnaA05G0052800ZS),BnaC05G0353000ZS(BnaC05G0353000ZS),BnaC05G0120400ZS(BnaC05G0120400ZS),BnaC02G0054300ZS(BnaC02G0054300ZS)	BnaC02G0163200ZS(BnaC02G0163200ZS)	http://www.kegg.jp/kegg-bin/show_pathway?map00261/K13811%09%23FFFFFF,red/K01714%09%23FFFFFF,red/K00928%09%23FFFFFF,purple/K00133%09%23FFFFFF,red/
ko03430	Mismatch repair	Genetic Information Processing	Replication and repair	62	49	111	1173	0.106087	0.48068	BnaC02G0358500ZS(BnaC02G0358500ZS),BnaC06G0158100ZS(BnaC06G0158100ZS),BnaA09G0269300ZS(BnaA09G0269300ZS),BnaC05G0226700ZS(BnaC05G0226700ZS),BnaC02G0468600ZS(BnaC02G0468600ZS),BnaA03G0586700ZS(BnaA03G0586700ZS),BnaC03G0758400ZS(BnaC03G0758400ZS),BnaA03G0422100ZS(BnaA03G0422100ZS),BnaC05G0325300ZS(BnaC05G0325300ZS),BnaC07G0378400ZS(BnaC07G0378400ZS),BnaC07G0081500ZS(BnaC07G0081500ZS),BnaA08G0188400…	BnaA04G0058400ZS(BnaA04G0058400ZS),BnaC07G0344500ZS(BnaC07G0344500ZS),BnaA09G0188100ZS(BnaA09G0188100ZS),BnaA04G0056200ZS(BnaA04G0056200ZS),BnaA06G0166000ZS(BnaA06G0166000ZS),BnaA01G0327600ZS(BnaA01G0327600ZS),BnaA05G0157400ZS(BnaA05G0157400ZS),BnaC04G0185200ZS(BnaC04G0185200ZS),BnaA09G0499100ZS(BnaA09G0499100ZS),BnaC02G0331200ZS(BnaC02G0331200ZS),BnaA02G0315500ZS(BnaA02G0315500ZS),BnaC05G0276600…	http://www.kegg.jp/kegg-bin/show_pathway?map03430/K10739%09%23FFFFFF,red/K03504%09%23FFFFFF,green/K07466%09%23FFFFFF,purple/K10755%09%23FFFFFF,green/K08737%09%23FFFFFF,green/K07456%09%23FFFFFF,red/K08735%09%23FFFFFF,green/K10754%09%23FFFFFF,purple/K10747%09%23FFFFFF,purple/K02328%09%23FFFFFF,green/K10756%09%23FFFFFF,green/
ko03420	Nucleotide excision repair	Genetic Information Processing	Replication and repair	68	54	122	1299	0.109762	0.48068	BnaA07G0029900ZS(BnaA07G0029900ZS),BnaA06G0165200ZS(BnaA06G0165200ZS),BnaA09G0411800ZS(BnaA09G0411800ZS),BnaA07G0103200ZS(BnaA07G0103200ZS),BnaC09G0359100ZS(BnaC09G0359100ZS),BnaC03G0750300ZS(BnaC03G0750300ZS),BnaA02G0200600ZS(BnaA02G0200600ZS),BnaA10G0195600ZS(BnaA10G0195600ZS),BnaC01G0204700ZS(BnaC01G0204700ZS),BnaC02G0045900ZS(BnaC02G0045900ZS),BnaC03G0649100ZS(BnaC03G0649100ZS),BnaA08G0188400…	BnaA02G0027700ZS(BnaA02G0027700ZS),BnaA04G0059600ZS(BnaA04G0059600ZS),BnaA02G0373100ZS(BnaA02G0373100ZS),BnaC06G0400400ZS(BnaC06G0400400ZS),BnaA08G0160000ZS(BnaA08G0160000ZS),BnaA04G0058600ZS(BnaA04G0058600ZS),BnaC04G0134200ZS(BnaC04G0134200ZS),BnaC06G0171600ZS(BnaC06G0171600ZS),BnaC01G0345300ZS(BnaC01G0345300ZS),BnaC06G0331700ZS(BnaC06G0331700ZS),BnaA02G0372500ZS(BnaA02G0372500ZS),BnaA02G0315500…	http://www.kegg.jp/kegg-bin/show_pathway?map03420/K10739%09%23FFFFFF,red/K03868%09%23FFFFFF,red/K10843%09%23FFFFFF,green/K02335%09%23FFFFFF,purple/K10839%09%23FFFFFF,purple/K10754%09%23FFFFFF,purple/K10747%09%23FFFFFF,purple/K10756%09%23FFFFFF,green/K03504%09%23FFFFFF,green/K02202%09%23FFFFFF,green/K03141%09%23FFFFFF,red/K03142%09%23FFFFFF,green/K06634%09%23FFFFFF,green/K10570%09%23FFFFFF,red/K10…
ko00790	Folate biosynthesis	Metabolism	Metabolism of cofactors and vitamins	9	9	18	159	0.121263	0.513345	BnaC05G0467700ZS(BnaC05G0467700ZS),BnaC04G0597100ZS(BnaC04G0597100ZS),BnaA05G0430900ZS(BnaA05G0430900ZS),BnaA09G0491300ZS(BnaA09G0491300ZS),BnaC02G0022200ZS(BnaC02G0022200ZS),BnaC04G0413900ZS(BnaC04G0413900ZS),BnaA09G0491500ZS(BnaA09G0491500ZS),BnaC07G0521700ZS(BnaC07G0521700ZS),BnaC02G0124900ZS(BnaC02G0124900ZS)	Bnascaffold0443G0000300ZS(Bnascaffold0443G0000300ZS),BnaA02G0386100ZS(BnaA02G0386100ZS),BnaA02G0400100ZS(BnaA02G0400100ZS),BnaC02G0189500ZS(BnaC02G0189500ZS),Bnascaffold0026G0027600ZS(Bnascaffold0026G0027600ZS),BnaA02G0362800ZS(BnaA02G0362800ZS),BnaA02G0021200ZS(BnaA02G0021200ZS),BnaA02G0103000ZS(BnaA02G0103000ZS),BnaA05G0040300ZS(BnaA05G0040300ZS)	http://www.kegg.jp/kegg-bin/show_pathway?map00790/K15631%09%23FFFFFF,green/K01930%09%23FFFFFF,purple/K00079%09%23FFFFFF,red/K13998%09%23FFFFFF,red/K01113%09%23FFFFFF,red/K01633%09%23FFFFFF,red/K00011%09%23FFFFFF,purple/K01307%09%23FFFFFF,green/K01495%09%23FFFFFF,green/K03635%09%23FFFFFF,purple/K14652%09%23FFFFFF,purple/
ko00400	Phenylalanine, tyrosine and tryptophan biosynthesis	Metabolism	Amino acid metabolism	17	11	28	268	0.138123	0.565859	BnaA01G0392700ZS(BnaA01G0392700ZS),BnaC09G0011700ZS(BnaC09G0011700ZS),BnaA02G0196100ZS(BnaA02G0196100ZS),BnaC01G0006100ZS(BnaC01G0006100ZS),BnaA01G0009000ZS(BnaA01G0009000ZS),BnaC09G0479100ZS(BnaC09G0479100ZS),BnaC02G0042400ZS(BnaC02G0042400ZS),BnaC04G0454400ZS(BnaC04G0454400ZS),BnaC08G0529000ZS(BnaC08G0529000ZS),BnaC02G0088300ZS(BnaC02G0088300ZS),BnaC08G0209700ZS(BnaC08G0209700ZS),BnaC02G0112600…	BnaC06G0385400ZS(BnaC06G0385400ZS),BnaC09G0029800ZS(BnaC09G0029800ZS),BnaA06G0257200ZS(BnaA06G0257200ZS),BnaA05G0144400ZS(BnaA05G0144400ZS),BnaC06G0358300ZS(BnaC06G0358300ZS),BnaC06G0307900ZS(BnaC06G0307900ZS),BnaA09G0026900ZS(BnaA09G0026900ZS),BnaC04G0420900ZS(BnaC04G0420900ZS),BnaC08G0458300ZS(BnaC08G0458300ZS),BnaA04G0101800ZS(BnaA04G0101800ZS),BnaC06G0439600ZS(BnaC06G0439600ZS)	http://www.kegg.jp/kegg-bin/show_pathway?map00400/K00815%09%23FFFFFF,purple/K01817%09%23FFFFFF,red/K01609%09%23FFFFFF,red/K14454%09%23FFFFFF,red/K01696%09%23FFFFFF,red/K01850%09%23FFFFFF,purple/K13832%09%23FFFFFF,red/K00817%09%23FFFFFF,purple/K01695%09%23FFFFFF,purple/K00891%09%23FFFFFF,red/K01626%09%23FFFFFF,purple/K05359%09%23FFFFFF,purple/K06001%09%23FFFFFF,green/
ko03050	Proteasome	Genetic Information Processing	Folding, sorting and degradation	21	15	36	362	0.168174	0.660726	BnaC09G0620400ZS(BnaC09G0620400ZS),BnaA01G0080900ZS(BnaA01G0080900ZS),BnaA07G0010700ZS(BnaA07G0010700ZS),BnaA05G0334400ZS(BnaA05G0334400ZS),BnaA08G0163200ZS(BnaA08G0163200ZS),BnaA10G0147700ZS(BnaA10G0147700ZS),BnaC02G0021800ZS(BnaC02G0021800ZS),BnaC04G0569800ZS(BnaC04G0569800ZS),BnaA04G0253300ZS(BnaA04G0253300ZS),BnaC08G0162200ZS(BnaC08G0162200ZS),BnaA07G0291700ZS(BnaA07G0291700ZS),BnaA10G0299600…	BnaA02G0097100ZS(BnaA02G0097100ZS),BnaC08G0163300ZS(BnaC08G0163300ZS),BnaC06G0322400ZS(BnaC06G0322400ZS),BnaC06G0321800ZS(BnaC06G0321800ZS),BnaA04G0039800ZS(BnaA04G0039800ZS),BnaA10G0273000ZS(BnaA10G0273000ZS),BnaC06G0437000ZS(BnaC06G0437000ZS),BnaC04G0528800ZS(BnaC04G0528800ZS),Bnascaffold0027G0048700ZS(Bnascaffold0027G0048700ZS),BnaC06G0419700ZS(BnaC06G0419700ZS),BnaC06G0335000ZS(BnaC06G0335000…	http://www.kegg.jp/kegg-bin/show_pathway?map03050/K06699%09%23FFFFFF,purple/K10881%09%23FFFFFF,green/K03035%09%23FFFFFF,red/K03037%09%23FFFFFF,purple/K03036%09%23FFFFFF,green/K03062%09%23FFFFFF,purple/K03033%09%23FFFFFF,purple/K06700%09%23FFFFFF,purple/K11599%09%23FFFFFF,purple/K03066%09%23FFFFFF,green/K02734%09%23FFFFFF,purple/K03028%09%23FFFFFF,purple/K02739%09%23FFFFFF,red/K03038%09%23FFFFFF,p…
ko00944	Flavone and flavonol biosynthesis	Metabolism	Biosynthesis of other secondary metabolites	0	2	2	9	0.171685	0.660726	-	BnaA08G0317300ZS(BnaA08G0317300ZS),BnaA04G0070200ZS(BnaA04G0070200ZS)	http://www.kegg.jp/kegg-bin/show_pathway?map00944/K13264%09%23FFFFFF,green/K05279%09%23FFFFFF,green/
ko04130	SNARE interactions in vesicular transport	Genetic Information Processing	Folding, sorting and degradation	19	3	22	212	0.179922	0.672062	BnaC08G0355500ZS(BnaC08G0355500ZS),BnaA07G0020800ZS(BnaA07G0020800ZS),BnaC02G0076600ZS(BnaC02G0076600ZS),BnaA01G0088200ZS(BnaA01G0088200ZS),BnaA02G0181900ZS(BnaA02G0181900ZS),BnaA01G0056100ZS(BnaA01G0056100ZS),BnaA02G0066600ZS(BnaA02G0066600ZS),BnaC05G0480100ZS(BnaC05G0480100ZS),BnaA03G0094900ZS(BnaA03G0094900ZS),BnaC02G0030500ZS(BnaC02G0030500ZS),BnaA01G0170100ZS(BnaA01G0170100ZS),BnaC01G0107200…	BnaA04G0107900ZS(BnaA04G0107900ZS),BnaC07G0299500ZS(BnaC07G0299500ZS),BnaA06G0072800ZS(BnaA06G0072800ZS)	http://www.kegg.jp/kegg-bin/show_pathway?map04130/K08493%09%23FFFFFF,purple/K08496%09%23FFFFFF,red/K08515%09%23FFFFFF,red/K08488%09%23FFFFFF,purple/K08490%09%23FFFFFF,red/K08489%09%23FFFFFF,red/K08507%09%23FFFFFF,red/K08504%09%23FFFFFF,red/K08486%09%23FFFFFF,purple/
ko00460	Cyanoamino acid metabolism	Metabolism	Metabolism of other amino acids	23	18	41	429	0.217753	0.718511	BnaA07G0123300ZS(BnaA07G0123300ZS),BnaA04G0189300ZS(BnaA04G0189300ZS),BnaA02G0068000ZS(BnaA02G0068000ZS),BnaC09G0579300ZS(BnaC09G0579300ZS),BnaC04G0505800ZS(BnaC04G0505800ZS),BnaC07G0181900ZS(BnaC07G0181900ZS),BnaA01G0408100ZS(BnaA01G0408100ZS),BnaC05G0192900ZS(BnaC05G0192900ZS),BnaA01G0390600ZS(BnaA01G0390600ZS),BnaC04G0050900ZS(BnaC04G0050900ZS),BnaC07G0181800ZS(BnaC07G0181800ZS),BnaA02G0231100…	BnaA04G0005700ZS(BnaA04G0005700ZS),BnaA08G0189700ZS(BnaA08G0189700ZS),BnaA09G0566400ZS(BnaA09G0566400ZS),BnaA04G0196400ZS(BnaA04G0196400ZS),BnaC07G0291700ZS(BnaC07G0291700ZS),BnaA10G0061600ZS(BnaA10G0061600ZS),BnaA07G0256500ZS(BnaA07G0256500ZS),BnaC03G0121700ZS(BnaC03G0121700ZS),BnaC01G0013200ZS(BnaC01G0013200ZS),BnaC06G0296200ZS(BnaC06G0296200ZS),BnaA02G0091200ZS(BnaA02G0091200ZS),BnaC09G0309700…	http://www.kegg.jp/kegg-bin/show_pathway?map00460/K13035%09%23FFFFFF,green/K00600%09%23FFFFFF,green/K05349%09%23FFFFFF,purple/K01501%09%23FFFFFF,red/K12153%09%23FFFFFF,red/K05350%09%23FFFFFF,green/K13030%09%23FFFFFF,red/K01188%09%23FFFFFF,purple/
ko00062	Fatty acid elongation	Metabolism	Lipid metabolism	5	12	17	164	0.218128	0.718511	BnaC02G0016700ZS(BnaC02G0016700ZS),BnaC02G0124500ZS(BnaC02G0124500ZS),BnaA07G0295500ZS(BnaA07G0295500ZS),BnaC03G0745900ZS(BnaC03G0745900ZS),BnaA03G0040500ZS(BnaA03G0040500ZS)	BnaA10G0204900ZS(BnaA10G0204900ZS),BnaC08G0032100ZS(BnaC08G0032100ZS),BnaA03G0424000ZS(BnaA03G0424000ZS),BnaC07G0237700ZS(BnaC07G0237700ZS),BnaC06G0341300ZS(BnaC06G0341300ZS),BnaA02G0102800ZS(BnaA02G0102800ZS),BnaC06G0412000ZS(BnaC06G0412000ZS),BnaC06G0296800ZS(BnaC06G0296800ZS),BnaC07G0415500ZS(BnaC07G0415500ZS),BnaA09G0213500ZS(BnaA09G0213500ZS),BnaC06G0378700ZS(BnaC06G0378700ZS),BnaA09G0432500…	http://www.kegg.jp/kegg-bin/show_pathway?map00062/K10258%09%23FFFFFF,green/K01074%09%23FFFFFF,green/K10703%09%23FFFFFF,purple/K10249%09%23FFFFFF,green/K10251%09%23FFFFFF,purple/K15397%09%23FFFFFF,purple/
ko00290	Valine, leucine and isoleucine biosynthesis	Metabolism	Amino acid metabolism	8	6	14	132	0.22019	0.718511	BnaA08G0290800ZS(BnaA08G0290800ZS),BnaA01G0399400ZS(BnaA01G0399400ZS),BnaA01G0285400ZS(BnaA01G0285400ZS),BnaC02G0073500ZS(BnaC02G0073500ZS),BnaA02G0165000ZS(BnaA02G0165000ZS),BnaC08G0199000ZS(BnaC08G0199000ZS),BnaA07G0297200ZS(BnaA07G0297200ZS),BnaA06G0063300ZS(BnaA06G0063300ZS)	BnaA05G0036500ZS(BnaA05G0036500ZS),BnaC06G0316600ZS(BnaC06G0316600ZS),BnaC06G0343100ZS(BnaC06G0343100ZS),BnaA05G0362200ZS(BnaA05G0362200ZS),BnaC06G0334800ZS(BnaC06G0334800ZS),BnaA03G0312600ZS(BnaA03G0312600ZS)	http://www.kegg.jp/kegg-bin/show_pathway?map00290/K01687%09%23FFFFFF,red/K00826%09%23FFFFFF,purple/K01653%09%23FFFFFF,purple/K01704%09%23FFFFFF,green/K01754%09%23FFFFFF,green/
ko00591	Linoleic acid metabolism	Metabolism	Lipid metabolism	3	7	10	90	0.224145	0.718511	BnaA02G0167200ZS(BnaA02G0167200ZS),BnaA02G0165500ZS(BnaA02G0165500ZS),BnaC06G0192300ZS(BnaC06G0192300ZS)	BnaC06G0319600ZS(BnaC06G0319600ZS),BnaC06G0315600ZS(BnaC06G0315600ZS),BnaA05G0336500ZS(BnaA05G0336500ZS),BnaC06G0335700ZS(BnaC06G0335700ZS),Bnascaffold0473G0000100ZS(Bnascaffold0473G0000100ZS),BnaC06G0315300ZS(BnaC06G0315300ZS),BnaC06G0321600ZS(BnaC06G0321600ZS)	http://www.kegg.jp/kegg-bin/show_pathway?map00591/K16343%09%23FFFFFF,red/K00454%09%23FFFFFF,purple/K14674%09%23FFFFFF,purple/K15718%09%23FFFFFF,green/
ko00260	Glycine, serine and threonine metabolism	Metabolism	Amino acid metabolism	17	23	40	420	0.227705	0.718511	BnaC02G0112400ZS(BnaC02G0112400ZS),BnaA07G0371900ZS(BnaA07G0371900ZS),BnaC04G0562100ZS(BnaC04G0562100ZS),BnaC05G0120300ZS(BnaC05G0120300ZS),BnaA02G0203200ZS(BnaA02G0203200ZS),BnaA01G0399800ZS(BnaA01G0399800ZS),BnaC08G0209700ZS(BnaC08G0209700ZS),BnaC02G0027000ZS(BnaC02G0027000ZS),BnaC05G0120400ZS(BnaC05G0120400ZS),BnaC02G0054300ZS(BnaC02G0054300ZS),BnaA03G0137900ZS(BnaA03G0137900ZS),BnaC02G0503000…	BnaC06G0074800ZS(BnaC06G0074800ZS),BnaC01G0013200ZS(BnaC01G0013200ZS),BnaC06G0315000ZS(BnaC06G0315000ZS),BnaA09G0026900ZS(BnaA09G0026900ZS),BnaA07G0117500ZS(BnaA07G0117500ZS),BnaA08G0189700ZS(BnaA08G0189700ZS),BnaC04G0420900ZS(BnaC04G0420900ZS),BnaA09G0517100ZS(BnaA09G0517100ZS),BnaA07G0297900ZS(BnaA07G0297900ZS),BnaA04G0101800ZS(BnaA04G0101800ZS),BnaA02G0093100ZS(BnaA02G0093100ZS),BnaA03G0312600…	http://www.kegg.jp/kegg-bin/show_pathway?map00260/K01754%09%23FFFFFF,green/K15893%09%23FFFFFF,green/K01696%09%23FFFFFF,red/K01834%09%23FFFFFF,purple/K00872%09%23FFFFFF,purple/K01733%09%23FFFFFF,red/K14272%09%23FFFFFF,green/K15634%09%23FFFFFF,purple/K00049%09%23FFFFFF,green/K00133%09%23FFFFFF,red/K00130%09%23FFFFFF,green/K00108%09%23FFFFFF,purple/K01695%09%23FFFFFF,purple/K00276%09%23FFFFFF,purple…
ko00040	Pentose and glucuronate interconversions	Metabolism	Carbohydrate metabolism	33	37	70	760	0.229616	0.718511	BnaA09G0153300ZS(BnaA09G0153300ZS),BnaC09G0009200ZS(BnaC09G0009200ZS),BnaA09G0653000ZS(BnaA09G0653000ZS),BnaA02G0219000ZS(BnaA02G0219000ZS),BnaA09G0562700ZS(BnaA09G0562700ZS),BnaA09G0078300ZS(BnaA09G0078300ZS),BnaC03G0102400ZS(BnaC03G0102400ZS),BnaC09G0596400ZS(BnaC09G0596400ZS),BnaC04G0413900ZS(BnaC04G0413900ZS),BnaC04G0597200ZS(BnaC04G0597200ZS),BnaC04G0009500ZS(BnaC04G0009500ZS),BnaA09G0219000…	BnaA02G0394800ZS(BnaA02G0394800ZS),BnaC09G0254700ZS(BnaC09G0254700ZS),BnaC09G0140100ZS(BnaC09G0140100ZS),BnaC06G0242400ZS(BnaC06G0242400ZS),BnaC07G0279200ZS(BnaC07G0279200ZS),Bnascaffold0026G0025200ZS(Bnascaffold0026G0025200ZS),BnaC06G0195900ZS(BnaC06G0195900ZS),BnaA09G0454900ZS(BnaA09G0454900ZS),BnaC06G0370600ZS(BnaC06G0370600ZS),BnaA09G0089000ZS(BnaA09G0089000ZS),BnaC05G0203600ZS(BnaC05G0203600…	http://www.kegg.jp/kegg-bin/show_pathway?map00040/K16190%09%23FFFFFF,purple/K01805%09%23FFFFFF,purple/K01783%09%23FFFFFF,green/K00963%09%23FFFFFF,purple/K00699%09%23FFFFFF,green/K01213%09%23FFFFFF,purple/K01728%09%23FFFFFF,purple/K00078%09%23FFFFFF,green/K00012%09%23FFFFFF,green/K00011%09%23FFFFFF,purple/K01051%09%23FFFFFF,purple/K01184%09%23FFFFFF,purple/K17818%09%23FFFFFF,red/
ko00561	Glycerolipid metabolism	Metabolism	Lipid metabolism	34	30	64	694	0.237837	0.718511	BnaA07G0356100ZS(BnaA07G0356100ZS),BnaA01G0034300ZS(BnaA01G0034300ZS),BnaA07G0333800ZS(BnaA07G0333800ZS),BnaA07G0359500ZS(BnaA07G0359500ZS),BnaC09G0021100ZS(BnaC09G0021100ZS),BnaA05G0157200ZS(BnaA05G0157200ZS),BnaC04G0538600ZS(BnaC04G0538600ZS),BnaC02G0032100ZS(BnaC02G0032100ZS),BnaA03G0540000ZS(BnaA03G0540000ZS),BnaC09G0563900ZS(BnaC09G0563900ZS),BnaA09G0707400ZS(BnaA09G0707400ZS),BnaC02G0129500…	BnaC06G0283500ZS(BnaC06G0283500ZS),BnaC06G0288800ZS(BnaC06G0288800ZS),BnaC05G0208700ZS(BnaC05G0208700ZS),BnaC06G0419200ZS(BnaC06G0419200ZS),BnaA02G0073800ZS(BnaA02G0073800ZS),BnaA02G0400100ZS(BnaA02G0400100ZS),BnaC06G0335700ZS(BnaC06G0335700ZS),BnaC06G0419300ZS(BnaC06G0419300ZS),BnaC01G0122600ZS(BnaC01G0122600ZS),BnaC04G0560100ZS(BnaC04G0560100ZS),BnaC06G0422800ZS(BnaC06G0422800ZS),BnaC03G0074900…	http://www.kegg.jp/kegg-bin/show_pathway?map00561/K00630%09%23FFFFFF,green/K15728%09%23FFFFFF,green/K00901%09%23FFFFFF,purple/K00863%09%23FFFFFF,red/K13506%09%23FFFFFF,purple/K01054%09%23FFFFFF,purple/K14674%09%23FFFFFF,purple/K14457%09%23FFFFFF,red/K00128%09%23FFFFFF,purple/K07407%09%23FFFFFF,purple/K06119%09%23FFFFFF,red/K09480%09%23FFFFFF,red/K00011%09%23FFFFFF,purple/K00679%09%23FFFFFF,purple…
ko04146	Peroxisome	Cellular Processes	Transport and catabolism	27	17	44	468	0.24121	0.718511	BnaA05G0400100ZS(BnaA05G0400100ZS),BnaA01G0032600ZS(BnaA01G0032600ZS),BnaC02G0111200ZS(BnaC02G0111200ZS),BnaC09G0218100ZS(BnaC09G0218100ZS),BnaA07G0151600ZS(BnaA07G0151600ZS),BnaC01G0186100ZS(BnaC01G0186100ZS),BnaA05G0104600ZS(BnaA05G0104600ZS),BnaC01G0173300ZS(BnaC01G0173300ZS),BnaA06G0198400ZS(BnaA06G0198400ZS),BnaA02G0147200ZS(BnaA02G0147200ZS),BnaA09G0105700ZS(BnaA09G0105700ZS),BnaC06G0200500…	BnaA09G0187900ZS(BnaA09G0187900ZS),BnaC04G0570700ZS(BnaC04G0570700ZS),BnaA05G0410500ZS(BnaA05G0410500ZS),BnaA04G0056900ZS(BnaA04G0056900ZS),BnaC07G0478500ZS(BnaC07G0478500ZS),BnaA05G0470300ZS(BnaA05G0470300ZS),BnaC05G0531100ZS(BnaC05G0531100ZS),BnaA05G0190700ZS(BnaA05G0190700ZS),BnaA05G0022400ZS(BnaA05G0022400ZS),BnaA05G0482300ZS(BnaA05G0482300ZS),BnaA02G0364200ZS(BnaA02G0364200ZS),BnaC05G0066000…	http://www.kegg.jp/kegg-bin/show_pathway?map04146/K00869%09%23FFFFFF,green/K17879%09%23FFFFFF,red/K12261%09%23FFFFFF,red/K03426%09%23FFFFFF,red/K13345%09%23FFFFFF,green/K08726%09%23FFFFFF,red/K00031%09%23FFFFFF,red/K13339%09%23FFFFFF,red/K13348%09%23FFFFFF,red/K07513%09%23FFFFFF,green/K13352%09%23FFFFFF,purple/K01897%09%23FFFFFF,green/K13239%09%23FFFFFF,green/K01640%09%23FFFFFF,green/K13347%09%23…
ko00300	Lysine biosynthesis	Metabolism	Amino acid metabolism	7	1	8	71	0.245767	0.718511	BnaA09G0553300ZS(BnaA09G0553300ZS),BnaC05G0120300ZS(BnaC05G0120300ZS),BnaC04G0604800ZS(BnaC04G0604800ZS),BnaC02G0473000ZS(BnaC02G0473000ZS),BnaC02G0054300ZS(BnaC02G0054300ZS),BnaC05G0120400ZS(BnaC05G0120400ZS),BnaA05G0052800ZS(BnaA05G0052800ZS)	BnaC02G0163200ZS(BnaC02G0163200ZS)	http://www.kegg.jp/kegg-bin/show_pathway?map00300/K01714%09%23FFFFFF,red/K00133%09%23FFFFFF,red/K00928%09%23FFFFFF,purple/K01705%09%23FFFFFF,red/
ko00020	Citrate cycle (TCA cycle)	Metabolism	Carbohydrate metabolism	17	12	29	301	0.248933	0.718511	BnaA06G0306000ZS(BnaA06G0306000ZS),BnaC06G0213200ZS(BnaC06G0213200ZS),BnaA02G0164500ZS(BnaA02G0164500ZS),BnaC02G0031300ZS(BnaC02G0031300ZS),BnaA07G0315300ZS(BnaA07G0315300ZS),BnaA06G0198500ZS(BnaA06G0198500ZS),BnaA04G0215400ZS(BnaA04G0215400ZS),BnaA06G0198400ZS(BnaA06G0198400ZS),BnaC02G0462600ZS(BnaC02G0462600ZS),BnaC02G0036000ZS(BnaC02G0036000ZS),BnaA09G0039100ZS(BnaA09G0039100ZS),BnaC03G0797800…	BnaA02G0032600ZS(BnaA02G0032600ZS),BnaA09G0486300ZS(BnaA09G0486300ZS),BnaA02G0011700ZS(BnaA02G0011700ZS),BnaC06G0334400ZS(BnaC06G0334400ZS),BnaA10G0248000ZS(BnaA10G0248000ZS),BnaC09G0561100ZS(BnaC09G0561100ZS),BnaC01G0013800ZS(BnaC01G0013800ZS),BnaA02G0418000ZS(BnaA02G0418000ZS),BnaA06G0006700ZS(BnaA06G0006700ZS),BnaA04G0018400ZS(BnaA04G0018400ZS),BnaA09G0550600ZS(BnaA09G0550600ZS),BnaC06G0366800…	http://www.kegg.jp/kegg-bin/show_pathway?map00020/K01899%09%23FFFFFF,red/K00627%09%23FFFFFF,green/K00235%09%23FFFFFF,red/K00162%09%23FFFFFF,red/K00161%09%23FFFFFF,purple/K01610%09%23FFFFFF,purple/K00026%09%23FFFFFF,purple/K01647%09%23FFFFFF,purple/K00234%09%23FFFFFF,green/K00030%09%23FFFFFF,purple/K00031%09%23FFFFFF,red/
ko00330	Arginine and proline metabolism	Metabolism	Amino acid metabolism	20	16	36	381	0.256694	0.724446	BnaA01G0415400ZS(BnaA01G0415400ZS),BnaA02G0141400ZS(BnaA02G0141400ZS),BnaA09G0156600ZS(BnaA09G0156600ZS),BnaC01G0041300ZS(BnaC01G0041300ZS),BnaC02G0479800ZS(BnaC02G0479800ZS),BnaA03G0535300ZS(BnaA03G0535300ZS),BnaA01G0415300ZS(BnaA01G0415300ZS),BnaA07G0318800ZS(BnaA07G0318800ZS),BnaC03G0799200ZS(BnaC03G0799200ZS),BnaC02G0478000ZS(BnaC02G0478000ZS),BnaC05G0568400ZS(BnaC05G0568400ZS),BnaC04G0454400…	BnaC08G0284400ZS(BnaC08G0284400ZS),BnaC06G0300000ZS(BnaC06G0300000ZS),BnaA04G0273900ZS(BnaA04G0273900ZS),BnaC03G0037900ZS(BnaC03G0037900ZS),BnaA09G0449900ZS(BnaA09G0449900ZS),BnaA05G0036200ZS(BnaA05G0036200ZS),BnaC06G0300100ZS(BnaC06G0300100ZS),BnaA02G0358100ZS(BnaA02G0358100ZS),BnaA10G0205500ZS(BnaA10G0205500ZS),BnaA03G0302900ZS(BnaA03G0302900ZS),BnaC09G0351500ZS(BnaC09G0351500ZS),BnaA03G0194400…	http://www.kegg.jp/kegg-bin/show_pathway?map00330/K00797%09%23FFFFFF,purple/K14454%09%23FFFFFF,red/K12657%09%23FFFFFF,purple/K01583%09%23FFFFFF,red/K14329%09%23FFFFFF,purple/K00318%09%23FFFFFF,green/K01259%09%23FFFFFF,red/K10536%09%23FFFFFF,purple/K01611%09%23FFFFFF,purple/K00472%09%23FFFFFF,purple/K00128%09%23FFFFFF,purple/
ko00943	Isoflavonoid biosynthesis	Metabolism	Biosynthesis of other secondary metabolites	1	4	5	43	0.293399	0.756357	BnaC05G0160900ZS(BnaC05G0160900ZS)	BnaA05G0052400ZS(BnaA05G0052400ZS),BnaC07G0524900ZS(BnaC07G0524900ZS),BnaA08G0317300ZS(BnaA08G0317300ZS),BnaA09G0610200ZS(BnaA09G0610200ZS)	http://www.kegg.jp/kegg-bin/show_pathway?map00943/K13264%09%23FFFFFF,green/K13258%09%23FFFFFF,purple/K13262%09%23FFFFFF,green/K13265%09%23FFFFFF,green/
ko00380	Tryptophan metabolism	Metabolism	Amino acid metabolism	20	7	27	287	0.300098	0.756357	BnaA06G0193900ZS(BnaA06G0193900ZS),BnaA02G0189000ZS(BnaA02G0189000ZS),BnaA07G0319500ZS(BnaA07G0319500ZS),BnaC02G0044400ZS(BnaC02G0044400ZS),BnaA07G0083300ZS(BnaA07G0083300ZS),BnaA09G0156600ZS(BnaA09G0156600ZS),BnaA04G0200300ZS(BnaA04G0200300ZS),BnaC02G0078200ZS(BnaC02G0078200ZS),BnaA02G0147200ZS(BnaA02G0147200ZS),BnaA02G0068000ZS(BnaA02G0068000ZS),BnaC04G0505800ZS(BnaC04G0505800ZS),BnaC03G0638300…	BnaC05G0235200ZS(BnaC05G0235200ZS),BnaC08G0284400ZS(BnaC08G0284400ZS),BnaC05G0208700ZS(BnaC05G0208700ZS),BnaA02G0054100ZS(BnaA02G0054100ZS),BnaA09G0449900ZS(BnaA09G0449900ZS),BnaA06G0365600ZS(BnaA06G0365600ZS),BnaC06G0404300ZS(BnaC06G0404300ZS)	http://www.kegg.jp/kegg-bin/show_pathway?map00380/K00626%09%23FFFFFF,green/K01501%09%23FFFFFF,red/K11817%09%23FFFFFF,red/K16903%09%23FFFFFF,purple/K11821%09%23FFFFFF,purple/K11868%09%23FFFFFF,red/K00128%09%23FFFFFF,purple/K03781%09%23FFFFFF,red/K11816%09%23FFFFFF,purple/
ko01040	Biosynthesis of unsaturated fatty acids	Metabolism	Lipid metabolism	6	9	15	154	0.315276	0.756357	BnaC05G0043600ZS(BnaC05G0043600ZS),BnaC02G0124500ZS(BnaC02G0124500ZS),BnaA09G0161700ZS(BnaA09G0161700ZS),BnaA07G0295500ZS(BnaA07G0295500ZS),BnaA03G0040500ZS(BnaA03G0040500ZS),BnaA01G0414100ZS(BnaA01G0414100ZS)	BnaC05G0571300ZS(BnaC05G0571300ZS),BnaA10G0204900ZS(BnaA10G0204900ZS),BnaA02G0102800ZS(BnaA02G0102800ZS),BnaC06G0341300ZS(BnaC06G0341300ZS),BnaC06G0412000ZS(BnaC06G0412000ZS),BnaA02G0364200ZS(BnaA02G0364200ZS),BnaA03G0343300ZS(BnaA03G0343300ZS),BnaA09G0432500ZS(BnaA09G0432500ZS),BnaA09G0187900ZS(BnaA09G0187900ZS)	http://www.kegg.jp/kegg-bin/show_pathway?map01040/K10249%09%23FFFFFF,green/K12405%09%23FFFFFF,green/K10251%09%23FFFFFF,purple/K10258%09%23FFFFFF,green/K00507%09%23FFFFFF,purple/K10703%09%23FFFFFF,purple/K07513%09%23FFFFFF,green/K03921%09%23FFFFFF,purple/
ko00564	Glycerophospholipid metabolism	Metabolism	Lipid metabolism	26	39	65	726	0.317352	0.756357	BnaA01G0070200ZS(BnaA01G0070200ZS),BnaA07G0255200ZS(BnaA07G0255200ZS),BnaC05G0551300ZS(BnaC05G0551300ZS),BnaC03G0688600ZS(BnaC03G0688600ZS),BnaC06G0192300ZS(BnaC06G0192300ZS),BnaA06G0433100ZS(BnaA06G0433100ZS),BnaC06G0456900ZS(BnaC06G0456900ZS),BnaA02G0165500ZS(BnaA02G0165500ZS),BnaA08G0177600ZS(BnaA08G0177600ZS),BnaC03G0045800ZS(BnaC03G0045800ZS),BnaC02G0055900ZS(BnaC02G0055900ZS),BnaC01G0116900…	BnaA09G0035000ZS(BnaA09G0035000ZS),Bnascaffold0026G0027700ZS(Bnascaffold0026G0027700ZS),BnaC06G0392000ZS(BnaC06G0392000ZS),Bnascaffold0026G0020800ZS(Bnascaffold0026G0020800ZS),BnaC06G0321600ZS(BnaC06G0321600ZS),BnaC01G0498500ZS(BnaC01G0498500ZS),BnaA05G0070000ZS(BnaA05G0070000ZS),BnaA03G0292600ZS(BnaA03G0292600ZS),BnaA05G0326300ZS(BnaA05G0326300ZS),BnaA09G0035600ZS(BnaA09G0035600ZS),BnaA02G038070…	http://www.kegg.jp/kegg-bin/show_pathway?map00564/K01115%09%23FFFFFF,purple/K15728%09%23FFFFFF,green/K01126%09%23FFFFFF,green/K01114%09%23FFFFFF,red/K16343%09%23FFFFFF,red/K06130%09%23FFFFFF,purple/K14156%09%23FFFFFF,green/K13511%09%23FFFFFF,green/K13508%09%23FFFFFF,green/K01613%09%23FFFFFF,purple/K08730%09%23FFFFFF,red/K18696%09%23FFFFFF,green/K13506%09%23FFFFFF,purple/K05929%09%23FFFFFF,purple/…
ko00480	Glutathione metabolism	Metabolism	Metabolism of other amino acids	21	18	39	427	0.319098	0.756357	BnaA01G0416200ZS(BnaA01G0416200ZS),BnaA07G0313800ZS(BnaA07G0313800ZS),BnaC04G0533200ZS(BnaC04G0533200ZS),BnaA09G0015300ZS(BnaA09G0015300ZS),BnaA09G0711100ZS(BnaA09G0711100ZS),BnaC06G0213200ZS(BnaC06G0213200ZS),BnaA06G0197800ZS(BnaA06G0197800ZS),BnaA02G0214400ZS(BnaA02G0214400ZS),BnaA06G0198500ZS(BnaA06G0198500ZS),BnaA07G0111900ZS(BnaA07G0111900ZS),BnaA08G0263200ZS(BnaA08G0263200ZS),BnaA08G0269900…	BnaA03G0531500ZS(BnaA03G0531500ZS),BnaA03G0249400ZS(BnaA03G0249400ZS),BnaC06G0433300ZS(BnaC06G0433300ZS),BnaC03G0324800ZS(BnaC03G0324800ZS),BnaA09G0171400ZS(BnaA09G0171400ZS),BnaC06G0440400ZS(BnaC06G0440400ZS),BnaA05G0352700ZS(BnaA05G0352700ZS),BnaC05G0570800ZS(BnaC05G0570800ZS),BnaA03G0152400ZS(BnaA03G0152400ZS),BnaC09G0351500ZS(BnaC09G0351500ZS),BnaA06G0318300ZS(BnaA06G0318300ZS),BnaA05G0140500…	http://www.kegg.jp/kegg-bin/show_pathway?map00480/K01256%09%23FFFFFF,red/K00799%09%23FFFFFF,purple/K00797%09%23FFFFFF,purple/K15428%09%23FFFFFF,red/K01255%09%23FFFFFF,red/K00432%09%23FFFFFF,purple/K00434%09%23FFFFFF,green/K00036%09%23FFFFFF,green/K00033%09%23FFFFFF,purple/K00031%09%23FFFFFF,red/
ko00360	Phenylalanine metabolism	Metabolism	Amino acid metabolism	14	13	27	290	0.319381	0.756357	BnaA02G0170100ZS(BnaA02G0170100ZS),BnaC04G0500400ZS(BnaC04G0500400ZS),BnaC02G0088300ZS(BnaC02G0088300ZS),BnaC04G0454400ZS(BnaC04G0454400ZS),BnaA05G0449800ZS(BnaA05G0449800ZS),BnaC04G0336500ZS(BnaC04G0336500ZS),BnaA03G0147400ZS(BnaA03G0147400ZS),BnaA07G0081000ZS(BnaA07G0081000ZS),BnaC05G0372000ZS(BnaC05G0372000ZS),BnaA02G0196100ZS(BnaA02G0196100ZS),BnaC02G0218400ZS(BnaC02G0218400ZS),BnaC05G0371900…	BnaC08G0458300ZS(BnaC08G0458300ZS),BnaC01G0200500ZS(BnaC01G0200500ZS),BnaA09G0202300ZS(BnaA09G0202300ZS),BnaC04G0553100ZS(BnaC04G0553100ZS),BnaC06G0385400ZS(BnaC06G0385400ZS),BnaC06G0322800ZS(BnaC06G0322800ZS),BnaA07G0190000ZS(BnaA07G0190000ZS),BnaC05G0498400ZS(BnaC05G0498400ZS),BnaA07G0313100ZS(BnaA07G0313100ZS),BnaA08G0224500ZS(BnaA08G0224500ZS),BnaC09G0271500ZS(BnaC09G0271500ZS),BnaA05G0144400…	http://www.kegg.jp/kegg-bin/show_pathway?map00360/K00074%09%23FFFFFF,green/K00276%09%23FFFFFF,purple/K00487%09%23FFFFFF,red/K00815%09%23FFFFFF,purple/K01904%09%23FFFFFF,purple/K00817%09%23FFFFFF,purple/K14454%09%23FFFFFF,red/K10775%09%23FFFFFF,purple/K00588%09%23FFFFFF,purple/
ko00900	Terpenoid backbone biosynthesis	Metabolism	Metabolism of terpenoids and polyketides	10	19	29	314	0.327128	0.756357	BnaA02G0211500ZS(BnaA02G0211500ZS),BnaC03G0803300ZS(BnaC03G0803300ZS),BnaC01G0001100ZS(BnaC01G0001100ZS),BnaA01G0412700ZS(BnaA01G0412700ZS),BnaC02G0053300ZS(BnaC02G0053300ZS),BnaC02G0071300ZS(BnaC02G0071300ZS),BnaA07G0361800ZS(BnaA07G0361800ZS),BnaA10G0206800ZS(BnaA10G0206800ZS),BnaC01G0179800ZS(BnaC01G0179800ZS),BnaA03G0123200ZS(BnaA03G0123200ZS)	BnaC06G0379800ZS(BnaC06G0379800ZS),BnaA03G0064600ZS(BnaA03G0064600ZS),BnaA05G0023100ZS(BnaA05G0023100ZS),BnaC09G0022900ZS(BnaC09G0022900ZS),BnaA02G0371900ZS(BnaA02G0371900ZS),BnaC03G0775100ZS(BnaC03G0775100ZS),BnaA05G0318600ZS(BnaA05G0318600ZS),BnaC06G0408400ZS(BnaC06G0408400ZS),BnaA02G0130300ZS(BnaA02G0130300ZS),BnaA02G0061000ZS(BnaA02G0061000ZS),BnaA08G0208300ZS(BnaA08G0208300ZS),BnaC05G0389300…	http://www.kegg.jp/kegg-bin/show_pathway?map00900/K00021%09%23FFFFFF,purple/K15889%09%23FFFFFF,purple/K10960%09%23FFFFFF,purple/K00626%09%23FFFFFF,green/K05955%09%23FFFFFF,green/K05356%09%23FFFFFF,green/K01823%09%23FFFFFF,red/K00869%09%23FFFFFF,green/K13789%09%23FFFFFF,purple/
ko00860	Porphyrin and chlorophyll metabolism	Metabolism	Metabolism of cofactors and vitamins	9	19	28	303	0.329758	0.756357	BnaA01G0110000ZS(BnaA01G0110000ZS),BnaA03G0123200ZS(BnaA03G0123200ZS),BnaC02G0136400ZS(BnaC02G0136400ZS),BnaC03G0803300ZS(BnaC03G0803300ZS),BnaA02G0211500ZS(BnaA02G0211500ZS),BnaA01G0090000ZS(BnaA01G0090000ZS),BnaA09G0709600ZS(BnaA09G0709600ZS),BnaC02G0031100ZS(BnaC02G0031100ZS),BnaA07G0333600ZS(BnaA07G0333600ZS)	BnaC03G0060600ZS(BnaC03G0060600ZS),BnaC06G0277400ZS(BnaC06G0277400ZS),BnaA03G0266900ZS(BnaA03G0266900ZS),BnaA10G0186200ZS(BnaA10G0186200ZS),BnaA02G0028400ZS(BnaA02G0028400ZS),BnaA07G0314700ZS(BnaA07G0314700ZS),BnaA05G0156800ZS(BnaA05G0156800ZS),BnaA02G0060800ZS(BnaA02G0060800ZS),BnaC06G0363000ZS(BnaC06G0363000ZS),BnaC03G0775100ZS(BnaC03G0775100ZS),BnaC08G0097900ZS(BnaC08G0097900ZS),BnaC06G0379800…	http://www.kegg.jp/kegg-bin/show_pathway?map00860/K01719%09%23FFFFFF,red/K02257%09%23FFFFFF,green/K01749%09%23FFFFFF,purple/K00228%09%23FFFFFF,red/K13544%09%23FFFFFF,red/K10960%09%23FFFFFF,purple/K01698%09%23FFFFFF,green/K19073%09%23FFFFFF,green/K19054%09%23FFFFFF,green/K02495%09%23FFFFFF,green/K00699%09%23FFFFFF,green/K02492%09%23FFFFFF,red/
ko00940	Phenylpropanoid biosynthesis	Metabolism	Biosynthesis of other secondary metabolites	42	44	86	973	0.330906	0.756357	BnaC08G0264200ZS(BnaC08G0264200ZS),BnaA05G0113800ZS(BnaA05G0113800ZS),BnaA03G0184500ZS(BnaA03G0184500ZS),BnaA03G0562900ZS(BnaA03G0562900ZS),BnaC02G0105300ZS(BnaC02G0105300ZS),BnaA05G0045600ZS(BnaA05G0045600ZS),BnaA07G0262900ZS(BnaA07G0262900ZS),BnaC03G0216600ZS(BnaC03G0216600ZS),BnaC02G0105200ZS(BnaC02G0105200ZS),BnaC03G0683600ZS(BnaC03G0683600ZS),BnaC02G0180500ZS(BnaC02G0180500ZS),BnaC05G0372000…	BnaA08G0224500ZS(BnaA08G0224500ZS),BnaC07G0519500ZS(BnaC07G0519500ZS),BnaC08G0294700ZS(BnaC08G0294700ZS),BnaC04G0553400ZS(BnaC04G0553400ZS),BnaA10G0034200ZS(BnaA10G0034200ZS),BnaC09G0309700ZS(BnaC09G0309700ZS),BnaC03G0147500ZS(BnaC03G0147500ZS),BnaC04G0436900ZS(BnaC04G0436900ZS),BnaC05G0498400ZS(BnaC05G0498400ZS),BnaA01G0359300ZS(BnaA01G0359300ZS),BnaC06G0322800ZS(BnaC06G0322800ZS),BnaC06G0382700…	http://www.kegg.jp/kegg-bin/show_pathway?map00940/K00487%09%23FFFFFF,red/K09755%09%23FFFFFF,green/K13066%09%23FFFFFF,purple/K01904%09%23FFFFFF,purple/K01188%09%23FFFFFF,purple/K00083%09%23FFFFFF,purple/K06892%09%23FFFFFF,purple/K09753%09%23FFFFFF,purple/K12356%09%23FFFFFF,purple/K13065%09%23FFFFFF,purple/K05350%09%23FFFFFF,green/K00588%09%23FFFFFF,purple/K10775%09%23FFFFFF,purple/K00430%09%23FFFF…
ko00562	Inositol phosphate metabolism	Metabolism	Carbohydrate metabolism	21	13	34	372	0.331956	0.756357	BnaA07G0349800ZS(BnaA07G0349800ZS),BnaC05G0545300ZS(BnaC05G0545300ZS),BnaA03G0539200ZS(BnaA03G0539200ZS),BnaA07G0283100ZS(BnaA07G0283100ZS),BnaC05G0551300ZS(BnaC05G0551300ZS),BnaA02G0192200ZS(BnaA02G0192200ZS),BnaA07G0322700ZS(BnaA07G0322700ZS),BnaC02G0016900ZS(BnaC02G0016900ZS),BnaA02G0411300ZS(BnaA02G0411300ZS),BnaA07G0262700ZS(BnaA07G0262700ZS),BnaA06G0118800ZS(BnaA06G0118800ZS),BnaA01G0090400…	BnaA09G0201700ZS(BnaA09G0201700ZS),BnaA09G0187500ZS(BnaA09G0187500ZS),BnaC06G0377400ZS(BnaC06G0377400ZS),BnaC08G0353800ZS(BnaC08G0353800ZS),BnaA05G0491400ZS(BnaA05G0491400ZS),BnaA06G0095300ZS(BnaA06G0095300ZS),BnaA07G0008700ZS(BnaA07G0008700ZS),BnaC06G0293900ZS(BnaC06G0293900ZS),BnaC06G0315100ZS(BnaC06G0315100ZS),BnaA01G0007900ZS(BnaA01G0007900ZS),BnaC06G0383000ZS(BnaC06G0383000ZS),BnaA09G0167400…	http://www.kegg.jp/kegg-bin/show_pathway?map00562/K10047%09%23FFFFFF,purple/K00913%09%23FFFFFF,red/K15422%09%23FFFFFF,red/K01803%09%23FFFFFF,green/K01099%09%23FFFFFF,purple/K05857%09%23FFFFFF,red/K00469%09%23FFFFFF,green/K10572%09%23FFFFFF,green/K00914%09%23FFFFFF,green/K00921%09%23FFFFFF,purple/K18081%09%23FFFFFF,red/K00889%09%23FFFFFF,red/K00999%09%23FFFFFF,green/K01114%09%23FFFFFF,red/K01858%0…
ko00340	Histidine metabolism	Metabolism	Amino acid metabolism	7	6	13	134	0.337612	0.756357	BnaA03G0540000ZS(BnaA03G0540000ZS),BnaC09G0563900ZS(BnaC09G0563900ZS),BnaA09G0180400ZS(BnaA09G0180400ZS),BnaC09G0205200ZS(BnaC09G0205200ZS),BnaA09G0156600ZS(BnaA09G0156600ZS),BnaA02G0196100ZS(BnaA02G0196100ZS),BnaA01G0263500ZS(BnaA01G0263500ZS)	BnaA09G0449900ZS(BnaA09G0449900ZS),BnaA05G0329600ZS(BnaA05G0329600ZS),BnaC05G0208700ZS(BnaC05G0208700ZS),BnaC08G0284400ZS(BnaC08G0284400ZS),BnaA05G0190900ZS(BnaA05G0190900ZS),BnaC06G0385400ZS(BnaC06G0385400ZS)	http://www.kegg.jp/kegg-bin/show_pathway?map00340/K00765%09%23FFFFFF,red/K00817%09%23FFFFFF,purple/K11755%09%23FFFFFF,green/K00128%09%23FFFFFF,purple/K01590%09%23FFFFFF,purple/
ko00440	Phosphonate and phosphinate metabolism	Metabolism	Metabolism of other amino acids	3	2	5	46	0.344417	0.756357	BnaC03G0316600ZS(BnaC03G0316600ZS),BnaA03G0265000ZS(BnaA03G0265000ZS),BnaC09G0221000ZS(BnaC09G0221000ZS)	BnaA05G0070000ZS(BnaA05G0070000ZS),BnaC04G0079400ZS(BnaC04G0079400ZS)	http://www.kegg.jp/kegg-bin/show_pathway?map00440/K00968%09%23FFFFFF,red/K00967%09%23FFFFFF,green/K06167%09%23FFFFFF,red/
ko04136	Autophagy - other	Cellular Processes	Transport and catabolism	10	8	18	192	0.351068	0.756357	BnaC02G0028800ZS(BnaC02G0028800ZS),BnaA03G0586300ZS(BnaA03G0586300ZS),BnaA03G0519300ZS(BnaA03G0519300ZS),BnaC09G0020600ZS(BnaC09G0020600ZS),BnaA03G0124200ZS(BnaA03G0124200ZS),BnaA09G0546100ZS(BnaA09G0546100ZS),BnaC06G0231900ZS(BnaC06G0231900ZS),BnaC03G0258300ZS(BnaC03G0258300ZS),BnaA03G0219400ZS(BnaA03G0219400ZS),BnaA01G0120800ZS(BnaA01G0120800ZS)	BnaA09G0167400ZS(BnaA09G0167400ZS),BnaC08G0392200ZS(BnaC08G0392200ZS),BnaA05G0411800ZS(BnaA05G0411800ZS),BnaC06G0365400ZS(BnaC06G0365400ZS),BnaA07G0229100ZS(BnaA07G0229100ZS),BnaA03G0303400ZS(BnaA03G0303400ZS),BnaA09G0560800ZS(BnaA09G0560800ZS),BnaA09G0193700ZS(BnaA09G0193700ZS)	http://www.kegg.jp/kegg-bin/show_pathway?map04136/K17908%09%23FFFFFF,red/K04382%09%23FFFFFF,green/K08342%09%23FFFFFF,purple/K08343%09%23FFFFFF,purple/K08269%09%23FFFFFF,green/K08334%09%23FFFFFF,red/K08341%09%23FFFFFF,purple/K08333%09%23FFFFFF,red/K00914%09%23FFFFFF,green/K08336%09%23FFFFFF,green/
ko00920	Sulfur metabolism	Metabolism	Energy metabolism	11	5	16	170	0.357334	0.756357	BnaC05G0353000ZS(BnaC05G0353000ZS),BnaC05G0128100ZS(BnaC05G0128100ZS),BnaA05G0151700ZS(BnaA05G0151700ZS),BnaC04G0127200ZS(BnaC04G0127200ZS),BnaC06G0448400ZS(BnaC06G0448400ZS),BnaA06G0291000ZS(BnaA06G0291000ZS),BnaC07G0219400ZS(BnaC07G0219400ZS),BnaC07G0222000ZS(BnaC07G0222000ZS),BnaA01G0408200ZS(BnaA01G0408200ZS),BnaC06G0142700ZS(BnaC06G0142700ZS),BnaC03G0719700ZS(BnaC03G0719700ZS)	BnaC03G0132800ZS(BnaC03G0132800ZS),BnaC05G0541400ZS(BnaC05G0541400ZS),BnaC06G0093100ZS(BnaC06G0093100ZS),BnaC03G0355900ZS(BnaC03G0355900ZS),BnaA07G0381400ZS(BnaA07G0381400ZS)	http://www.kegg.jp/kegg-bin/show_pathway?map00920/K00640%09%23FFFFFF,purple/K01011%09%23FFFFFF,purple/K00387%09%23FFFFFF,red/K01738%09%23FFFFFF,purple/K15422%09%23FFFFFF,red/K13811%09%23FFFFFF,red/
ko00770	Pantothenate and CoA biosynthesis	Metabolism	Metabolism of cofactors and vitamins	10	6	16	170	0.357334	0.756357	BnaA01G0030300ZS(BnaA01G0030300ZS),BnaC08G0199000ZS(BnaC08G0199000ZS),BnaA02G0165000ZS(BnaA02G0165000ZS),BnaC01G0091900ZS(BnaC01G0091900ZS),BnaA06G0063300ZS(BnaA06G0063300ZS),BnaA07G0297200ZS(BnaA07G0297200ZS),BnaA01G0399400ZS(BnaA01G0399400ZS),BnaA08G0290800ZS(BnaA08G0290800ZS),BnaA01G0285400ZS(BnaA01G0285400ZS),BnaC02G0073500ZS(BnaC02G0073500ZS)	BnaA09G0087900ZS(BnaA09G0087900ZS),BnaA05G0362200ZS(BnaA05G0362200ZS),BnaC06G0343100ZS(BnaC06G0343100ZS),BnaC06G0334800ZS(BnaC06G0334800ZS),BnaC06G0316600ZS(BnaC06G0316600ZS),BnaA01G0076300ZS(BnaA01G0076300ZS)	http://www.kegg.jp/kegg-bin/show_pathway?map00770/K01653%09%23FFFFFF,purple/K01513%09%23FFFFFF,purple/K00826%09%23FFFFFF,purple/K01431%09%23FFFFFF,green/K09680%09%23FFFFFF,red/K01687%09%23FFFFFF,red/
ko00670	One carbon pool by folate	Metabolism	Metabolism of cofactors and vitamins	4	7	11	114	0.363371	0.756526	BnaA03G0112300ZS(BnaA03G0112300ZS),BnaA09G0013300ZS(BnaA09G0013300ZS),BnaC07G0521700ZS(BnaC07G0521700ZS),BnaC02G0052900ZS(BnaC02G0052900ZS)	BnaA08G0189700ZS(BnaA08G0189700ZS),BnaC04G0047100ZS(BnaC04G0047100ZS),BnaC06G0330000ZS(BnaC06G0330000ZS),BnaC01G0013200ZS(BnaC01G0013200ZS),BnaC06G0296200ZS(BnaC06G0296200ZS),BnaA09G0070000ZS(BnaA09G0070000ZS),BnaC06G0380300ZS(BnaC06G0380300ZS)	http://www.kegg.jp/kegg-bin/show_pathway?map00670/K00600%09%23FFFFFF,green/K00288%09%23FFFFFF,red/K00297%09%23FFFFFF,green/K01934%09%23FFFFFF,red/K13998%09%23FFFFFF,red/K00602%09%23FFFFFF,purple/K00604%09%23FFFFFF,green/
ko00402	Benzoxazinoid biosynthesis	Metabolism	Biosynthesis of other secondary metabolites	2	1	3	26	0.375944	0.760128	BnaA10G0047100ZS(BnaA10G0047100ZS),BnaC07G0220300ZS(BnaC07G0220300ZS)	BnaC03G0090500ZS(BnaC03G0090500ZS)	http://www.kegg.jp/kegg-bin/show_pathway?map00402/K13229%09%23FFFFFF,purple/
ko00945	Stilbenoid, diarylheptanoid and gingerol biosynthesis	Metabolism	Biosynthesis of other secondary metabolites	5	4	9	93	0.38158	0.760128	BnaC02G0007200ZS(BnaC02G0007200ZS),BnaA02G0170100ZS(BnaA02G0170100ZS),BnaA03G0147400ZS(BnaA03G0147400ZS),BnaC02G0218400ZS(BnaC02G0218400ZS),BnaC04G0500400ZS(BnaC04G0500400ZS)	BnaC01G0200500ZS(BnaC01G0200500ZS),BnaC09G0059800ZS(BnaC09G0059800ZS),BnaA02G0369900ZS(BnaA02G0369900ZS),BnaA08G0224500ZS(BnaA08G0224500ZS)	http://www.kegg.jp/kegg-bin/show_pathway?map00945/K13065%09%23FFFFFF,purple/K00588%09%23FFFFFF,purple/K00487%09%23FFFFFF,red/
ko00730	Thiamine metabolism	Metabolism	Metabolism of cofactors and vitamins	5	9	14	150	0.383056	0.760128	BnaA05G0133500ZS(BnaA05G0133500ZS),BnaC01G0491900ZS(BnaC01G0491900ZS),BnaA09G0405700ZS(BnaA09G0405700ZS),BnaC03G0720100ZS(BnaC03G0720100ZS),BnaC04G0536000ZS(BnaC04G0536000ZS)	BnaC06G0336700ZS(BnaC06G0336700ZS),BnaC03G0143700ZS(BnaC03G0143700ZS),BnaC05G0266600ZS(BnaC05G0266600ZS),BnaA08G0078800ZS(BnaA08G0078800ZS),BnaC01G0134700ZS(BnaC01G0134700ZS),BnaC04G0554000ZS(BnaC04G0554000ZS),BnaA04G0173900ZS(BnaA04G0173900ZS),BnaC02G0164500ZS(BnaC02G0164500ZS),BnaC07G0273900ZS(BnaC07G0273900ZS)	http://www.kegg.jp/kegg-bin/show_pathway?map00730/K03146%09%23FFFFFF,green/K01078%09%23FFFFFF,purple/K04487%09%23FFFFFF,purple/K00939%09%23FFFFFF,purple/K06949%09%23FFFFFF,green/
ko00053	Ascorbate and aldarate metabolism	Metabolism	Carbohydrate metabolism	10	13	23	255	0.394976	0.771722	BnaA01G0422500ZS(BnaA01G0422500ZS),BnaC09G0454400ZS(BnaC09G0454400ZS),BnaC09G0563900ZS(BnaC09G0563900ZS),BnaA03G0540000ZS(BnaA03G0540000ZS),BnaC05G0469600ZS(BnaC05G0469600ZS),BnaC05G0545300ZS(BnaC05G0545300ZS),BnaA07G0356400ZS(BnaA07G0356400ZS),BnaA09G0156600ZS(BnaA09G0156600ZS),BnaA02G0219000ZS(BnaA02G0219000ZS),BnaC02G0046800ZS(BnaC02G0046800ZS)	BnaC07G0472800ZS(BnaC07G0472800ZS),BnaA05G0491400ZS(BnaA05G0491400ZS),BnaA09G0449900ZS(BnaA09G0449900ZS),BnaC03G0072900ZS(BnaC03G0072900ZS),BnaA03G0531500ZS(BnaA03G0531500ZS),BnaC06G0419600ZS(BnaC06G0419600ZS),BnaA03G0249400ZS(BnaA03G0249400ZS),BnaC06G0433300ZS(BnaC06G0433300ZS),BnaA07G0008700ZS(BnaA07G0008700ZS),BnaA06G0095300ZS(BnaA06G0095300ZS),BnaC08G0284400ZS(BnaC08G0284400ZS),BnaC05G0208700…	http://www.kegg.jp/kegg-bin/show_pathway?map00053/K16190%09%23FFFFFF,purple/K00434%09%23FFFFFF,green/K00469%09%23FFFFFF,green/K14190%09%23FFFFFF,green/K00128%09%23FFFFFF,purple/K00012%09%23FFFFFF,green/K00103%09%23FFFFFF,red/K00699%09%23FFFFFF,green/K10047%09%23FFFFFF,purple/K00423%09%23FFFFFF,red/
ko00531	Glycosaminoglycan degradation	Metabolism	Glycan biosynthesis and metabolism	8	8	16	175	0.401986	0.773519	BnaC05G0464900ZS(BnaC05G0464900ZS),BnaC04G0341600ZS(BnaC04G0341600ZS),BnaA07G0276600ZS(BnaA07G0276600ZS),BnaC05G0466000ZS(BnaC05G0466000ZS),BnaC07G0062600ZS(BnaC07G0062600ZS),BnaC04G0462600ZS(BnaC04G0462600ZS),BnaC02G0057600ZS(BnaC02G0057600ZS),BnaC07G0275700ZS(BnaC07G0275700ZS)	BnaA02G0373000ZS(BnaA02G0373000ZS),BnaC06G0324200ZS(BnaC06G0324200ZS),BnaC06G0344700ZS(BnaC06G0344700ZS),BnaC06G0314500ZS(BnaC06G0314500ZS),BnaC06G0207900ZS(BnaC06G0207900ZS),BnaC05G0095900ZS(BnaC05G0095900ZS),BnaA02G0372900ZS(BnaA02G0372900ZS),BnaC06G0286600ZS(BnaC06G0286600ZS)	http://www.kegg.jp/kegg-bin/show_pathway?map00531/K12309%09%23FFFFFF,purple/K10532%09%23FFFFFF,green/K12373%09%23FFFFFF,green/K01205%09%23FFFFFF,red/
ko00785	Lipoic acid metabolism	Metabolism	Metabolism of cofactors and vitamins	2	1	3	28	0.422661	0.785418	BnaA09G0622300ZS(BnaA09G0622300ZS),BnaC02G0032400ZS(BnaC02G0032400ZS)	BnaA02G0029400ZS(BnaA02G0029400ZS)	http://www.kegg.jp/kegg-bin/show_pathway?map00785/K03644%09%23FFFFFF,purple/
ko00901	Indole alkaloid biosynthesis	Metabolism	Biosynthesis of other secondary metabolites	3	4	7	74	0.431316	0.785418	BnaA02G0209200ZS(BnaA02G0209200ZS),BnaA02G0209400ZS(BnaA02G0209400ZS),BnaC05G0406400ZS(BnaC05G0406400ZS)	BnaA09G0525300ZS(BnaA09G0525300ZS),BnaC06G0403500ZS(BnaC06G0403500ZS),BnaA02G0355300ZS(BnaA02G0355300ZS),BnaC06G0403700ZS(BnaC06G0403700ZS)	http://www.kegg.jp/kegg-bin/show_pathway?map00901/K01757%09%23FFFFFF,purple/K08233%09%23FFFFFF,purple/
ko00514	Other types of O-glycan biosynthesis	Metabolism	Glycan biosynthesis and metabolism	4	3	7	75	0.445355	0.785418	BnaA02G0153000ZS(BnaA02G0153000ZS),BnaA10G0196200ZS(BnaA10G0196200ZS),BnaA07G0320100ZS(BnaA07G0320100ZS),BnaA01G0404000ZS(BnaA01G0404000ZS)	BnaA09G0555300ZS(BnaA09G0555300ZS),BnaC06G0373000ZS(BnaC06G0373000ZS),BnaC09G0141200ZS(BnaC09G0141200ZS)	http://www.kegg.jp/kegg-bin/show_pathway?map00514/K03691%09%23FFFFFF,red/K09667%09%23FFFFFF,purple/K13667%09%23FFFFFF,green/
ko00270	Cysteine and methionine metabolism	Metabolism	Amino acid metabolism	30	22	52	603	0.446714	0.785418	BnaA02G0165000ZS(BnaA02G0165000ZS),BnaC04G0454400ZS(BnaC04G0454400ZS),BnaC02G0088300ZS(BnaC02G0088300ZS),BnaC08G0199000ZS(BnaC08G0199000ZS),BnaC06G0142700ZS(BnaC06G0142700ZS),BnaA01G0415300ZS(BnaA01G0415300ZS),BnaA01G0408200ZS(BnaA01G0408200ZS),BnaC03G0799200ZS(BnaC03G0799200ZS),BnaA06G0063300ZS(BnaA06G0063300ZS),BnaC03G0719700ZS(BnaC03G0719700ZS),BnaC03G0797800ZS(BnaC03G0797800ZS),BnaC07G0219400…	BnaA05G0334000ZS(BnaA05G0334000ZS),BnaC08G0458300ZS(BnaC08G0458300ZS),BnaC06G0334800ZS(BnaC06G0334800ZS),BnaA07G0381400ZS(BnaA07G0381400ZS),BnaC03G0351200ZS(BnaC03G0351200ZS),BnaA09G0569800ZS(BnaA09G0569800ZS),BnaA05G0362200ZS(BnaA05G0362200ZS),BnaC04G0552000ZS(BnaC04G0552000ZS),BnaC03G0355900ZS(BnaC03G0355900ZS),BnaA02G0032600ZS(BnaA02G0032600ZS),BnaC02G0163200ZS(BnaC02G0163200ZS),BnaC06G0359800…	http://www.kegg.jp/kegg-bin/show_pathway?map00270/K00547%09%23FFFFFF,green/K00815%09%23FFFFFF,purple/K00826%09%23FFFFFF,purple/K01762%09%23FFFFFF,green/K00789%09%23FFFFFF,green/K00640%09%23FFFFFF,purple/K14454%09%23FFFFFF,red/K00827%09%23FFFFFF,red/K00797%09%23FFFFFF,purple/K00133%09%23FFFFFF,red/K17398%09%23FFFFFF,purple/K01738%09%23FFFFFF,purple/K00026%09%23FFFFFF,purple/K00558%09%23FFFFFF,red/…
ko00590	Arachidonic acid metabolism	Metabolism	Lipid metabolism	11	5	16	180	0.447036	0.785418	BnaC05G0467700ZS(BnaC05G0467700ZS),BnaA08G0269900ZS(BnaA08G0269900ZS),BnaC05G0129500ZS(BnaC05G0129500ZS),BnaC09G0009500ZS(BnaC09G0009500ZS),BnaA01G0406700ZS(BnaA01G0406700ZS),BnaC04G0433900ZS(BnaC04G0433900ZS),BnaA05G0374000ZS(BnaA05G0374000ZS),BnaA02G0165500ZS(BnaA02G0165500ZS),BnaA09G0015300ZS(BnaA09G0015300ZS),BnaA03G0133200ZS(BnaA03G0133200ZS),BnaC06G0192300ZS(BnaC06G0192300ZS)	BnaA03G0152400ZS(BnaA03G0152400ZS),BnaC06G0335700ZS(BnaC06G0335700ZS),BnaA02G0048900ZS(BnaA02G0048900ZS),BnaA05G0124600ZS(BnaA05G0124600ZS),BnaC06G0321600ZS(BnaC06G0321600ZS)	http://www.kegg.jp/kegg-bin/show_pathway?map00590/K00079%09%23FFFFFF,red/K16343%09%23FFFFFF,red/K00461%09%23FFFFFF,red/K14674%09%23FFFFFF,purple/K00432%09%23FFFFFF,purple/K01254%09%23FFFFFF,green/K08726%09%23FFFFFF,red/K15730%09%23FFFFFF,red/
ko04141	Protein processing in endoplasmic reticulum	Genetic Information Processing	Folding, sorting and degradation	62	50	112	1313	0.452838	0.785418	BnaC02G0053900ZS(BnaC02G0053900ZS),BnaC04G0573600ZS(BnaC04G0573600ZS),BnaC05G0467900ZS(BnaC05G0467900ZS),BnaA01G0114000ZS(BnaA01G0114000ZS),BnaC02G0018500ZS(BnaC02G0018500ZS),BnaA02G0152900ZS(BnaA02G0152900ZS),BnaA07G0364200ZS(BnaA07G0364200ZS),BnaC08G0014400ZS(BnaC08G0014400ZS),BnaA02G0154800ZS(BnaA02G0154800ZS),BnaA01G0119600ZS(BnaA01G0119600ZS),BnaA07G0250400ZS(BnaA07G0250400ZS),BnaA07G0167700…	BnaC06G0430700ZS(BnaC06G0430700ZS),BnaC06G0276400ZS(BnaC06G0276400ZS),BnaC06G0194200ZS(BnaC06G0194200ZS),BnaA10G0273200ZS(BnaA10G0273200ZS),BnaA05G0140100ZS(BnaA05G0140100ZS),BnaA02G0089700ZS(BnaA02G0089700ZS),BnaA03G0101500ZS(BnaA03G0101500ZS),BnaA03G0435100ZS(BnaA03G0435100ZS),BnaA02G0097600ZS(BnaA02G0097600ZS),BnaA09G0021400ZS(BnaA09G0021400ZS),BnaC06G0347700ZS(BnaC06G0347700ZS),BnaA02G0032400…	http://www.kegg.jp/kegg-bin/show_pathway?map04141/K12275%09%23FFFFFF,red/K14002%09%23FFFFFF,red/K10839%09%23FFFFFF,purple/K03094%09%23FFFFFF,purple/K03868%09%23FFFFFF,red/K13249%09%23FFFFFF,red/K10666%09%23FFFFFF,purple/K09584%09%23FFFFFF,red/K10950%09%23FFFFFF,purple/K14006%09%23FFFFFF,purple/K13993%09%23FFFFFF,purple/K01228%09%23FFFFFF,purple/K12669%09%23FFFFFF,green/K03283%09%23FFFFFF,purple/K…
ko00250	Alanine, aspartate and glutamate metabolism	Metabolism	Amino acid metabolism	16	9	25	287	0.458071	0.785418	BnaC04G0454400ZS(BnaC04G0454400ZS),BnaC02G0049900ZS(BnaC02G0049900ZS),BnaC02G0063400ZS(BnaC02G0063400ZS),BnaC04G0562100ZS(BnaC04G0562100ZS),BnaA08G0167300ZS(BnaA08G0167300ZS),BnaA02G0159900ZS(BnaA02G0159900ZS),BnaC05G0447600ZS(BnaC05G0447600ZS),BnaC01G0322500ZS(BnaC01G0322500ZS),BnaC03G0379900ZS(BnaC03G0379900ZS),BnaA02G0182400ZS(BnaA02G0182400ZS),BnaA01G0399600ZS(BnaA01G0399600ZS),BnaA07G0199900…	BnaA02G0065000ZS(BnaA02G0065000ZS),BnaC06G0360800ZS(BnaC06G0360800ZS),BnaA07G0117500ZS(BnaA07G0117500ZS),BnaA04G0089100ZS(BnaA04G0089100ZS),BnaC06G0326100ZS(BnaC06G0326100ZS),BnaA10G0200900ZS(BnaA10G0200900ZS),BnaC01G0494500ZS(BnaC01G0494500ZS),BnaA05G0419200ZS(BnaA05G0419200ZS),BnaC06G0372500ZS(BnaC06G0372500ZS)	http://www.kegg.jp/kegg-bin/show_pathway?map00250/K00278%09%23FFFFFF,green/K01939%09%23FFFFFF,red/K13566%09%23FFFFFF,red/K01580%09%23FFFFFF,green/K01756%09%23FFFFFF,red/K14454%09%23FFFFFF,red/K00827%09%23FFFFFF,red/K01915%09%23FFFFFF,purple/K01953%09%23FFFFFF,red/K14272%09%23FFFFFF,green/K16871%09%23FFFFFF,red/K01956%09%23FFFFFF,purple/K00261%09%23FFFFFF,red/
ko00650	Butanoate metabolism	Metabolism	Carbohydrate metabolism	3	7	10	111	0.458898	0.785418	BnaA07G0297200ZS(BnaA07G0297200ZS),BnaC02G0073500ZS(BnaC02G0073500ZS),BnaA01G0399600ZS(BnaA01G0399600ZS)	BnaC06G0326100ZS(BnaC06G0326100ZS),BnaC06G0343100ZS(BnaC06G0343100ZS),BnaA06G0365600ZS(BnaA06G0365600ZS),BnaA05G0022400ZS(BnaA05G0022400ZS),BnaA06G0121200ZS(BnaA06G0121200ZS),BnaC06G0316600ZS(BnaC06G0316600ZS),BnaA07G0190000ZS(BnaA07G0190000ZS)	http://www.kegg.jp/kegg-bin/show_pathway?map00650/K01653%09%23FFFFFF,purple/K16871%09%23FFFFFF,red/K00074%09%23FFFFFF,green/K18121%09%23FFFFFF,green/K00626%09%23FFFFFF,green/K01580%09%23FFFFFF,green/K01640%09%23FFFFFF,green/
ko00660	C5-Branched dibasic acid metabolism	Metabolism	Carbohydrate metabolism	2	3	5	53	0.463829	0.785418	BnaC02G0073500ZS(BnaC02G0073500ZS),BnaA07G0297200ZS(BnaA07G0297200ZS)	BnaC06G0316600ZS(BnaC06G0316600ZS),BnaA05G0036500ZS(BnaA05G0036500ZS),BnaC06G0343100ZS(BnaC06G0343100ZS)	http://www.kegg.jp/kegg-bin/show_pathway?map00660/K01653%09%23FFFFFF,purple/K01704%09%23FFFFFF,green/
ko00240	Pyrimidine metabolism	Metabolism	Nucleotide metabolism	18	16	34	397	0.482561	0.799577	BnaC05G0246200ZS(BnaC05G0246200ZS),BnaA01G0404500ZS(BnaA01G0404500ZS),BnaA09G0680100ZS(BnaA09G0680100ZS),BnaA01G0031800ZS(BnaA01G0031800ZS),BnaA05G0086700ZS(BnaA05G0086700ZS),BnaC03G0628400ZS(BnaC03G0628400ZS),BnaC01G0091900ZS(BnaC01G0091900ZS),BnaA06G0008200ZS(BnaA06G0008200ZS),BnaC02G0049300ZS(BnaC02G0049300ZS),BnaA07G0247600ZS(BnaA07G0247600ZS),BnaA02G0209000ZS(BnaA02G0209000ZS),BnaA02G0011600…	BnaC08G0108300ZS(BnaC08G0108300ZS),BnaC06G0394800ZS(BnaC06G0394800ZS),BnaC06G0272600ZS(BnaC06G0272600ZS),BnaA09G0087900ZS(BnaA09G0087900ZS),BnaC06G0360800ZS(BnaC06G0360800ZS),BnaA05G0438200ZS(BnaA05G0438200ZS),BnaA05G0496300ZS(BnaA05G0496300ZS),BnaA01G0076300ZS(BnaA01G0076300ZS),BnaA05G0419200ZS(BnaA05G0419200ZS),BnaA10G0274300ZS(BnaA10G0274300ZS),BnaC09G0365600ZS(BnaC09G0365600ZS),BnaC06G0386900…	http://www.kegg.jp/kegg-bin/show_pathway?map00240/K00940%09%23FFFFFF,green/K01956%09%23FFFFFF,purple/K00893%09%23FFFFFF,purple/K03787%09%23FFFFFF,green/K13421%09%23FFFFFF,green/K01513%09%23FFFFFF,purple/K14641%09%23FFFFFF,red/K16329%09%23FFFFFF,green/K06966%09%23FFFFFF,red/K00943%09%23FFFFFF,red/K00876%09%23FFFFFF,red/K13800%09%23FFFFFF,red/K09903%09%23FFFFFF,purple/K01081%09%23FFFFFF,purple/K139…
ko04075	Plant hormone signal transduction	Environmental Information Processing	Signal transduction	90	64	154	1821	0.484783	0.799577	BnaA07G0333200ZS(BnaA07G0333200ZS),BnaC02G0054000ZS(BnaC02G0054000ZS),BnaC05G0160800ZS(BnaC05G0160800ZS),BnaA10G0024500ZS(BnaA10G0024500ZS),BnaA02G0175700ZS(BnaA02G0175700ZS),BnaA08G0106700ZS(BnaA08G0106700ZS),BnaA03G0276800ZS(BnaA03G0276800ZS),BnaC03G0689500ZS(BnaC03G0689500ZS),BnaC02G0547600ZS(BnaC02G0547600ZS),BnaA03G0132000ZS(BnaA03G0132000ZS),BnaA02G0280100ZS(BnaA02G0280100ZS),BnaC09G0017400…	BnaA05G0021900ZS(BnaA05G0021900ZS),BnaC06G0416600ZS(BnaC06G0416600ZS),BnaC06G0400700ZS(BnaC06G0400700ZS),BnaC07G0195000ZS(BnaC07G0195000ZS),BnaA09G0032900ZS(BnaA09G0032900ZS),BnaA05G0383400ZS(BnaA05G0383400ZS),BnaA08G0003900ZS(BnaA08G0003900ZS),BnaC05G0528300ZS(BnaC05G0528300ZS),BnaC06G0391000ZS(BnaC06G0391000ZS),BnaC06G0324600ZS(BnaC06G0324600ZS),BnaC09G0164700ZS(BnaC09G0164700ZS),BnaC03G0144600…	http://www.kegg.jp/kegg-bin/show_pathway?map04075/K14490%09%23FFFFFF,green/K14508%09%23FFFFFF,purple/K14496%09%23FFFFFF,red/K14489%09%23FFFFFF,green/K14487%09%23FFFFFF,purple/K14494%09%23FFFFFF,purple/K14493%09%23FFFFFF,purple/K14499%09%23FFFFFF,red/K12126%09%23FFFFFF,purple/K14484%09%23FFFFFF,purple/K14497%09%23FFFFFF,purple/K14502%09%23FFFFFF,red/K14491%09%23FFFFFF,purple/K13415%09%23FFFFFF,pur…
ko00061	Fatty acid biosynthesis	Metabolism	Lipid metabolism	7	9	16	188	0.518496	0.836116	BnaA03G0389600ZS(BnaA03G0389600ZS),BnaA03G0089800ZS(BnaA03G0089800ZS),BnaA07G0333700ZS(BnaA07G0333700ZS),BnaA03G0063900ZS(BnaA03G0063900ZS),BnaA01G0414100ZS(BnaA01G0414100ZS),BnaC02G0039300ZS(BnaC02G0039300ZS),BnaA05G0335000ZS(BnaA05G0335000ZS)	BnaC06G0391900ZS(BnaC06G0391900ZS),BnaC06G0313100ZS(BnaC06G0313100ZS),BnaC06G0025000ZS(BnaC06G0025000ZS),BnaC06G0331300ZS(BnaC06G0331300ZS),BnaC05G0571300ZS(BnaC05G0571300ZS),BnaC06G0274700ZS(BnaC06G0274700ZS),BnaC05G0531100ZS(BnaC05G0531100ZS),BnaA05G0470300ZS(BnaA05G0470300ZS),BnaC06G0411700ZS(BnaC06G0411700ZS)	http://www.kegg.jp/kegg-bin/show_pathway?map00061/K11262%09%23FFFFFF,green/K10782%09%23FFFFFF,green/K10781%09%23FFFFFF,purple/K02372%09%23FFFFFF,red/K09458%09%23FFFFFF,green/K02160%09%23FFFFFF,red/K01897%09%23FFFFFF,green/K03921%09%23FFFFFF,purple/K00208%09%23FFFFFF,red/
ko00130	Ubiquinone and other terpenoid-quinone biosynthesis	Metabolism	Metabolism of cofactors and vitamins	12	8	20	236	0.520104	0.836116	BnaA03G0147400ZS(BnaA03G0147400ZS),BnaA02G0212800ZS(BnaA02G0212800ZS),BnaC04G0500400ZS(BnaC04G0500400ZS),BnaC02G0088300ZS(BnaC02G0088300ZS),BnaA07G0250300ZS(BnaA07G0250300ZS),BnaA02G0154300ZS(BnaA02G0154300ZS),BnaA01G0020500ZS(BnaA01G0020500ZS),BnaC05G0372000ZS(BnaC05G0372000ZS),BnaC09G0479100ZS(BnaC09G0479100ZS),BnaA02G0177900ZS(BnaA02G0177900ZS),BnaC03G0391800ZS(BnaC03G0391800ZS),BnaC05G0371900…	BnaC08G0458300ZS(BnaC08G0458300ZS),BnaC06G0276200ZS(BnaC06G0276200ZS),BnaA09G0166800ZS(BnaA09G0166800ZS),BnaC06G0322800ZS(BnaC06G0322800ZS),BnaA05G0171400ZS(BnaA05G0171400ZS),BnaC06G0409700ZS(BnaC06G0409700ZS),BnaC09G0271500ZS(BnaC09G0271500ZS),BnaA05G0144400ZS(BnaA05G0144400ZS)	http://www.kegg.jp/kegg-bin/show_pathway?map00130/K01661%09%23FFFFFF,green/K03809%09%23FFFFFF,red/K01904%09%23FFFFFF,purple/K02552%09%23FFFFFF,purple/K14759%09%23FFFFFF,red/K05928%09%23FFFFFF,red/K00487%09%23FFFFFF,red/K12501%09%23FFFFFF,red/K00815%09%23FFFFFF,purple/
ko00902	Monoterpenoid biosynthesis	Metabolism	Metabolism of terpenoids and polyketides	6	3	9	105	0.527123	0.836808	BnaA03G0147800ZS(BnaA03G0147800ZS),BnaA07G0139900ZS(BnaA07G0139900ZS),BnaA10G0193700ZS(BnaA10G0193700ZS),BnaA09G0710400ZS(BnaA09G0710400ZS),BnaC03G0283300ZS(BnaC03G0283300ZS),BnaA05G0397700ZS(BnaA05G0397700ZS)	BnaC07G0292000ZS(BnaC07G0292000ZS),BnaA02G0049400ZS(BnaA02G0049400ZS),BnaA09G0087800ZS(BnaA09G0087800ZS)	http://www.kegg.jp/kegg-bin/show_pathway?map00902/K07385%09%23FFFFFF,green/K12467%09%23FFFFFF,red/K15095%09%23FFFFFF,purple/
ko00195	Photosynthesis	Metabolism	Energy metabolism	8	15	23	275	0.543083	0.842172	BnaA07G0295600ZS(BnaA07G0295600ZS),BnaA07G0134200ZS(BnaA07G0134200ZS),BnaA01G0403600ZS(BnaA01G0403600ZS),BnaC09G0013000ZS(BnaC09G0013000ZS),BnaA03G0578600ZS(BnaA03G0578600ZS),BnaC07G0125200ZS(BnaC07G0125200ZS),BnaA02G0168400ZS(BnaA02G0168400ZS),BnaA02G0406900ZS(BnaA02G0406900ZS)	BnaC06G0446600ZS(BnaC06G0446600ZS),BnaA03G0266700ZS(BnaA03G0266700ZS),BnaA01G0343400ZS(BnaA01G0343400ZS),BnaC06G0318800ZS(BnaC06G0318800ZS),BnaA08G0286200ZS(BnaA08G0286200ZS),BnaA09G0028400ZS(BnaA09G0028400ZS),BnaC01G0494600ZS(BnaC01G0494600ZS),BnaC04G0171500ZS(BnaC04G0171500ZS),BnaC05G0088300ZS(BnaC05G0088300ZS),BnaC07G0198000ZS(BnaC07G0198000ZS),BnaA09G0099900ZS(BnaA09G0099900ZS),BnaA09G0032200…	http://www.kegg.jp/kegg-bin/show_pathway?map00195/K02723%09%23FFFFFF,purple/K02639%09%23FFFFFF,purple/K02701%09%23FFFFFF,red/K03541%09%23FFFFFF,green/K02694%09%23FFFFFF,red/K08901%09%23FFFFFF,green/K02695%09%23FFFFFF,green/K02716%09%23FFFFFF,green/K02717%09%23FFFFFF,purple/K02641%09%23FFFFFF,green/K02636%09%23FFFFFF,green/K02638%09%23FFFFFF,purple/K02692%09%23FFFFFF,purple/
ko03020	RNA polymerase	Genetic Information Processing	Transcription	8	11	19	227	0.543764	0.842172	BnaA03G0038100ZS(BnaA03G0038100ZS),BnaA02G0217000ZS(BnaA02G0217000ZS),BnaC06G0207700ZS(BnaC06G0207700ZS),BnaC09G0183500ZS(BnaC09G0183500ZS),BnaC02G0121500ZS(BnaC02G0121500ZS),BnaC02G0037900ZS(BnaC02G0037900ZS),BnaA07G0086900ZS(BnaA07G0086900ZS),BnaA09G0715300ZS(BnaA09G0715300ZS)	BnaA06G0293400ZS(BnaA06G0293400ZS),BnaA05G0158800ZS(BnaA05G0158800ZS),BnaA03G0520000ZS(BnaA03G0520000ZS),BnaA03G0108900ZS(BnaA03G0108900ZS),BnaC01G0345800ZS(BnaC01G0345800ZS),BnaA02G0100500ZS(BnaA02G0100500ZS),BnaA01G0282100ZS(BnaA01G0282100ZS),BnaC08G0394300ZS(BnaC08G0394300ZS),BnaC02G0156500ZS(BnaC02G0156500ZS),BnaC07G0159200ZS(BnaC07G0159200ZS),BnaA06G0141100ZS(BnaA06G0141100ZS)	http://www.kegg.jp/kegg-bin/show_pathway?map03020/K03018%09%23FFFFFF,purple/K03027%09%23FFFFFF,red/K03006%09%23FFFFFF,green/K03021%09%23FFFFFF,green/K03015%09%23FFFFFF,green/K03000%09%23FFFFFF,green/K03007%09%23FFFFFF,green/K03004%09%23FFFFFF,red/K03019%09%23FFFFFF,red/K02999%09%23FFFFFF,purple/K03012%09%23FFFFFF,purple/K03002%09%23FFFFFF,red/K03009%09%23FFFFFF,green/K03013%09%23FFFFFF,green/
ko04145	Phagosome	Cellular Processes	Transport and catabolism	26	22	48	579	0.564129	0.856437	BnaC04G0531600ZS(BnaC04G0531600ZS),BnaA02G0066600ZS(BnaA02G0066600ZS),BnaC02G0076600ZS(BnaC02G0076600ZS),BnaA01G0088200ZS(BnaA01G0088200ZS),BnaA05G0059200ZS(BnaA05G0059200ZS),BnaC06G0253800ZS(BnaC06G0253800ZS),BnaC01G0189100ZS(BnaC01G0189100ZS),BnaA03G0001100ZS(BnaA03G0001100ZS),BnaA02G0152900ZS(BnaA02G0152900ZS),BnaA09G0596000ZS(BnaA09G0596000ZS),BnaA05G0058100ZS(BnaA05G0058100ZS),BnaC09G0550200…	BnaA04G0045400ZS(BnaA04G0045400ZS),BnaC01G0495100ZS(BnaC01G0495100ZS),BnaA05G0022300ZS(BnaA05G0022300ZS),BnaA04G0089700ZS(BnaA04G0089700ZS),BnaC08G0499800ZS(BnaC08G0499800ZS),BnaC06G0445300ZS(BnaC06G0445300ZS),BnaC06G0430400ZS(BnaC06G0430400ZS),BnaA03G0513000ZS(BnaA03G0513000ZS),BnaA05G0178700ZS(BnaA05G0178700ZS),BnaC06G0377400ZS(BnaC06G0377400ZS),BnaC06G0418100ZS(BnaC06G0418100ZS),BnaC06G0418800…	http://www.kegg.jp/kegg-bin/show_pathway?map04145/K02151%09%23FFFFFF,purple/K07374%09%23FFFFFF,purple/K02147%09%23FFFFFF,purple/K02152%09%23FFFFFF,purple/K00914%09%23FFFFFF,green/K07342%09%23FFFFFF,red/K02146%09%23FFFFFF,red/K08054%09%23FFFFFF,green/K02145%09%23FFFFFF,purple/K10956%09%23FFFFFF,purple/K02155%09%23FFFFFF,purple/K07897%09%23FFFFFF,red/K07375%09%23FFFFFF,green/K01365%09%23FFFFFF,purp…
ko00100	Steroid biosynthesis	Metabolism	Lipid metabolism	6	10	16	194	0.570472	0.856437	BnaC02G0057700ZS(BnaC02G0057700ZS),BnaA07G0342300ZS(BnaA07G0342300ZS),BnaA01G0414300ZS(BnaA01G0414300ZS),BnaA02G0165500ZS(BnaA02G0165500ZS),BnaA09G0613700ZS(BnaA09G0613700ZS),BnaC05G0173200ZS(BnaC05G0173200ZS)	BnaC06G0402500ZS(BnaC06G0402500ZS),BnaC07G0367400ZS(BnaC07G0367400ZS),BnaA09G0166400ZS(BnaA09G0166400ZS),BnaA06G0141000ZS(BnaA06G0141000ZS),BnaC06G0420900ZS(BnaC06G0420900ZS),BnaC06G0321600ZS(BnaC06G0321600ZS),BnaC06G0281200ZS(BnaC06G0281200ZS),BnaA06G0142900ZS(BnaA06G0142900ZS),BnaC09G0058800ZS(BnaC09G0058800ZS),BnaC06G0335700ZS(BnaC06G0335700ZS)	http://www.kegg.jp/kegg-bin/show_pathway?map00100/K01824%09%23FFFFFF,green/K08242%09%23FFFFFF,purple/K00511%09%23FFFFFF,green/K00559%09%23FFFFFF,red/K14674%09%23FFFFFF,purple/K00227%09%23FFFFFF,red/K07748%09%23FFFFFF,green/K01052%09%23FFFFFF,purple/
ko03060	Protein export	Genetic Information Processing	Folding, sorting and degradation	11	11	22	268	0.579724	0.856437	BnaC04G0434100ZS(BnaC04G0434100ZS),BnaC02G0528800ZS(BnaC02G0528800ZS),BnaA06G0273000ZS(BnaA06G0273000ZS),BnaA02G0155000ZS(BnaA02G0155000ZS),BnaC02G0014400ZS(BnaC02G0014400ZS),BnaA09G0672100ZS(BnaA09G0672100ZS),BnaC01G0384200ZS(BnaC01G0384200ZS),BnaA02G0152900ZS(BnaA02G0152900ZS),BnaA01G0114000ZS(BnaA01G0114000ZS),BnaC05G0127100ZS(BnaC05G0127100ZS),BnaC04G0531600ZS(BnaC04G0531600ZS)	BnaA04G0220000ZS(BnaA04G0220000ZS),BnaA03G0134700ZS(BnaA03G0134700ZS),BnaA05G0185100ZS(BnaA05G0185100ZS),BnaC06G0339800ZS(BnaC06G0339800ZS),BnaA02G0371800ZS(BnaA02G0371800ZS),BnaC06G0319300ZS(BnaC06G0319300ZS),BnaA07G0100500ZS(BnaA07G0100500ZS),BnaA06G0128400ZS(BnaA06G0128400ZS),BnaC06G0319200ZS(BnaC06G0319200ZS),BnaA05G0055200ZS(BnaA05G0055200ZS),BnaA02G0396400ZS(BnaA02G0396400ZS)	http://www.kegg.jp/kegg-bin/show_pathway?map03060/K03105%09%23FFFFFF,green/K03106%09%23FFFFFF,red/K09540%09%23FFFFFF,purple/K12948%09%23FFFFFF,green/K03108%09%23FFFFFF,green/K10956%09%23FFFFFF,purple/K07342%09%23FFFFFF,red/K03217%09%23FFFFFF,red/K12272%09%23FFFFFF,green/K03100%09%23FFFFFF,red/K03107%09%23FFFFFF,purple/K03116%09%23FFFFFF,green/K12275%09%23FFFFFF,red/K03110%09%23FFFFFF,green/
ko00196	Photosynthesis - antenna proteins	Metabolism	Energy metabolism	4	3	7	85	0.579949	0.856437	BnaC04G0532900ZS(BnaC04G0532900ZS),BnaA09G0160400ZS(BnaA09G0160400ZS),BnaC02G0465500ZS(BnaC02G0465500ZS),BnaC02G0169300ZS(BnaC02G0169300ZS)	BnaA03G0206900ZS(BnaA03G0206900ZS),BnaC08G0251300ZS(BnaC08G0251300ZS),BnaA04G0221200ZS(BnaA04G0221200ZS)	http://www.kegg.jp/kegg-bin/show_pathway?map00196/K08914%09%23FFFFFF,red/K08917%09%23FFFFFF,green/K08913%09%23FFFFFF,red/K08909%09%23FFFFFF,red/K08908%09%23FFFFFF,green/K08912%09%23FFFFFF,purple/
ko00603	Glycosphingolipid biosynthesis - globo and isoglobo series	Metabolism	Glycan biosynthesis and metabolism	2	2	4	49	0.599425	0.86565	BnaC02G0032200ZS(BnaC02G0032200ZS),BnaC02G0032100ZS(BnaC02G0032100ZS)	BnaC06G0324200ZS(BnaC06G0324200ZS),BnaA02G0029100ZS(BnaA02G0029100ZS)	http://www.kegg.jp/kegg-bin/show_pathway?map00603/K07407%09%23FFFFFF,purple/K12373%09%23FFFFFF,green/
ko04016	MAPK signaling pathway - plant	Environmental Information Processing	Signal transduction	37	43	80	973	0.602127	0.86565	BnaC02G0126200ZS(BnaC02G0126200ZS),BnaA03G0132000ZS(BnaA03G0132000ZS),BnaA02G0147200ZS(BnaA02G0147200ZS),BnaA08G0106700ZS(BnaA08G0106700ZS),BnaA03G0276800ZS(BnaA03G0276800ZS),BnaA07G0287300ZS(BnaA07G0287300ZS),BnaA02G0215900ZS(BnaA02G0215900ZS),BnaC04G0536300ZS(BnaC04G0536300ZS),BnaA02G0143500ZS(BnaA02G0143500ZS),BnaC09G0014700ZS(BnaC09G0014700ZS),BnaA01G0032600ZS(BnaA01G0032600ZS),BnaC06G0231600…	BnaA09G0029700ZS(BnaA09G0029700ZS),BnaA06G0433600ZS(BnaA06G0433600ZS),BnaC06G0060700ZS(BnaC06G0060700ZS),BnaC06G0400700ZS(BnaC06G0400700ZS),BnaA05G0021900ZS(BnaA05G0021900ZS),BnaA03G0292300ZS(BnaA03G0292300ZS),BnaC09G0142800ZS(BnaC09G0142800ZS),BnaC06G0282200ZS(BnaC06G0282200ZS),BnaC08G0020000ZS(BnaC08G0020000ZS),BnaC03G0486800ZS(BnaC03G0486800ZS),BnaA09G0672300ZS(BnaA09G0672300ZS),BnaA05G0491600…	http://www.kegg.jp/kegg-bin/show_pathway?map04016/K13424%09%23FFFFFF,purple/K14514%09%23FFFFFF,green/K17686%09%23FFFFFF,green/K13423%09%23FFFFFF,red/K13420%09%23FFFFFF,purple/K13414%09%23FFFFFF,green/K13425%09%23FFFFFF,red/K16224%09%23FFFFFF,purple/K14496%09%23FFFFFF,red/K00940%09%23FFFFFF,green/K13447%09%23FFFFFF,purple/K03781%09%23FFFFFF,red/K02183%09%23FFFFFF,purple/K13449%09%23FFFFFF,purple/K…
ko00230	Purine metabolism	Metabolism	Nucleotide metabolism	26	23	49	601	0.612268	0.86565	BnaA01G0031800ZS(BnaA01G0031800ZS),Bnascaffold0025G0009100ZS(Bnascaffold0025G0009100ZS),BnaA02G0142800ZS(BnaA02G0142800ZS),BnaC05G0246200ZS(BnaC05G0246200ZS),BnaA01G0404500ZS(BnaA01G0404500ZS),BnaA05G0133500ZS(BnaA05G0133500ZS),BnaC01G0091900ZS(BnaC01G0091900ZS),BnaC02G0063400ZS(BnaC02G0063400ZS),BnaA03G0112300ZS(BnaA03G0112300ZS),BnaC07G0222000ZS(BnaC07G0222000ZS),BnaC02G0049300ZS(BnaC02G0049300…	BnaA04G0068600ZS(BnaA04G0068600ZS),BnaA02G0382400ZS(BnaA02G0382400ZS),BnaC06G0394800ZS(BnaC06G0394800ZS),BnaC06G0272600ZS(BnaC06G0272600ZS),BnaA05G0324900ZS(BnaA05G0324900ZS),BnaC05G0555500ZS(BnaC05G0555500ZS),BnaA08G0078800ZS(BnaA08G0078800ZS),BnaA01G0076300ZS(BnaA01G0076300ZS),BnaA09G0070000ZS(BnaA09G0070000ZS),BnaC04G0554000ZS(BnaC04G0554000ZS),BnaC06G0406300ZS(BnaC06G0406300ZS),BnaC06G0279200…	http://www.kegg.jp/kegg-bin/show_pathway?map00230/K01952%09%23FFFFFF,green/K01513%09%23FFFFFF,purple/K00948%09%23FFFFFF,purple/K00759%09%23FFFFFF,red/K13811%09%23FFFFFF,red/K01923%09%23FFFFFF,green/K18532%09%23FFFFFF,red/K01939%09%23FFFFFF,red/K06966%09%23FFFFFF,red/K18453%09%23FFFFFF,green/K00939%09%23FFFFFF,purple/K13988%09%23FFFFFF,green/K00602%09%23FFFFFF,purple/K00760%09%23FFFFFF,green/K0113…
ko00604	Glycosphingolipid biosynthesis - ganglio series	Metabolism	Glycan biosynthesis and metabolism	7	6	13	163	0.620586	0.86565	BnaC04G0462600ZS(BnaC04G0462600ZS),BnaC07G0275700ZS(BnaC07G0275700ZS),BnaC05G0464900ZS(BnaC05G0464900ZS),BnaC04G0341600ZS(BnaC04G0341600ZS),BnaC05G0466000ZS(BnaC05G0466000ZS),BnaA07G0276600ZS(BnaA07G0276600ZS),BnaC07G0062600ZS(BnaC07G0062600ZS)	BnaC05G0095900ZS(BnaC05G0095900ZS),BnaC06G0286600ZS(BnaC06G0286600ZS),BnaC06G0324200ZS(BnaC06G0324200ZS),BnaC06G0344700ZS(BnaC06G0344700ZS),BnaC06G0314500ZS(BnaC06G0314500ZS),BnaC06G0207900ZS(BnaC06G0207900ZS)	http://www.kegg.jp/kegg-bin/show_pathway?map00604/K12373%09%23FFFFFF,green/K12309%09%23FFFFFF,purple/
ko03015	mRNA surveillance pathway	Genetic Information Processing	Translation	37	37	74	907	0.62647	0.86565	BnaA03G0108500ZS(BnaA03G0108500ZS),BnaC05G0125700ZS(BnaC05G0125700ZS),BnaC02G0007600ZS(BnaC02G0007600ZS),BnaA01G0410000ZS(BnaA01G0410000ZS),BnaC02G0122600ZS(BnaC02G0122600ZS),BnaC05G0467000ZS(BnaC05G0467000ZS),BnaC07G0336600ZS(BnaC07G0336600ZS),BnaC04G0091300ZS(BnaC04G0091300ZS),BnaC02G0112800ZS(BnaC02G0112800ZS),BnaA02G0212600ZS(BnaA02G0212600ZS),BnaC02G0043900ZS(BnaC02G0043900ZS),BnaA10G0146800…	BnaA05G0364400ZS(BnaA05G0364400ZS),BnaA05G0406800ZS(BnaA05G0406800ZS),BnaC06G0241600ZS(BnaC06G0241600ZS),BnaC08G0496500ZS(BnaC08G0496500ZS),BnaA07G0042000ZS(BnaA07G0042000ZS),BnaA05G0361100ZS(BnaA05G0361100ZS),BnaC06G0281800ZS(BnaC06G0281800ZS),BnaC09G0267800ZS(BnaC09G0267800ZS),BnaA01G0319600ZS(BnaA01G0319600ZS),BnaA05G0039700ZS(BnaA05G0039700ZS),BnaC06G0293400ZS(BnaC06G0293400ZS),BnaC06G0444600…	http://www.kegg.jp/kegg-bin/show_pathway?map03015/K14325%09%23FFFFFF,red/K12881%09%23FFFFFF,purple/K13126%09%23FFFFFF,purple/K14416%09%23FFFFFF,purple/K14404%09%23FFFFFF,red/K14405%09%23FFFFFF,red/K11583%09%23FFFFFF,red/K14962%09%23FFFFFF,purple/K14407%09%23FFFFFF,green/K06269%09%23FFFFFF,red/K15542%09%23FFFFFF,red/K04354%09%23FFFFFF,green/K14411%09%23FFFFFF,purple/K14399%09%23FFFFFF,purple/K1440…
ko04120	Ubiquitin mediated proteolysis	Genetic Information Processing	Folding, sorting and degradation	37	32	69	850	0.640171	0.86565	BnaA09G0428200ZS(BnaA09G0428200ZS),BnaC02G0007100ZS(BnaC02G0007100ZS),BnaA03G0536200ZS(BnaA03G0536200ZS),BnaC02G0008700ZS(BnaC02G0008700ZS),BnaA07G0377000ZS(BnaA07G0377000ZS),BnaA06G0118400ZS(BnaA06G0118400ZS),BnaA07G0313600ZS(BnaA07G0313600ZS),BnaA03G0096800ZS(BnaA03G0096800ZS),BnaA07G0352500ZS(BnaA07G0352500ZS),BnaC04G0463000ZS(BnaC04G0463000ZS),BnaC01G0422300ZS(BnaC01G0422300ZS),BnaC09G0014500…	BnaA05G0313700ZS(BnaA05G0313700ZS),BnaA07G0240300ZS(BnaA07G0240300ZS),BnaC06G0362100ZS(BnaC06G0362100ZS),BnaC02G0244100ZS(BnaC02G0244100ZS),BnaC06G0445000ZS(BnaC06G0445000ZS),BnaC06G0285300ZS(BnaC06G0285300ZS),BnaA04G0126400ZS(BnaA04G0126400ZS),BnaC06G0070600ZS(BnaC06G0070600ZS),BnaC06G0444000ZS(BnaC06G0444000ZS),BnaC03G0119200ZS(BnaC03G0119200ZS),BnaA07G0313000ZS(BnaA07G0313000ZS),BnaC06G0430600…	http://www.kegg.jp/kegg-bin/show_pathway?map04120/K04706%09%23FFFFFF,purple/K10688%09%23FFFFFF,purple/K03353%09%23FFFFFF,purple/K04554%09%23FFFFFF,red/K10590%09%23FFFFFF,red/K03348%09%23FFFFFF,purple/K03873%09%23FFFFFF,red/K04649%09%23FFFFFF,green/K03364%09%23FFFFFF,purple/K10575%09%23FFFFFF,purple/K10143%09%23FFFFFF,purple/K03363%09%23FFFFFF,red/K10607%09%23FFFFFF,green/K10144%09%23FFFFFF,red/K1…
ko00450	Selenocompound metabolism	Metabolism	Metabolism of other amino acids	4	6	10	129	0.652504	0.86565	BnaC07G0222000ZS(BnaC07G0222000ZS),BnaA02G0318500ZS(BnaA02G0318500ZS),BnaC04G0296400ZS(BnaC04G0296400ZS),BnaC05G0353000ZS(BnaC05G0353000ZS)	BnaA02G0010900ZS(BnaA02G0010900ZS),BnaC03G0351200ZS(BnaC03G0351200ZS),BnaA05G0026000ZS(BnaA05G0026000ZS),BnaA01G0301700ZS(BnaA01G0301700ZS),BnaC06G0137900ZS(BnaC06G0137900ZS),BnaA03G0292400ZS(BnaA03G0292400ZS)	http://www.kegg.jp/kegg-bin/show_pathway?map00450/K00384%09%23FFFFFF,purple/K13811%09%23FFFFFF,red/K00549%09%23FFFFFF,green/
ko00750	Vitamin B6 metabolism	Metabolism	Metabolism of cofactors and vitamins	4	3	7	91	0.652538	0.86565	BnaA02G0203200ZS(BnaA02G0203200ZS),BnaC03G0791700ZS(BnaC03G0791700ZS),BnaA09G0616400ZS(BnaA09G0616400ZS),BnaC02G0118000ZS(BnaC02G0118000ZS)	BnaC01G0335000ZS(BnaC01G0335000ZS),BnaA09G0166200ZS(BnaA09G0166200ZS),BnaC06G0395100ZS(BnaC06G0395100ZS)	http://www.kegg.jp/kegg-bin/show_pathway?map00750/K06215%09%23FFFFFF,red/K08681%09%23FFFFFF,red/K05275%09%23FFFFFF,green/K01733%09%23FFFFFF,red/K13248%09%23FFFFFF,purple/
ko00072	Synthesis and degradation of ketone bodies	Metabolism	Lipid metabolism	0	2	2	26	0.655123	0.86565	-	BnaA05G0022400ZS(BnaA05G0022400ZS),BnaA06G0365600ZS(BnaA06G0365600ZS)	http://www.kegg.jp/kegg-bin/show_pathway?map00072/K00626%09%23FFFFFF,green/K01640%09%23FFFFFF,green/
ko00430	Taurine and hypotaurine metabolism	Metabolism	Metabolism of other amino acids	3	3	6	79	0.662096	0.86565	BnaC07G0322200ZS(BnaC07G0322200ZS),BnaC04G0224700ZS(BnaC04G0224700ZS),BnaC03G0656700ZS(BnaC03G0656700ZS)	BnaC06G0326100ZS(BnaC06G0326100ZS),BnaA05G0034400ZS(BnaA05G0034400ZS),BnaC03G0081000ZS(BnaC03G0081000ZS)	http://www.kegg.jp/kegg-bin/show_pathway?map00430/K01580%09%23FFFFFF,green/K10712%09%23FFFFFF,purple/
ko00904	Diterpenoid biosynthesis	Metabolism	Metabolism of terpenoids and polyketides	10	2	12	156	0.668793	0.86565	BnaA08G0206600ZS(BnaA08G0206600ZS),BnaC07G0133200ZS(BnaC07G0133200ZS),BnaA08G0322200ZS(BnaA08G0322200ZS),BnaC05G0013500ZS(BnaC05G0013500ZS),BnaC04G0357200ZS(BnaC04G0357200ZS),BnaA01G0149400ZS(BnaA01G0149400ZS),BnaA07G0086100ZS(BnaA07G0086100ZS),BnaA06G0157100ZS(BnaA06G0157100ZS),BnaC03G0321100ZS(BnaC03G0321100ZS),BnaC04G0031400ZS(BnaC04G0031400ZS)	BnaC03G0321400ZS(BnaC03G0321400ZS),BnaA02G0257300ZS(BnaA02G0257300ZS)	http://www.kegg.jp/kegg-bin/show_pathway?map00904/K05282%09%23FFFFFF,purple/K04124%09%23FFFFFF,red/K17982%09%23FFFFFF,red/K04125%09%23FFFFFF,purple/
ko00280	Valine, leucine and isoleucine degradation	Metabolism	Amino acid metabolism	14	8	22	281	0.66883	0.86565	BnaA06G0063300ZS(BnaA06G0063300ZS),BnaC08G0199000ZS(BnaC08G0199000ZS),BnaA02G0165000ZS(BnaA02G0165000ZS),BnaC03G0749800ZS(BnaC03G0749800ZS),BnaA07G0068500ZS(BnaA07G0068500ZS),BnaC04G0562100ZS(BnaC04G0562100ZS),BnaA09G0700400ZS(BnaA09G0700400ZS),BnaC09G0563900ZS(BnaC09G0563900ZS),BnaA03G0540000ZS(BnaA03G0540000ZS),BnaA04G0189100ZS(BnaA04G0189100ZS),BnaC03G0379900ZS(BnaC03G0379900ZS),BnaA09G0156600…	BnaC06G0334800ZS(BnaC06G0334800ZS),BnaA02G0364200ZS(BnaA02G0364200ZS),BnaA06G0365600ZS(BnaA06G0365600ZS),BnaA05G0022400ZS(BnaA05G0022400ZS),BnaA09G0449900ZS(BnaA09G0449900ZS),BnaA05G0362200ZS(BnaA05G0362200ZS),BnaC08G0284400ZS(BnaC08G0284400ZS),BnaC05G0208700ZS(BnaC05G0208700ZS)	http://www.kegg.jp/kegg-bin/show_pathway?map00280/K05605%09%23FFFFFF,red/K00626%09%23FFFFFF,green/K01640%09%23FFFFFF,green/K00128%09%23FFFFFF,purple/K01968%09%23FFFFFF,red/K07513%09%23FFFFFF,green/K01969%09%23FFFFFF,red/K00827%09%23FFFFFF,red/K00826%09%23FFFFFF,purple/
ko04070	Phosphatidylinositol signaling system	Environmental Information Processing	Signal transduction	23	16	39	492	0.674798	0.86565	BnaA06G0118800ZS(BnaA06G0118800ZS),BnaA03G0017800ZS(BnaA03G0017800ZS),BnaC03G0253000ZS(BnaC03G0253000ZS),BnaC02G0133300ZS(BnaC02G0133300ZS),BnaA06G0291000ZS(BnaA06G0291000ZS),BnaA03G0104900ZS(BnaA03G0104900ZS),BnaC02G0016800ZS(BnaC02G0016800ZS),BnaC03G0127300ZS(BnaC03G0127300ZS),BnaA07G0349800ZS(BnaA07G0349800ZS),BnaA03G0539200ZS(BnaA03G0539200ZS),BnaA07G0283100ZS(BnaA07G0283100ZS),BnaA02G0192200…	BnaC01G0495700ZS(BnaC01G0495700ZS),BnaA09G0167400ZS(BnaA09G0167400ZS),BnaA09G0201700ZS(BnaA09G0201700ZS),BnaA09G0187500ZS(BnaA09G0187500ZS),BnaC06G0377400ZS(BnaC06G0377400ZS),BnaA05G0491400ZS(BnaA05G0491400ZS),BnaC03G0070400ZS(BnaC03G0070400ZS),BnaC06G0293900ZS(BnaC06G0293900ZS),BnaC06G0315100ZS(BnaC06G0315100ZS),BnaA06G0256000ZS(BnaA06G0256000ZS),BnaC01G0122600ZS(BnaC01G0122600ZS),BnaC06G0383000…	http://www.kegg.jp/kegg-bin/show_pathway?map04070/K10047%09%23FFFFFF,purple/K18081%09%23FFFFFF,red/K01099%09%23FFFFFF,purple/K15422%09%23FFFFFF,red/K00999%09%23FFFFFF,green/K00913%09%23FFFFFF,red/K05857%09%23FFFFFF,red/K13024%09%23FFFFFF,purple/K00921%09%23FFFFFF,purple/K02183%09%23FFFFFF,purple/K00888%09%23FFFFFF,red/K00914%09%23FFFFFF,green/K00901%09%23FFFFFF,purple/K00889%09%23FFFFFF,red/K1057…
ko00966	Glucosinolate biosynthesis	Metabolism	Biosynthesis of other secondary metabolites	2	5	7	94	0.685869	0.871054	BnaC09G0593900ZS(BnaC09G0593900ZS),BnaC05G0156200ZS(BnaC05G0156200ZS)	BnaA02G0249800ZS(BnaA02G0249800ZS),BnaA04G0267400ZS(BnaA04G0267400ZS),BnaC06G0404300ZS(BnaC06G0404300ZS),BnaC05G0136700ZS(BnaC05G0136700ZS),BnaA06G0110600ZS(BnaA06G0110600ZS)	http://www.kegg.jp/kegg-bin/show_pathway?map00966/K15741%09%23FFFFFF,green/K12154%09%23FFFFFF,green/K12156%09%23FFFFFF,green/K11821%09%23FFFFFF,purple/K12153%09%23FFFFFF,red/
ko00600	Sphingolipid metabolism	Metabolism	Lipid metabolism	14	10	24	317	0.734233	0.923244	BnaC04G0341600ZS(BnaC04G0341600ZS),BnaA07G0311700ZS(BnaA07G0311700ZS),BnaC05G0464900ZS(BnaC05G0464900ZS),BnaC09G0429800ZS(BnaC09G0429800ZS),BnaA02G0183000ZS(BnaA02G0183000ZS),BnaC07G0062600ZS(BnaC07G0062600ZS),BnaA07G0276600ZS(BnaA07G0276600ZS),BnaC05G0466000ZS(BnaC05G0466000ZS),BnaC05G0239800ZS(BnaC05G0239800ZS),BnaA06G0266800ZS(BnaA06G0266800ZS),BnaC02G0032200ZS(BnaC02G0032200ZS),BnaC07G0275700…	BnaC06G0344700ZS(BnaC06G0344700ZS),BnaA02G0029100ZS(BnaA02G0029100ZS),BnaC06G0314500ZS(BnaC06G0314500ZS),BnaC06G0362300ZS(BnaC06G0362300ZS),BnaC06G0207900ZS(BnaC06G0207900ZS),BnaC05G0095900ZS(BnaC05G0095900ZS),BnaA07G0204600ZS(BnaA07G0204600ZS),BnaC01G0122800ZS(BnaC01G0122800ZS),BnaC05G0574200ZS(BnaC05G0574200ZS),BnaC06G0286600ZS(BnaC06G0286600ZS)	http://www.kegg.jp/kegg-bin/show_pathway?map00600/K07407%09%23FFFFFF,purple/K04716%09%23FFFFFF,green/K04713%09%23FFFFFF,purple/K04718%09%23FFFFFF,green/K00654%09%23FFFFFF,red/K01634%09%23FFFFFF,red/K17108%09%23FFFFFF,green/K12309%09%23FFFFFF,purple/K04628%09%23FFFFFF,red/
ko00071	Fatty acid degradation	Metabolism	Lipid metabolism	7	11	18	244	0.752593	0.937052	BnaA09G0156600ZS(BnaA09G0156600ZS),BnaA02G0157100ZS(BnaA02G0157100ZS),BnaC09G0563900ZS(BnaC09G0563900ZS),BnaA03G0540000ZS(BnaA03G0540000ZS),BnaA07G0366800ZS(BnaA07G0366800ZS),BnaA01G0121600ZS(BnaA01G0121600ZS),BnaA01G0081100ZS(BnaA01G0081100ZS)	BnaA05G0462800ZS(BnaA05G0462800ZS),BnaC05G0208700ZS(BnaC05G0208700ZS),BnaC08G0284400ZS(BnaC08G0284400ZS),BnaC05G0531100ZS(BnaC05G0531100ZS),BnaA05G0470300ZS(BnaA05G0470300ZS),BnaC07G0478500ZS(BnaC07G0478500ZS),BnaC06G0431200ZS(BnaC06G0431200ZS),BnaC05G0195200ZS(BnaC05G0195200ZS),BnaA02G0364200ZS(BnaA02G0364200ZS),BnaA06G0365600ZS(BnaA06G0365600ZS),BnaA09G0449900ZS(BnaA09G0449900ZS)	http://www.kegg.jp/kegg-bin/show_pathway?map00071/K00626%09%23FFFFFF,green/K07513%09%23FFFFFF,green/K18880%09%23FFFFFF,red/K01897%09%23FFFFFF,green/K13239%09%23FFFFFF,green/K00121%09%23FFFFFF,purple/K10527%09%23FFFFFF,purple/K00128%09%23FFFFFF,purple/K18857%09%23FFFFFF,purple/
ko00515	Mannose type O-glycan biosynthesis	Metabolism	Glycan biosynthesis and metabolism	2	0	2	32	0.763365	0.941236	BnaA01G0016400ZS(BnaA01G0016400ZS),BnaA09G0429300ZS(BnaA09G0429300ZS)	-	http://www.kegg.jp/kegg-bin/show_pathway?map00515/K10157%09%23FFFFFF,red/K00735%09%23FFFFFF,red/
ko00909	Sesquiterpenoid and triterpenoid biosynthesis	Metabolism	Metabolism of terpenoids and polyketides	5	4	9	130	0.774159	0.945368	BnaA07G0379100ZS(BnaA07G0379100ZS),BnaA07G0233500ZS(BnaA07G0233500ZS),BnaA09G0179400ZS(BnaA09G0179400ZS),BnaA07G0379000ZS(BnaA07G0379000ZS),BnaA04G0107600ZS(BnaA04G0107600ZS)	BnaC09G0058800ZS(BnaC09G0058800ZS),BnaC06G0445800ZS(BnaC06G0445800ZS),BnaA07G0228700ZS(BnaA07G0228700ZS),BnaC07G0367400ZS(BnaC07G0367400ZS)	http://www.kegg.jp/kegg-bin/show_pathway?map00909/K15822%09%23FFFFFF,red/K15799%09%23FFFFFF,red/K00511%09%23FFFFFF,green/K15815%09%23FFFFFF,purple/K15813%09%23FFFFFF,green/
ko00942	Anthocyanin biosynthesis	Metabolism	Biosynthesis of other secondary metabolites	1	1	2	35	0.805501	0.959498	BnaA03G0127500ZS(BnaA03G0127500ZS)	BnaC03G0148100ZS(BnaC03G0148100ZS)	http://www.kegg.jp/kegg-bin/show_pathway?map00942/K17193%09%23FFFFFF,purple/
ko00190	Oxidative phosphorylation	Metabolism	Energy metabolism	40	27	67	875	0.807145	0.959498	BnaC05G0548600ZS(BnaC05G0548600ZS),BnaC02G0091300ZS(BnaC02G0091300ZS),BnaC08G0239400ZS(BnaC08G0239400ZS),BnaC02G0033300ZS(BnaC02G0033300ZS),BnaA07G0378600ZS(BnaA07G0378600ZS),BnaC03G0799500ZS(BnaC03G0799500ZS),BnaA04G0184100ZS(BnaA04G0184100ZS),BnaA01G0410700ZS(BnaA01G0410700ZS),BnaA03G0342300ZS(BnaA03G0342300ZS),BnaA09G0635000ZS(BnaA09G0635000ZS),BnaA05G0111500ZS(BnaA05G0111500ZS),BnaC05G0125100…	BnaC06G0446200ZS(BnaC06G0446200ZS),BnaC06G0445300ZS(BnaC06G0445300ZS),BnaA09G0019600ZS(BnaA09G0019600ZS),BnaC07G0494700ZS(BnaC07G0494700ZS),BnaA02G0042000ZS(BnaA02G0042000ZS),BnaA02G0030300ZS(BnaA02G0030300ZS),BnaC06G0322900ZS(BnaC06G0322900ZS),BnaC06G0422100ZS(BnaC06G0422100ZS),BnaA03G0285000ZS(BnaA03G0285000ZS),BnaA03G0516200ZS(BnaA03G0516200ZS),BnaA03G0122100ZS(BnaA03G0122100ZS),BnaC06G0420000…	http://www.kegg.jp/kegg-bin/show_pathway?map00190/K02136%09%23FFFFFF,red/K03958%09%23FFFFFF,purple/K02155%09%23FFFFFF,purple/K03955%09%23FFFFFF,purple/K02129%09%23FFFFFF,purple/K02147%09%23FFFFFF,purple/K02151%09%23FFFFFF,purple/K00235%09%23FFFFFF,red/K02267%09%23FFFFFF,green/K00413%09%23FFFFFF,red/K02257%09%23FFFFFF,green/K02135%09%23FFFFFF,red/K02153%09%23FFFFFF,green/K03953%09%23FFFFFF,red/K03…
ko00073	Cutin, suberine and wax biosynthesis	Metabolism	Lipid metabolism	15	9	24	332	0.808396	0.959498	BnaC01G0005900ZS(BnaC01G0005900ZS),BnaA02G0156800ZS(BnaA02G0156800ZS),BnaC02G0111200ZS(BnaC02G0111200ZS),BnaC03G0777400ZS(BnaC03G0777400ZS),BnaC04G0557500ZS(BnaC04G0557500ZS),BnaC03G0676200ZS(BnaC03G0676200ZS),BnaA06G0161000ZS(BnaA06G0161000ZS),BnaA02G0189800ZS(BnaA02G0189800ZS),BnaC06G0200500ZS(BnaC06G0200500ZS),BnaA09G0717100ZS(BnaA09G0717100ZS),BnaC02G0024500ZS(BnaC02G0024500ZS),BnaA10G0259200…	BnaA09G0429000ZS(BnaA09G0429000ZS),BnaC06G0323600ZS(BnaC06G0323600ZS),BnaC06G0169900ZS(BnaC06G0169900ZS),BnaA07G0266500ZS(BnaA07G0266500ZS),BnaC06G0373300ZS(BnaC06G0373300ZS),BnaC06G0374300ZS(BnaC06G0374300ZS),BnaA02G0092400ZS(BnaA02G0092400ZS),BnaA02G0115100ZS(BnaA02G0115100ZS),BnaC06G0299400ZS(BnaC06G0299400ZS)	http://www.kegg.jp/kegg-bin/show_pathway?map00073/K15400%09%23FFFFFF,purple/K17991%09%23FFFFFF,purple/K13407%09%23FFFFFF,purple/K13356%09%23FFFFFF,purple/K15405%09%23FFFFFF,red/K15406%09%23FFFFFF,red/K15404%09%23FFFFFF,red/K15398%09%23FFFFFF,red/
ko04933	AGE-RAGE signaling pathway in diabetic complications	Human Diseases	Endocrine and metabolic diseases	9	11	20	283	0.821398	0.965904	BnaA03G0559300ZS(BnaA03G0559300ZS),BnaA04G0119200ZS(BnaA04G0119200ZS),BnaA08G0198000ZS(BnaA08G0198000ZS),BnaC02G0133300ZS(BnaC02G0133300ZS),BnaC02G0472000ZS(BnaC02G0472000ZS),BnaA03G0104900ZS(BnaA03G0104900ZS),BnaA07G0254600ZS(BnaA07G0254600ZS),BnaA09G0250200ZS(BnaA09G0250200ZS),BnaC01G0196300ZS(BnaC01G0196300ZS)	BnaC04G0512400ZS(BnaC04G0512400ZS),BnaA07G0353300ZS(BnaA07G0353300ZS),BnaA05G0047200ZS(BnaA05G0047200ZS),BnaC06G0442300ZS(BnaC06G0442300ZS),BnaC06G0418800ZS(BnaC06G0418800ZS),BnaC06G0333100ZS(BnaC06G0333100ZS),BnaA05G0034600ZS(BnaA05G0034600ZS),BnaA01G0266700ZS(BnaA01G0266700ZS),BnaC06G0416300ZS(BnaC06G0416300ZS),BnaC08G0021600ZS(BnaC08G0021600ZS),BnaA09G0695400ZS(BnaA09G0695400ZS)	http://www.kegg.jp/kegg-bin/show_pathway?map04933/K06236%09%23FFFFFF,red/K04392%09%23FFFFFF,green/K08008%09%23FFFFFF,green/K04371%09%23FFFFFF,purple/K05857%09%23FFFFFF,red/K19720%09%23FFFFFF,purple/K04447%09%23FFFFFF,green/
ko03410	Base excision repair	Genetic Information Processing	Replication and repair	5	9	14	210	0.851284	0.980763	BnaC06G0174400ZS(BnaC06G0174400ZS),BnaA05G0352400ZS(BnaA05G0352400ZS),BnaA03G0055700ZS(BnaA03G0055700ZS),BnaA07G0349900ZS(BnaA07G0349900ZS),BnaA10G0195600ZS(BnaA10G0195600ZS)	BnaC06G0384600ZS(BnaC06G0384600ZS),BnaC06G0443900ZS(BnaC06G0443900ZS),BnaC06G0347400ZS(BnaC06G0347400ZS),BnaA05G0372700ZS(BnaA05G0372700ZS),BnaC06G0331900ZS(BnaC06G0331900ZS),BnaA09G0499100ZS(BnaA09G0499100ZS),BnaC06G0331700ZS(BnaC06G0331700ZS),BnaC06G0412200ZS(BnaC06G0412200ZS),BnaC07G0332300ZS(BnaC07G0332300ZS)	http://www.kegg.jp/kegg-bin/show_pathway?map03410/K02328%09%23FFFFFF,green/K03648%09%23FFFFFF,green/K10801%09%23FFFFFF,red/K02335%09%23FFFFFF,purple/K01246%09%23FFFFFF,purple/K10569%09%23FFFFFF,red/K10747%09%23FFFFFF,purple/K10773%09%23FFFFFF,green/K03504%09%23FFFFFF,green/
ko00780	Biotin metabolism	Metabolism	Metabolism of cofactors and vitamins	2	3	5	85	0.852106	0.980763	BnaA03G0389600ZS(BnaA03G0389600ZS),BnaC02G0039300ZS(BnaC02G0039300ZS)	BnaC06G0313100ZS(BnaC06G0313100ZS),BnaC06G0274700ZS(BnaC06G0274700ZS),BnaC06G0411700ZS(BnaC06G0411700ZS)	http://www.kegg.jp/kegg-bin/show_pathway?map00780/K02372%09%23FFFFFF,red/K00208%09%23FFFFFF,red/K09458%09%23FFFFFF,green/
ko00640	Propanoate metabolism	Metabolism	Carbohydrate metabolism	5	4	9	145	0.868903	0.980763	BnaA07G0366400ZS(BnaA07G0366400ZS),BnaC02G0031300ZS(BnaC02G0031300ZS),BnaA03G0063900ZS(BnaA03G0063900ZS),BnaA04G0189100ZS(BnaA04G0189100ZS),BnaA07G0068500ZS(BnaA07G0068500ZS)	BnaC06G0025000ZS(BnaC06G0025000ZS),BnaA06G0365600ZS(BnaA06G0365600ZS),BnaA02G0054700ZS(BnaA02G0054700ZS),BnaC06G0430800ZS(BnaC06G0430800ZS)	http://www.kegg.jp/kegg-bin/show_pathway?map00640/K00626%09%23FFFFFF,green/K01899%09%23FFFFFF,red/K01895%09%23FFFFFF,green/K11262%09%23FFFFFF,green/K03417%09%23FFFFFF,purple/K02160%09%23FFFFFF,red/K05605%09%23FFFFFF,red/
ko00310	Lysine degradation	Metabolism	Amino acid metabolism	7	10	17	257	0.878144	0.980763	BnaC09G0006700ZS(BnaC09G0006700ZS),BnaA10G0278900ZS(BnaA10G0278900ZS),BnaA09G0156600ZS(BnaA09G0156600ZS),BnaA07G0363700ZS(BnaA07G0363700ZS),BnaC09G0563900ZS(BnaC09G0563900ZS),BnaA03G0540000ZS(BnaA03G0540000ZS),BnaA09G0712100ZS(BnaA09G0712100ZS)	BnaC06G0432300ZS(BnaC06G0432300ZS),BnaC05G0208700ZS(BnaC05G0208700ZS),BnaC06G0286100ZS(BnaC06G0286100ZS),BnaC08G0284400ZS(BnaC08G0284400ZS),BnaC06G0253100ZS(BnaC06G0253100ZS),BnaA02G0386700ZS(BnaA02G0386700ZS),BnaC06G0395800ZS(BnaC06G0395800ZS),BnaC06G0427500ZS(BnaC06G0427500ZS),BnaA06G0365600ZS(BnaA06G0365600ZS),BnaA09G0449900ZS(BnaA09G0449900ZS)	http://www.kegg.jp/kegg-bin/show_pathway?map00310/K00626%09%23FFFFFF,green/K11420%09%23FFFFFF,purple/K11423%09%23FFFFFF,purple/K11430%09%23FFFFFF,red/K00128%09%23FFFFFF,purple/K14157%09%23FFFFFF,green/K06101%09%23FFFFFF,green/
ko00906	Carotenoid biosynthesis	Metabolism	Metabolism of terpenoids and polyketides	13	1	14	218	0.884901	0.980763	BnaC08G0439900ZS(BnaC08G0439900ZS),BnaA07G0093200ZS(BnaA07G0093200ZS),BnaC05G0248200ZS(BnaC05G0248200ZS),BnaC08G0439800ZS(BnaC08G0439800ZS),BnaA04G0175300ZS(BnaA04G0175300ZS),BnaA06G0264600ZS(BnaA06G0264600ZS),BnaC02G0195200ZS(BnaC02G0195200ZS),BnaA03G0073200ZS(BnaA03G0073200ZS),BnaC02G0455600ZS(BnaC02G0455600ZS),BnaA07G0093700ZS(BnaA07G0093700ZS),BnaC03G0653600ZS(BnaC03G0653600ZS),BnaA01G0152100…	BnaC06G0440600ZS(BnaC06G0440600ZS)	http://www.kegg.jp/kegg-bin/show_pathway?map00906/K15746%09%23FFFFFF,red/K06444%09%23FFFFFF,red/K00514%09%23FFFFFF,red/K09840%09%23FFFFFF,green/K02291%09%23FFFFFF,red/K09841%09%23FFFFFF,red/
ko03008	Ribosome biogenesis in eukaryotes	Genetic Information Processing	Translation	28	15	43	604	0.891612	0.980763	BnaC04G0462900ZS(BnaC04G0462900ZS),BnaC01G0473400ZS(BnaC01G0473400ZS),BnaA07G0284600ZS(BnaA07G0284600ZS),BnaC04G0017300ZS(BnaC04G0017300ZS),BnaC08G0531100ZS(BnaC08G0531100ZS),BnaC09G0013500ZS(BnaC09G0013500ZS),BnaA02G0164100ZS(BnaA02G0164100ZS),BnaA02G0216900ZS(BnaA02G0216900ZS),BnaC02G0122500ZS(BnaC02G0122500ZS),BnaC09G0011000ZS(BnaC09G0011000ZS),BnaC02G0122200ZS(BnaC02G0122200ZS),BnaC01G0106300…	BnaC06G0170800ZS(BnaC06G0170800ZS),BnaC06G0326400ZS(BnaC06G0326400ZS),BnaA04G0069100ZS(BnaA04G0069100ZS),BnaC06G0379900ZS(BnaC06G0379900ZS),BnaC06G0416900ZS(BnaC06G0416900ZS),BnaC03G0396300ZS(BnaC03G0396300ZS),BnaA03G0246500ZS(BnaA03G0246500ZS),BnaA05G0360600ZS(BnaA05G0360600ZS),BnaA02G0388700ZS(BnaA02G0388700ZS),BnaA02G0101200ZS(BnaA02G0101200ZS),BnaA01G0387500ZS(BnaA01G0387500ZS),BnaC03G0816100…	http://www.kegg.jp/kegg-bin/show_pathway?map03008/K18532%09%23FFFFFF,red/K14558%09%23FFFFFF,red/K14566%09%23FFFFFF,red/K14548%09%23FFFFFF,green/K11129%09%23FFFFFF,red/K14536%09%23FFFFFF,green/K14573%09%23FFFFFF,green/K03539%09%23FFFFFF,purple/K14552%09%23FFFFFF,green/K14544%09%23FFFFFF,green/K12619%09%23FFFFFF,purple/K14539%09%23FFFFFF,red/K14538%09%23FFFFFF,green/K03097%09%23FFFFFF,red/K14572%09…
ko00350	Tyrosine metabolism	Metabolism	Amino acid metabolism	9	10	19	289	0.894886	0.980763	BnaC04G0454400ZS(BnaC04G0454400ZS),BnaC02G0088300ZS(BnaC02G0088300ZS),BnaA07G0366800ZS(BnaA07G0366800ZS),BnaA01G0121600ZS(BnaA01G0121600ZS),BnaA07G0081000ZS(BnaA07G0081000ZS),BnaC09G0257400ZS(BnaC09G0257400ZS),BnaA02G0196100ZS(BnaA02G0196100ZS),BnaC09G0479100ZS(BnaC09G0479100ZS),BnaC07G0124700ZS(BnaC07G0124700ZS)	BnaC08G0458300ZS(BnaC08G0458300ZS),BnaA04G0155600ZS(BnaA04G0155600ZS),BnaC05G0195200ZS(BnaC05G0195200ZS),BnaC06G0431200ZS(BnaC06G0431200ZS),BnaC06G0385400ZS(BnaC06G0385400ZS),BnaA09G0125200ZS(BnaA09G0125200ZS),BnaA07G0313100ZS(BnaA07G0313100ZS),BnaC09G0131800ZS(BnaC09G0131800ZS),BnaA05G0144400ZS(BnaA05G0144400ZS),BnaA05G0331000ZS(BnaA05G0331000ZS)	http://www.kegg.jp/kegg-bin/show_pathway?map00350/K00276%09%23FFFFFF,purple/K00121%09%23FFFFFF,purple/K00815%09%23FFFFFF,purple/K18857%09%23FFFFFF,purple/K01800%09%23FFFFFF,red/K01592%09%23FFFFFF,green/K14454%09%23FFFFFF,red/K00817%09%23FFFFFF,purple/K01555%09%23FFFFFF,green/
ko03022	Basal transcription factors	Genetic Information Processing	Transcription	6	8	14	221	0.895815	0.980763	BnaA02G0180200ZS(BnaA02G0180200ZS),BnaC02G0069500ZS(BnaC02G0069500ZS),BnaA08G0148800ZS(BnaA08G0148800ZS),BnaA07G0068600ZS(BnaA07G0068600ZS),BnaA05G0437700ZS(BnaA05G0437700ZS),BnaA02G0216000ZS(BnaA02G0216000ZS)	BnaA02G0023100ZS(BnaA02G0023100ZS),BnaC05G0569400ZS(BnaC05G0569400ZS),BnaC08G0016100ZS(BnaC08G0016100ZS),BnaC06G0088600ZS(BnaC06G0088600ZS),BnaC06G0171600ZS(BnaC06G0171600ZS),BnaA02G0372500ZS(BnaA02G0372500ZS),BnaC06G0332100ZS(BnaC06G0332100ZS),BnaC06G0402800ZS(BnaC06G0402800ZS)	http://www.kegg.jp/kegg-bin/show_pathway?map03022/K14649%09%23FFFFFF,purple/K02202%09%23FFFFFF,green/K03141%09%23FFFFFF,red/K06634%09%23FFFFFF,green/K03137%09%23FFFFFF,red/K10843%09%23FFFFFF,green/K03126%09%23FFFFFF,red/K03139%09%23FFFFFF,red/K03134%09%23FFFFFF,red/K03120%09%23FFFFFF,green/K03128%09%23FFFFFF,green/K03142%09%23FFFFFF,green/
ko00565	Ether lipid metabolism	Metabolism	Lipid metabolism	7	4	11	183	0.909598	0.987341	BnaC09G0429800ZS(BnaC09G0429800ZS),BnaC05G0551300ZS(BnaC05G0551300ZS),BnaC06G0192300ZS(BnaC06G0192300ZS),BnaA02G0165500ZS(BnaA02G0165500ZS),BnaA08G0177600ZS(BnaA08G0177600ZS),BnaC03G0045800ZS(BnaC03G0045800ZS),BnaA07G0324400ZS(BnaA07G0324400ZS)	BnaC06G0321600ZS(BnaC06G0321600ZS),BnaA02G0380700ZS(BnaA02G0380700ZS),BnaC06G0335700ZS(BnaC06G0335700ZS),BnaC06G0379600ZS(BnaC06G0379600ZS)	http://www.kegg.jp/kegg-bin/show_pathway?map00565/K01114%09%23FFFFFF,red/K04628%09%23FFFFFF,red/K01062%09%23FFFFFF,purple/K01115%09%23FFFFFF,purple/K16343%09%23FFFFFF,red/K06123%09%23FFFFFF,red/K14674%09%23FFFFFF,purple/
ko00960	Tropane, piperidine and pyridine alkaloid biosynthesis	Metabolism	Biosynthesis of other secondary metabolites	9	6	15	256	0.95002	1	BnaA02G0159800ZS(BnaA02G0159800ZS),BnaC07G0124700ZS(BnaC07G0124700ZS),BnaC09G0479100ZS(BnaC09G0479100ZS),BnaA02G0196100ZS(BnaA02G0196100ZS),BnaC02G0022500ZS(BnaC02G0022500ZS),BnaA07G0081000ZS(BnaA07G0081000ZS),BnaC01G0041100ZS(BnaC01G0041100ZS),BnaC04G0454400ZS(BnaC04G0454400ZS),BnaC02G0088300ZS(BnaC02G0088300ZS)	BnaA05G0144400ZS(BnaA05G0144400ZS),BnaA07G0313100ZS(BnaA07G0313100ZS),BnaC06G0385400ZS(BnaC06G0385400ZS),BnaC08G0029300ZS(BnaC08G0029300ZS),BnaA05G0141600ZS(BnaA05G0141600ZS),BnaC08G0458300ZS(BnaC08G0458300ZS)	http://www.kegg.jp/kegg-bin/show_pathway?map00960/K14454%09%23FFFFFF,red/K08081%09%23FFFFFF,purple/K00817%09%23FFFFFF,purple/K00815%09%23FFFFFF,purple/K00276%09%23FFFFFF,purple/
ko00908	Zeatin biosynthesis	Metabolism	Metabolism of terpenoids and polyketides	2	1	3	78	0.964726	1	BnaC02G0107100ZS(BnaC02G0107100ZS),BnaC07G0361400ZS(BnaC07G0361400ZS)	BnaC06G0415500ZS(BnaC06G0415500ZS)	http://www.kegg.jp/kegg-bin/show_pathway?map00908/K10717%09%23FFFFFF,red/K00279%09%23FFFFFF,purple/
ko03040	Spliceosome	Genetic Information Processing	Transcription	49	45	94	1336	0.9724	1	BnaC02G0058100ZS(BnaC02G0058100ZS),BnaA01G0117000ZS(BnaA01G0117000ZS),BnaA06G0269500ZS(BnaA06G0269500ZS),BnaC09G0015500ZS(BnaC09G0015500ZS),BnaA09G0163900ZS(BnaA09G0163900ZS),BnaA03G0048500ZS(BnaA03G0048500ZS),BnaC09G0010400ZS(BnaC09G0010400ZS),BnaC02G0052800ZS(BnaC02G0052800ZS),BnaA09G0163800ZS(BnaA09G0163800ZS),BnaA09G0017300ZS(BnaA09G0017300ZS),BnaC03G0371400ZS(BnaC03G0371400ZS),BnaC02G0058200…	BnaC05G0274400ZS(BnaC05G0274400ZS),BnaC03G0368800ZS(BnaC03G0368800ZS),BnaA01G0259200ZS(BnaA01G0259200ZS),BnaC06G0361600ZS(BnaC06G0361600ZS),BnaC01G0493800ZS(BnaC01G0493800ZS),BnaC06G0406100ZS(BnaC06G0406100ZS),BnaA03G0309900ZS(BnaA03G0309900ZS),BnaC03G0647400ZS(BnaC03G0647400ZS),BnaC03G0455600ZS(BnaC03G0455600ZS),Bnascaffold0026G0005800ZS(Bnascaffold0026G0005800ZS),BnaA02G0083600ZS(BnaA02G0083600…	http://www.kegg.jp/kegg-bin/show_pathway?map03040/K11088%09%23FFFFFF,green/K12862%09%23FFFFFF,purple/K12831%09%23FFFFFF,purple/K12833%09%23FFFFFF,red/K12843%09%23FFFFFF,green/K12840%09%23FFFFFF,red/K11096%09%23FFFFFF,green/K11094%09%23FFFFFF,green/K12828%09%23FFFFFF,green/K12622%09%23FFFFFF,purple/K12855%09%23FFFFFF,red/K12896%09%23FFFFFF,green/K10599%09%23FFFFFF,red/K11086%09%23FFFFFF,purple/K12…
ko00220	Arginine biosynthesis	Metabolism	Amino acid metabolism	5	5	10	201	0.977359	1	BnaC04G0454400ZS(BnaC04G0454400ZS),BnaA05G0078600ZS(BnaA05G0078600ZS),BnaC01G0322500ZS(BnaC01G0322500ZS),BnaA02G0159900ZS(BnaA02G0159900ZS),BnaC02G0027900ZS(BnaC02G0027900ZS)	BnaA02G0065000ZS(BnaA02G0065000ZS),BnaA07G0117500ZS(BnaA07G0117500ZS),BnaA04G0089100ZS(BnaA04G0089100ZS),BnaA10G0200900ZS(BnaA10G0200900ZS),BnaC06G0372500ZS(BnaC06G0372500ZS)	http://www.kegg.jp/kegg-bin/show_pathway?map00220/K00261%09%23FFFFFF,red/K01915%09%23FFFFFF,purple/K14454%09%23FFFFFF,red/K00620%09%23FFFFFF,red/K14272%09%23FFFFFF,green/
ko00410	beta-Alanine metabolism	Metabolism	Metabolism of other amino acids	8	7	15	281	0.980986	1	BnaA02G0141400ZS(BnaA02G0141400ZS),BnaA07G0068500ZS(BnaA07G0068500ZS),BnaA04G0189100ZS(BnaA04G0189100ZS),BnaA03G0540000ZS(BnaA03G0540000ZS),BnaC09G0563900ZS(BnaC09G0563900ZS),BnaA09G0156600ZS(BnaA09G0156600ZS),BnaA07G0081000ZS(BnaA07G0081000ZS),BnaC07G0124700ZS(BnaC07G0124700ZS)	BnaA09G0449900ZS(BnaA09G0449900ZS),BnaA09G0087900ZS(BnaA09G0087900ZS),BnaC06G0326100ZS(BnaC06G0326100ZS),BnaC08G0284400ZS(BnaC08G0284400ZS),BnaA07G0313100ZS(BnaA07G0313100ZS),BnaC09G0351500ZS(BnaC09G0351500ZS),BnaC05G0208700ZS(BnaC05G0208700ZS)	http://www.kegg.jp/kegg-bin/show_pathway?map00410/K00797%09%23FFFFFF,purple/K00128%09%23FFFFFF,purple/K01580%09%23FFFFFF,green/K00276%09%23FFFFFF,purple/K01431%09%23FFFFFF,green/K05605%09%23FFFFFF,red/
ko00950	Isoquinoline alkaloid biosynthesis	Metabolism	Biosynthesis of other secondary metabolites	5	5	10	212	0.986528	1	BnaC04G0454400ZS(BnaC04G0454400ZS),BnaC02G0088300ZS(BnaC02G0088300ZS),BnaA07G0081000ZS(BnaA07G0081000ZS),BnaC07G0124700ZS(BnaC07G0124700ZS),BnaC09G0479100ZS(BnaC09G0479100ZS)	BnaC08G0458300ZS(BnaC08G0458300ZS),BnaC09G0131800ZS(BnaC09G0131800ZS),BnaA07G0313100ZS(BnaA07G0313100ZS),BnaA09G0125200ZS(BnaA09G0125200ZS),BnaA05G0144400ZS(BnaA05G0144400ZS)	http://www.kegg.jp/kegg-bin/show_pathway?map00950/K14454%09%23FFFFFF,red/K01592%09%23FFFFFF,green/K00815%09%23FFFFFF,purple/K00276%09%23FFFFFF,purple/
ko04626	Plant-pathogen interaction	Organismal Systems	Environmental adaptation	54	68	122	1786	0.994585	1	BnaA07G0318000ZS(BnaA07G0318000ZS),BnaC04G0540200ZS(BnaC04G0540200ZS),BnaC02G0126200ZS(BnaC02G0126200ZS),BnaA02G0192900ZS(BnaA02G0192900ZS),BnaC02G0006900ZS(BnaC02G0006900ZS),BnaC02G0112000ZS(BnaC02G0112000ZS),BnaA07G0339900ZS(BnaA07G0339900ZS),BnaC07G0514600ZS(BnaC07G0514600ZS),BnaA02G0143500ZS(BnaA02G0143500ZS),BnaA07G0287300ZS(BnaA07G0287300ZS),BnaC04G0536300ZS(BnaC04G0536300ZS),BnaA03G0538200…	BnaA06G0433600ZS(BnaA06G0433600ZS),BnaC06G0060700ZS(BnaC06G0060700ZS),BnaC06G0311500ZS(BnaC06G0311500ZS),BnaA09G0173600ZS(BnaA09G0173600ZS),BnaC06G0280000ZS(BnaC06G0280000ZS),BnaA09G0029700ZS(BnaA09G0029700ZS),BnaC05G0152700ZS(BnaC05G0152700ZS),BnaC03G0137400ZS(BnaC03G0137400ZS),BnaA01G0297200ZS(BnaA01G0297200ZS),BnaA09G0037200ZS(BnaA09G0037200ZS),BnaA09G0672300ZS(BnaA09G0672300ZS),BnaC08G0020000…	http://www.kegg.jp/kegg-bin/show_pathway?map04626/K16225%09%23FFFFFF,purple/K18880%09%23FFFFFF,red/K04079%09%23FFFFFF,purple/K13414%09%23FFFFFF,green/K13416%09%23FFFFFF,purple/K18835%09%23FFFFFF,red/K13449%09%23FFFFFF,purple/K13457%09%23FFFFFF,purple/K13425%09%23FFFFFF,red/K13430%09%23FFFFFF,purple/K13448%09%23FFFFFF,purple/K13458%09%23FFFFFF,purple/K16226%09%23FFFFFF,purple/K16224%09%23FFFFFF,pu…
ko00970	Aminoacyl-tRNA biosynthesis	Genetic Information Processing	Translation	16	13	29	527	0.995738	1	BnaC02G0109200ZS(BnaC02G0109200ZS),BnaC06G0044800ZS(BnaC06G0044800ZS),BnaA01G0413600ZS(BnaA01G0413600ZS),BnaC05G0169800ZS(BnaC05G0169800ZS),BnaA01G0089100ZS(BnaA01G0089100ZS),BnaA02G0367700ZS(BnaA02G0367700ZS),BnaA08G0229900ZS(BnaA08G0229900ZS),BnaC02G0114500ZS(BnaC02G0114500ZS),BnaA06G0005600ZS(BnaA06G0005600ZS),BnaA01G0414900ZS(BnaA01G0414900ZS),BnaC05G0468400ZS(BnaC05G0468400ZS),BnaA03G0534200…	BnaA05G0155300ZS(BnaA05G0155300ZS),BnaA03G0334600ZS(BnaA03G0334600ZS),BnaC06G0192200ZS(BnaC06G0192200ZS),BnaC06G0273100ZS(BnaC06G0273100ZS),BnaA05G0178200ZS(BnaA05G0178200ZS),BnaC07G0039100ZS(BnaC07G0039100ZS),BnaA09G0457500ZS(BnaA09G0457500ZS),BnaC03G0133200ZS(BnaC03G0133200ZS),BnaA03G0573400ZS(BnaA03G0573400ZS),BnaA02G0094900ZS(BnaA02G0094900ZS),BnaA05G0347400ZS(BnaA05G0347400ZS),BnaC06G0330000…	http://www.kegg.jp/kegg-bin/show_pathway?map00970/K01866%09%23FFFFFF,red/K01890%09%23FFFFFF,red/K04567%09%23FFFFFF,purple/K00604%09%23FFFFFF,green/K01883%09%23FFFFFF,purple/K14164%09%23FFFFFF,purple/K01870%09%23FFFFFF,purple/K01867%09%23FFFFFF,red/K01893%09%23FFFFFF,green/K01872%09%23FFFFFF,purple/K01892%09%23FFFFFF,red/K02435%09%23FFFFFF,red/K01873%09%23FFFFFF,red/K02433%09%23FFFFFF,red/
ko04144	Endocytosis	Cellular Processes	Transport and catabolism	52	38	90	1482	0.999744	1	BnaC09G0030400ZS(BnaC09G0030400ZS),BnaA03G0072200ZS(BnaA03G0072200ZS),BnaC01G0394800ZS(BnaC01G0394800ZS),BnaA02G0338700ZS(BnaA02G0338700ZS),BnaA09G0498100ZS(BnaA09G0498100ZS),BnaA02G0253300ZS(BnaA02G0253300ZS),BnaC02G0011300ZS(BnaC02G0011300ZS),BnaA07G0267000ZS(BnaA07G0267000ZS),BnaA01G0236000ZS(BnaA01G0236000ZS),BnaA09G0036400ZS(BnaA09G0036400ZS),BnaC02G0035900ZS(BnaC02G0035900ZS),BnaC04G0075600…	BnaC06G0348500ZS(BnaC06G0348500ZS),BnaC06G0287900ZS(BnaC06G0287900ZS),BnaC06G0393800ZS(BnaC06G0393800ZS),BnaC05G0025000ZS(BnaC05G0025000ZS),BnaC06G0440100ZS(BnaC06G0440100ZS),BnaC06G0418900ZS(BnaC06G0418900ZS),BnaA01G0232900ZS(BnaA01G0232900ZS),BnaC07G0437400ZS(BnaC07G0437400ZS),BnaA03G0153500ZS(BnaA03G0153500ZS),BnaC02G0388700ZS(BnaC02G0388700ZS),BnaC03G0473300ZS(BnaC03G0473300ZS),BnaA08G0033400…	http://www.kegg.jp/kegg-bin/show_pathway?map04144/K10365%09%23FFFFFF,purple/K05747%09%23FFFFFF,purple/K11826%09%23FFFFFF,red/K07904%09%23FFFFFF,purple/K10364%09%23FFFFFF,green/K12182%09%23FFFFFF,purple/K18468%09%23FFFFFF,purple/K19476%09%23FFFFFF,red/K12489%09%23FFFFFF,purple/K00889%09%23FFFFFF,red/K12198%09%23FFFFFF,red/K12190%09%23FFFFFF,red/K07889%09%23FFFFFF,green/K17917%09%23FFFFFF,green/K12…
ko00511	Other glycan degradation	Metabolism	Glycan biosynthesis and metabolism	20	16	36	885	1	1	BnaA02G0157500ZS(BnaA02G0157500ZS),BnaC05G0464900ZS(BnaC05G0464900ZS),BnaC09G0517700ZS(BnaC09G0517700ZS),BnaC04G0341600ZS(BnaC04G0341600ZS),BnaC01G0470100ZS(BnaC01G0470100ZS),BnaA09G0094400ZS(BnaA09G0094400ZS),BnaA01G0129700ZS(BnaA01G0129700ZS),BnaC02G0465300ZS(BnaC02G0465300ZS),BnaC05G0466000ZS(BnaC05G0466000ZS),BnaA07G0276600ZS(BnaA07G0276600ZS),BnaC07G0062600ZS(BnaC07G0062600ZS),BnaA07G0298800…	BnaC06G0324200ZS(BnaC06G0324200ZS),BnaC04G0196100ZS(BnaC04G0196100ZS),BnaC06G0344700ZS(BnaC06G0344700ZS),BnaC06G0314500ZS(BnaC06G0314500ZS),BnaC03G0546800ZS(BnaC03G0546800ZS),BnaA02G0013300ZS(BnaA02G0013300ZS),BnaC06G0342400ZS(BnaC06G0342400ZS),BnaA03G0277500ZS(BnaA03G0277500ZS),BnaC06G0207900ZS(BnaC06G0207900ZS),BnaA01G0237100ZS(BnaA01G0237100ZS),BnaC05G0095900ZS(BnaC05G0095900ZS),BnaC03G0653700…	http://www.kegg.jp/kegg-bin/show_pathway?map00511/K12373%09%23FFFFFF,green/K12309%09%23FFFFFF,purple/K01227%09%23FFFFFF,purple/K01192%09%23FFFFFF,red/K17108%09%23FFFFFF,green/K01191%09%23FFFFFF,purple/K01206%09%23FFFFFF,purple/

## Sheet: Table S5
Table 5 Expression levels of key genes in transcriptome analysis(Note:A_1–A_3 and B_1–B_3 represent the three biological replicates of the wild type and the sd mutant, respectively.)
Gene abbreviation	Arabidopsis gene ID	Rapeseed gene ID	A_1:fpkm	A_2:fpkm	A_3:fpkm	B_1:fpkm	B_2:fpkm	B_3:fpkm	baseMean	baseMean_A	baseMean_B	foldChange(B/A)(B/A)	log2FoldChange	pval	padj	GO	KO	eggNOG	eggNOG_Class	Swissprot	Description
TCP4	AT3G15030	BnaC05G0452400ZS	9.04476	10.3754	9.71611	7.4083	6.54474	7.28097	230.764871810977	268.51992099475	193.009822627204	0.718791447249747	-0.476355	0.00782571599475345	0.0555200971886974	-	-	virNOG00277;euNOG03860	K	sp|Q8LPR5|TCP4_ARATH Transcription factor TCP4 OS=Arabidopsis thaliana GN=TCP4 PE=1 SV=1	gi|674863277|emb|CDY68596.1| BnaCnng59700D, partial [Brassica napus]
TCP4	AT3G15030	BnaC01G0435000ZS	1.92096	2.09403	2.47409	2.20073	2.56685	2.31536	52.7953924797874	50.8315610285416	54.7592239310331	1.07726819367767	0.107377463922323	0.736588221731318	1	-	-	virNOG00277;euNOG03860	K	sp|Q8LPR5|TCP4_ARATH Transcription factor TCP4 OS=Arabidopsis thaliana GN=TCP4 PE=1 SV=1	gi|922407137|ref|XP_013616186.1| PREDICTED: transcription factor TCP4-like [Brassica oleracea var. oleracea] &gt;gi|922407141|ref|XP_013616196.1| PREDICTED: transcription factor TCP4-like [Brassica oleracea var. oleracea]
TCP4	AT3G15030	BnaA03G0339700ZS	0.435517	0.194254	0.520751	0	0.142113	0.0807592	6.1878158022592	10.3933399227652	1.98229168175317	0.190727109522438	-2.39042	0.0161380842899753	0.0998761583189659	-	-	virNOG00277;euNOG03860	K	sp|Q8LPR5|TCP4_ARATH Transcription factor TCP4 OS=Arabidopsis thaliana GN=TCP4 PE=1 SV=1	gi|923549946|ref|XP_013736287.1| PREDICTED: transcription factor TCP4-like [Brassica napus] &gt;gi|923549949|ref|XP_013736288.1| PREDICTED: transcription factor TCP4-like [Brassica napus] &gt;gi|674951143|emb|CDX82453.1| BnaA03g33680D [Brassica napus]
TCP4	AT3G15030	BnaC03G0408900ZS	1.53354	1.81707	1.62866	1.87222	2.01523	2.04931	48.9042104888349	44.9348764091546	52.8735445685151	1.17667052396172	0.234710412144697	0.476182998563699	0.886712270797082	-	-	virNOG00277;euNOG03860	K	sp|Q8LPR5|TCP4_ARATH Transcription factor TCP4 OS=Arabidopsis thaliana GN=TCP4 PE=1 SV=1	gi|922455688|ref|XP_013630036.1| PREDICTED: transcription factor TCP4-like [Brassica oleracea var. oleracea] &gt;gi|922455691|ref|XP_013630037.1| PREDICTED: transcription factor TCP4-like [Brassica oleracea var. oleracea] &gt;gi|674957609|emb|CDX75802.1| BnaC03g38850D [Brassica napus]
TCP4	AT3G15030	BnaA01G0351100ZS	5.08821	5.23686	4.16646	5.00061	5.05882	4.90631	69.2619817286034	68.6553	69.8686214540169	1.01767203272792	0.025272695999642	0.949126826320063	1	-	-	virNOG00277;euNOG03860	K	sp|Q8LPR5|TCP4_ARATH Transcription factor TCP4 OS=Arabidopsis thaliana GN=TCP4 PE=1 SV=1	gi|674912979|emb|CDY20097.1| BnaA01g29050D [Brassica napus]
TCP4	AT3G15030	BnaA05G0402900ZS	3.3536	3.8891	3.50659	2.70617	2.62422	3.2965	88.9823601813598	99.3448630697283	78.6198572929913	0.791383216642108	-0.337552	0.176222530225862	0.544067849056204	-	-	virNOG00277;euNOG03860	K	sp|Q8LPR5|TCP4_ARATH Transcription factor TCP4 OS=Arabidopsis thaliana GN=TCP4 PE=1 SV=1	gi|685311460|ref|XP_009146296.1| PREDICTED: transcription factor TCP4 [Brassica rapa]
TCP5	AT5G60970	BnaC07G0378100ZS	0.187148	0.289376	0.346318	0.630605	0.26463	0.375955	5.00008788991389	3.95809833343687	6.04207744639092	1.5265101918639	0.610237221842385	0.589928175040999	0.943797065857202	GO:0005634;GO:0003677;GO:0030154;GO:0006355;GO:0003700;GO:0009965;GO:0045962	-	virNOG14210;virNOG21864;virNOG27675	SK	sp|Q9FME3|TCP5_ARATH Transcription factor TCP5 OS=Arabidopsis thaliana GN=TCP5 PE=1 SV=1	gi|674874575|emb|CDY58696.1| BnaC07g49840D [Brassica napus]
TCP5	AT5G60970	BnaA02G0391800ZS	0.603172	0.699485	1.00455	0.338735	0.399792	0.727011	7.48169669884323	9.20152046360007	5.76187293408638	0.626187047768849	-0.675334	0.428426908966001	0.846433545703327	GO:0005634;GO:0030154;GO:0006355;GO:0003700;GO:0009965;GO:0045962	-	virNOG21864;virNOG14210;virNOG27675	SK	sp|Q9FME3|TCP5_ARATH Transcription factor TCP5 OS=Arabidopsis thaliana GN=TCP5 PE=1 SV=1	gi|923520151|ref|XP_013665514.1| PREDICTED: transcription factor TCP5-like [Brassica napus] &gt;gi|923520153|ref|XP_013665523.1| PREDICTED: transcription factor TCP5-like [Brassica napus] &gt;gi|923520155|ref|XP_013665528.1| PREDICTED: transcription factor TCP5-like [Brassica napus] &gt;gi|923520157|ref|XP_013665534.1| PREDICTED: transcription factor TCP5-like [Brassica napus]
TCP5	AT5G60970	BnaC02G0524000ZS	0.376982	0	0	1.10089	0.719626	0.0908764	4.54641157110245	1.55029097884865	7.54253216335624	4.86523644029576	2.28250991866587	0.120587822918644	0.432705053736712	GO:0005634;GO:0030154;GO:0006355;GO:0003700;GO:0009965;GO:0045962	-	virNOG21864;virNOG14210;virNOG27675	SK	sp|Q9FME3|TCP5_ARATH Transcription factor TCP5 OS=Arabidopsis thaliana GN=TCP5 PE=1 SV=1	gi|923754604|ref|XP_013675381.1| PREDICTED: transcription factor TCP5-like [Brassica napus] &gt;gi|674885532|emb|CDY47005.1| BnaC02g41900D [Brassica napus]
TCP5	AT5G60970	BnaA03G0405400ZS	1.3029	0.935347	0.619975	1.53308	1.11855	0.747811	15.1088675516487	13.9405974422769	16.2771376610205	1.16760689263272	0.223554632514731	0.731531268320724	1	-	-	virNOG14210;virNOG21864;virNOG27675	SK	sp|Q9FME3|TCP5_ARATH Transcription factor TCP5 OS=Arabidopsis thaliana GN=TCP5 PE=1 SV=1	gi|923552111|ref|XP_013736975.1| PREDICTED: transcription factor TCP5-like [Brassica napus] &gt;gi|674931187|emb|CDY02180.1| BnaA03g39870D [Brassica napus]
TCP17	AT5G08070	BnaA03G0030500ZS	1.01404	0.748336	0.614119	0.414162	0.586578	0.888896	6.93736664460157	7.79484652705852	6.07988676214463	0.779988001179922	-0.358476	0.69813660641476	1	-	-	virNOG21864;virNOG14210;virNOG27675	SK	sp|Q9LEZ9|TCP17_ARATH Transcription factor TCP17 OS=Arabidopsis thaliana GN=TCP17 PE=1 SV=1	gi|674954741|emb|CDX78321.1| BnaA03g02330D [Brassica napus]
TCP17	AT5G08070	BnaC03G0037100ZS	0.464688	1.07778	1.03189	1.25263	0.788488	1.00817	9.01067016106717	8.28859108768425	9.73274923445009	1.17423445450357	0.231720494120239	0.787157327362879	1	GO:0030154;GO:0009965;GO:0045962	-	virNOG21864;virNOG14210;virNOG27675	SK	sp|Q9LEZ9|TCP17_ARATH Transcription factor TCP17 OS=Arabidopsis thaliana GN=TCP17 PE=1 SV=1	gi|674952629|emb|CDX81083.1| BnaC03g03370D [Brassica napus]
WOX1	AT3G18010	BnaA03G0352000ZS	9.9698	8.65267	5.92752	7.29669	11.4598	12.3268	129.370833191823	115.247379421218	143.494286962429	1.24509804633363	0.316259353048236	0.335006469000993	0.760759941034394	GO:0003677;GO:0005634	K18490	virNOG15132	K	sp|Q6X7K0|WOX1_ARATH WUSCHEL-related homeobox 1 OS=Arabidopsis thaliana GN=WOX1 PE=2 SV=2	gi|685289233|ref|XP_009135563.1| PREDICTED: WUSCHEL-related homeobox 1-like isoform X1 [Brassica rapa] &gt;gi|923550620|ref|XP_013736498.1| PREDICTED: WUSCHEL-related homeobox 1-like isoform X1 [Brassica napus] &gt;gi|674880280|emb|CDY51928.1| BnaAnng11050D [Brassica napus]
WOX1	AT3G18010	BnaA05G0379500ZS	7.48241	3.96458	6.80373	7.6796	7.25108	6.60849	92.4056768201281	85.6490967950417	99.1622568452144	1.15777352658499	0.211353073683913	0.454599006178912	0.868611768768471	GO:0003677;GO:0005634	K18490	virNOG15132	K	sp|Q6X7K0|WOX1_ARATH WUSCHEL-related homeobox 1 OS=Arabidopsis thaliana GN=WOX1 PE=2 SV=2	gi|674941210|emb|CDX92182.1| BnaA05g22250D [Brassica napus]
WOX1	AT3G18010	BnaC05G0423300ZS	1.41908	4.11418	3.65253	2.60817	3.69394	3.8096	44.5513893524879	42.5515160951561	46.5512626098197	1.09399774395157	0.129609762999536	0.729360280164792	1	GO:0003677;GO:0005634	K18490	virNOG15132	K	sp|Q6X7K0|WOX1_ARATH WUSCHEL-related homeobox 1 OS=Arabidopsis thaliana GN=WOX1 PE=2 SV=2	gi|922488320|ref|XP_013584233.1| PREDICTED: WUSCHEL-related homeobox 1 isoform X1 [Brassica oleracea var. oleracea]
WOX1	AT3G18010	BnaC03G0427100ZS	4.4761	5.26607	2.30484	4.08027	4.74693	3.36217	55.8841140360575	55.9232	55.845052500705	0.998603028710249	-0.00201681	1	1	GO:0003677;GO:0005634	K18490	virNOG15132	K	sp|Q6X7K0|WOX1_ARATH WUSCHEL-related homeobox 1 OS=Arabidopsis thaliana GN=WOX1 PE=2 SV=2	gi|923687334|ref|XP_013655494.1| PREDICTED: WUSCHEL-related homeobox 1-like isoform X1 [Brassica napus] &gt;gi|923765815|ref|XP_013678172.1| PREDICTED: WUSCHEL-related homeobox 1-like isoform X1 [Brassica napus] &gt;gi|674957762|emb|CDX75955.1| BnaC03g40380D [Brassica napus]
WOX3	AT2G28610	BnaC03G0272600ZS	0	0	0	0	0	0	#N/A	#N/A	#N/A	#N/A	#N/A	#N/A	#N/A	#N/A	#N/A	#N/A	#N/A	#N/A	#N/A
WOX3	AT2G28610	BnaA04G0184700ZS	0	0	0	0.108828	0	0	0.166357289464305	0	0.332714578928609	inf	inf	0.996418313496509	1	GO:0003677;GO:0005634	K18490	virNOG19805	K	sp|Q9SIB4|WOX3_ARATH WUSCHEL-related homeobox 3 OS=Arabidopsis thaliana GN=WOX3 PE=1 SV=1	gi|923620213|ref|XP_013747126.1| PREDICTED: WUSCHEL-related homeobox 3-like [Brassica napus] &gt;gi|923620216|ref|XP_013747127.1| PREDICTED: WUSCHEL-related homeobox 3-like [Brassica napus]
WOX3	AT2G28610	BnaA03G0231000ZS	0	0	0	0	0	0	#N/A	#N/A	#N/A	#N/A	#N/A	#N/A	#N/A	#N/A	#N/A	#N/A	#N/A	#N/A	#N/A
WOX3	AT2G28610	BnaC04G0485700ZS	0	0.222832	0.106672	0.107909	0.101888	0	0.832892363080271	1.01505631917368	0.650728406986857	0.6410761597116	-0.641432	1	1	GO:0003677;GO:0005634	K18490	virNOG19805	K	sp|Q9SIB4|WOX3_ARATH WUSCHEL-related homeobox 3 OS=Arabidopsis thaliana GN=WOX3 PE=1 SV=1	gi|923611054|ref|XP_013744202.1| PREDICTED: WUSCHEL-related homeobox 3-like [Brassica napus] &gt;gi|674956481|emb|CDX77191.1| BnaC04g39860D [Brassica napus]
BEL1	AT5G41410	BnaC04G0413800ZS	5.23359	5.02612	5.14502	5.20471	4.65412	4.92821	165.679109248028	170.328786046802	161.029432449255	0.945403511565026	-0.0809979	0.681167073799776	0.996935905570472	GO:0005634;GO:0003677;GO:0006355	K16670	virNOG03478	K	sp|Q38897|BEL1_ARATH Homeobox protein BEL1 homolog OS=Arabidopsis thaliana GN=BEL1 PE=1 SV=2	gi|922477205|ref|XP_013637027.1| PREDICTED: homeobox protein BEL1 homolog [Brassica oleracea var. oleracea]
BEL1	AT5G41410	BnaC06G0172300ZS	0	0	0	0	0.114715	0	0.318013828058248	0	0.636027656116497	inf	inf	0.757586068200664	1	-	K16670	virNOG03478	K	sp|Q38897|BEL1_ARATH Homeobox protein BEL1 homolog OS=Arabidopsis thaliana GN=BEL1 PE=1 SV=2	gi|923730406|ref|XP_013667852.1| PREDICTED: LOW QUALITY PROTEIN: homeobox protein BEL1 homolog [Brassica napus]
BEL1	AT5G41410	BnaA04G0125700ZS	3.52909	3.3485	2.8497	3.03291	2.35331	2.3524	97.8165131370091	109.710078585908	85.9229476881106	0.783181899016044	-0.352581	0.14322299316918	0.481689095814803	GO:0005634;GO:0003677;GO:0006355	K16670	virNOG03478	K	sp|Q38897|BEL1_ARATH Homeobox protein BEL1 homolog OS=Arabidopsis thaliana GN=BEL1 PE=1 SV=2	gi|685298642|ref|XP_009140091.1| PREDICTED: homeobox protein BEL1 homolog [Brassica rapa]
BEL1	AT5G41410	BnaC06G0172400ZS	0.129373	0	0.43093	0	0	0	0.653934651775021	1.30786930355004	0	0	#NAME?	0.420989609957859	0.840618883260506	GO:0005634;GO:0003677;GO:0006355	-	virNOG03478	K	sp|Q38897|BEL1_ARATH Homeobox protein BEL1 homolog OS=Arabidopsis thaliana GN=BEL1 PE=1 SV=2	gi|923730406|ref|XP_013667852.1| PREDICTED: LOW QUALITY PROTEIN: homeobox protein BEL1 homolog [Brassica napus]
KNAT1	AT4G08150	BnaC03G0292200ZS	8.68623	8.36177	9.41023	7.71972	5.6344	6.86117	165.659102455385	189.075031267456	142.243173643314	0.75231072389513	-0.410599	0.0370253937860994	0.189447594140397	GO:0010089;GO:0010051;GO:0005634;GO:0001708;GO:0006355;GO:0043565	K15613	virNOG10517	K	sp|P46639|KNAT1_ARATH Homeobox protein knotted-1-like 1 OS=Arabidopsis thaliana GN=KNAT1 PE=1 SV=1	gi|674863190|emb|CDY68624.1| BnaCnng59830D [Brassica napus]
KNAT1	AT4G08150	BnaA03G0246900ZS	10.805	11.4387	13.0875	9.42381	7.4656	7.05438	216.783768927557	259.880770328038	173.686767527076	0.668332509973083	-0.581362	0.00157895824381291	0.0142299440393461	GO:0010089;GO:0010051;GO:0005634;GO:0001708;GO:0006355;GO:0043565	K15613	virNOG10517	K	sp|P46639|KNAT1_ARATH Homeobox protein knotted-1-like 1 OS=Arabidopsis thaliana GN=KNAT1 PE=1 SV=1	gi|685286311|ref|XP_009134081.1| PREDICTED: homeobox protein knotted-1-like 1 isoform X1 [Brassica rapa] &gt;gi|923776229|ref|XP_013680900.1| PREDICTED: homeobox protein knotted-1-like 1 isoform X1 [Brassica napus]
STM	AT1G62360	BnaC04G0242600ZS	0	0.116324	0	0	0	0.120902	0.348172246525106	0.341226308290123	0.355118184760088	1.04071162197187	0.0575703576020911	1	1	GO:0005759;GO:0048046;GO:0006355;GO:0009416;GO:0009534;GO:0019464;GO:0005515;GO:0043565;GO:0035999;GO:0003700;GO:0005886;GO:0030170;GO:0009691;GO:0007623;GO:0005634;GO:0009409;GO:0048440;GO:0006563;GO:0004372;GO:0046686;GO:0009626;GO:0019827;GO:0008266;GO:0009934;GO:0009853;GO:0010319;GO:0022626;GO:0009570	K15613	virNOG08518	K	sp|Q38874|STM_ARATH Homeobox protein SHOOT MERISTEMLESS OS=Arabidopsis thaliana GN=STM PE=1 SV=2	gi|674913636|emb|CDY19545.1| BnaC09g13580D [Brassica napus]
STM	AT1G62360	BnaC09G0172400ZS	61.3122	54.1864	53.7226	39.0278	34.4604	33.5911	698.519497270045	860.891126674763	536.147867865326	0.622782430034127	-0.6832	7.88172204851512e-07	1.37855458943062e-05	GO:0005634;GO:0006355;GO:0009934;GO:0043565;GO:0048440	K15613	virNOG08518	K	sp|Q9M6D9|STM_BRAOL Homeobox protein SHOOT MERISTEMLESS OS=Brassica oleracea GN=STM PE=2 SV=1	gi|674913636|emb|CDY19545.1| BnaC09g13580D [Brassica napus]
STM	AT1G62360	BnaC04G0242800ZS	0.464688	3.23334	0.257972	1.04386	0.98561	0.280048	4.00273380316095	5.04743579361438	2.95803181270752	0.586046446880967	-0.770913	0.684279742896436	0.998425418559726	GO:0005634;GO:0006355;GO:0043565	-	virNOG08518	K	sp|Q38874|STM_ARATH Homeobox protein SHOOT MERISTEMLESS OS=Arabidopsis thaliana GN=STM PE=1 SV=2	gi|674247846|gb|KFK40611.1| hypothetical protein AALP_AA2G018400 [Arabis alpina]
STM	AT1G62360	BnaA09G0156700ZS	41.5073	41.5338	37.5926	42.824	40.3715	45.3123	628.151711214643	613.058141426898	643.245281002387	1.04924025559016	0.0693450648182636	0.649035186614611	0.980560716123993	GO:0005634;GO:0006355;GO:0009934;GO:0043565;GO:0048440	K15613	virNOG08518	K	sp|Q9M6D9|STM_BRAOL Homeobox protein SHOOT MERISTEMLESS OS=Brassica oleracea GN=STM PE=2 SV=1	gi|674920348|emb|CDY12943.1| BnaA09g13310D [Brassica napus]
AGO1	AT1G48410	BnaA05G0184000ZS	47.7454	43.9323	42.5814	26.2695	24.1703	24.3189	1941.65668352085	2508.27668600579	1375.03668103591	0.548199761496623	-0.867226	2.16258398741321e-12	7.25017467559525e-11	GO:0003676	K11593	strNOG03788;virNOG03786;NOG00694	J	sp|O04379|AGO1_ARATH Protein argonaute 1 OS=Arabidopsis thaliana GN=AGO1 PE=1 SV=1	gi|685308690|ref|XP_009145006.1| PREDICTED: protein argonaute 1-like [Brassica rapa] &gt;gi|685308692|ref|XP_009145007.1| PREDICTED: protein argonaute 1-like [Brassica rapa] &gt;gi|685308694|ref|XP_009145008.1| PREDICTED: protein argonaute 1-like [Brassica rapa] &gt;gi|685308696|ref|XP_009145009.1| PREDICTED: protein argonaute 1-like [Brassica rapa]
AGO1	AT1G48410	BnaC08G0047500ZS	59.2787	54.9804	53.4749	68.078	63.6635	65.152	2535.4254358757	2352.26674932617	2718.58412242524	1.15572952055884	0.208803798351516	0.0894796893060227	0.356170095792159	GO:0003676	K11593	strNOG03788;virNOG03786	J	sp|O04379|AGO1_ARATH Protein argonaute 1 OS=Arabidopsis thaliana GN=AGO1 PE=1 SV=1	gi|923898912|ref|XP_013719981.1| PREDICTED: protein argonaute 1 [Brassica napus]
AGO1	AT1G48410	BnaC05G0313500ZS	36.2119	32.1144	32.1876	44.316	41.2275	41.1156	1989.20530191057	1775.86359227783	2202.5470115433	1.24026812707961	0.310652043025191	0.0125017456421754	0.0812914471853174	GO:0003676	K11593	strNOG03788;virNOG03786;NOG00694	J	sp|O04379|AGO1_ARATH Protein argonaute 1 OS=Arabidopsis thaliana GN=AGO1 PE=1 SV=1	gi|923743298|ref|XP_013671919.1| PREDICTED: protein argonaute 1-like isoform X2 [Brassica napus]
AGO4	AT2G27040	BnaC04G0501800ZS	0	0	0	1.83284	0.965898	0.594635	13.2777975846046	0	26.5555951692093	inf	inf	2.89786396917524e-06	4.62681070515262e-05	GO:0006508;GO:0008234;GO:0009987;GO:0003676	K11593	KOG1041;virNOG11897	J	sp|Q9ZVD5|AGO4_ARATH Protein argonaute 4 OS=Arabidopsis thaliana GN=AGO4 PE=1 SV=2	gi|922465659|ref|XP_013633323.1| PREDICTED: protein argonaute 4-like [Brassica oleracea var. oleracea]
AGO4	AT2G27040	BnaC07G0441200ZS	0	0	0	0	0	0	#N/A	#N/A	#N/A	#N/A	#N/A	#N/A	#N/A	#N/A	#N/A	#N/A	#N/A	#N/A	#N/A
AGO4	AT2G27040	BnaA07G0153100ZS	26.7477	26.4536	29.6749	20.1059	19.9508	18.3297	1020.9563860984	1205.03407251168	836.878699685112	0.694485507734056	-0.525984	6.63744504303817e-05	0.000838221713973428	GO:0003676	K11593	KOG1041;virNOG11897	J	sp|Q9ZVD5|AGO4_ARATH Protein argonaute 4 OS=Arabidopsis thaliana GN=AGO4 PE=1 SV=2	gi|923681630|ref|XP_013653704.1| PREDICTED: protein argonaute 4-like isoform X1 [Brassica napus] &gt;gi|923681633|ref|XP_013653705.1| PREDICTED: protein argonaute 4-like isoform X2 [Brassica napus] &gt;gi|674928775|emb|CDY04475.1| BnaA07g13010D [Brassica napus]
AGO4	AT2G27040	BnaC04G0473200ZS	76.3057	85.7247	86.5252	68.6426	61.4114	70.4658	3266.92398904639	3638.88646384024	2894.96151425253	0.795562473031208	-0.329953	0.00551728121471833	0.0413855685232827	GO:0035197;GO:0006342;GO:0006306;GO:0051567;GO:0009816;GO:0005730;GO:0005719;GO:0019048;GO:0015030	K11593	KOG1041;virNOG11897	J	sp|Q9ZVD5|AGO4_ARATH Protein argonaute 4 OS=Arabidopsis thaliana GN=AGO4 PE=1 SV=2	gi|922476183|ref|XP_013636662.1| PREDICTED: LOW QUALITY PROTEIN: protein argonaute 4-like [Brassica oleracea var. oleracea] &gt;gi|923605254|ref|XP_013742458.1| PREDICTED: protein argonaute 4-like [Brassica napus] &gt;gi|674956351|emb|CDX77061.1| BnaC04g38560D [Brassica napus]
AGO4	AT2G27040	BnaA03G0031800ZS	0	0	0	0	0	0	#N/A	#N/A	#N/A	#N/A	#N/A	#N/A	#N/A	#N/A	#N/A	#N/A	#N/A	#N/A	#N/A
AGO4	AT2G27040	BnaC04G0209000ZS	32.0299	36.4263	35.302	35.6876	32.9942	33.1241	1438.87032551193	1462.27810631099	1415.46254471287	0.96798450212988	-0.0469441	0.726069583761926	1	GO:0003676	K11593	KOG1041;virNOG11897	J	sp|Q9ZVD5|AGO4_ARATH Protein argonaute 4 OS=Arabidopsis thaliana GN=AGO4 PE=1 SV=2	gi|923815248|ref|XP_013692202.1| PREDICTED: protein argonaute 4-like [Brassica napus]
AGO4	AT2G27040	BnaA04G0175100ZS	55.4046	56.9248	61.0431	38.8273	32.9543	38.5612	1896.09139420377	2330.6102457665	1461.57254264104	0.627120105258249	-0.673186	4.58255091804095e-08	9.55807917167362e-07	GO:0035197;GO:0006342;GO:0006306;GO:0051567;GO:0009816;GO:0005730;GO:0005719;GO:0019048;GO:0015030	K11593	KOG1041;virNOG11897	J	sp|Q9ZVD5|AGO4_ARATH Protein argonaute 4 OS=Arabidopsis thaliana GN=AGO4 PE=1 SV=2	gi|923610457|ref|XP_013744016.1| PREDICTED: protein argonaute 4 [Brassica napus]
DCL1	AT1G01040	BnaC09G0281700ZS	0	0	0	0	0	0	#N/A	#N/A	#N/A	#N/A	#N/A	#N/A	#N/A	#N/A	#N/A	#N/A	#N/A	#N/A	#N/A
DCL1	AT1G01040	BnaA07G0188900ZS	0	0	0	0	0	0	#N/A	#N/A	#N/A	#N/A	#N/A	#N/A	#N/A	#N/A	#N/A	#N/A	#N/A	#N/A	#N/A
DCL1	AT1G01040	BnaA10G0008800ZS	7.38108	5.53474	7.53757	6.30727	5.81037	6.24679	510.347526775849	542.123340778035	478.571712773662	0.882772750730181	-0.179886	0.252325440948418	0.663413807581846	GO:0006396;GO:0003677;GO:0003723;GO:0005524;GO:0004525;GO:0016075;GO:0090502	K11592	virNOG02090	A	sp|Q9SP32|DCL1_ARATH Endoribonuclease Dicer homolog 1 OS=Arabidopsis thaliana GN=DCL1 PE=1 SV=2	gi|923725446|ref|XP_013666352.1| PREDICTED: endoribonuclease Dicer homolog 1 [Brassica napus] &gt;gi|923741293|ref|XP_013671327.1| PREDICTED: endoribonuclease Dicer homolog 1 [Brassica napus]
DCL1	AT1G01040	BnaC05G0010300ZS	6.69741	6.4873	7.54639	6.24595	6.41228	6.10424	535.524958146848	566.090943932876	504.958972360819	0.892010334686956	-0.164868	0.259761002147517	0.672438680580541	GO:0006396;GO:0003677;GO:0003723;GO:0005524;GO:0004525;GO:0016075;GO:0090502	K11592	virNOG02090	A	sp|Q9SP32|DCL1_ARATH Endoribonuclease Dicer homolog 1 OS=Arabidopsis thaliana GN=DCL1 PE=1 SV=2	gi|923827913|ref|XP_013696506.1| PREDICTED: endoribonuclease Dicer homolog 1-like [Brassica napus]
HEN1	AT4G20910	BnaC01G0135300ZS	8.24354	9.94772	9.52414	7.95521	8.26243	7.99152	394.544910681132	423.704268772749	365.385552589515	0.862359856906439	-0.213638	0.178541022590646	0.548093052888677	GO:0005634;GO:0035196;GO:0009616;GO:0008173;GO:0009909;GO:0010305;GO:0005737;GO:0010093;GO:0030422;GO:0008171;GO:0035279;GO:0010589;GO:0001510	K06236	virNOG09385	R	sp|Q9C5Q8|HEN1_ARATH Small RNA 2&apos;-O-methyltransferase OS=Arabidopsis thaliana GN=HEN1 PE=1 SV=1	gi|923740592|ref|XP_013671112.1| PREDICTED: small RNA 2&apos;-O-methyltransferase-like [Brassica napus]
HEN1	AT4G20910	BnaC01G0423500ZS	0	0	0	0	0	0	#N/A	#N/A	#N/A	#N/A	#N/A	#N/A	#N/A	#N/A	#N/A	#N/A	#N/A	#N/A	#N/A
HEN1	AT4G20910	BnaC01G0135500ZS	2.4614	3.00599	2.41848	2.93585	3.07233	2.3629	111.542551149718	108.902877067848	114.182225231588	1.04847758209777	0.068296014947019	0.744493794757805	1	GO:0008171;GO:0001510;GO:0008173	K06236	virNOG09385;KOG1045	SR	sp|Q9C5Q8|HEN1_ARATH Small RNA 2&apos;-O-methyltransferase OS=Arabidopsis thaliana GN=HEN1 PE=1 SV=1	gi|923740589|ref|XP_013671111.1| PREDICTED: small RNA 2&apos;-O-methyltransferase-like [Brassica napus]
HEN1	AT4G20910	BnaC01G0476200ZS	2.80243	1.62496	1.55577	0	0.742998	2.11113	3.79370209480451	5.17578560969208	2.41161857991694	0.465942518059671	-1.10178	0.364761344567328	0.794790608790092	-	-	virNOG09385	R	sp|Q9C5Q8|HEN1_ARATH Small RNA 2&apos;-O-methyltransferase OS=Arabidopsis thaliana GN=HEN1 PE=1 SV=1	gi|565439479|ref|XP_006282545.1| hypothetical protein CARUB_v10004085mg [Capsella rubella] &gt;gi|482551250|gb|EOA15443.1| hypothetical protein CARUB_v10004085mg [Capsella rubella]
HEN1	AT4G20910	BnaA01G0111800ZS	1.23238	2.42448	2.29681	1.63136	1.42364	1.53846	71.4996833656881	81.0445062944497	61.9548604369265	0.764454782559017	-0.387497	0.217576687310073	0.614274452651557	GO:0008171;GO:0001510;GO:0008173	K06236	virNOG09385	R	sp|Q9C5Q8|HEN1_ARATH Small RNA 2&apos;-O-methyltransferase OS=Arabidopsis thaliana GN=HEN1 PE=1 SV=1	gi|923507841|ref|XP_013735085.1| PREDICTED: small RNA 2&apos;-O-methyltransferase-like [Brassica napus]
HEN1	AT4G20910	BnaC01G0160600ZS	2.58467	1.71279	0.819931	2.48833	2.48001	2.67029	15.5124062528549	12.6015600262064	18.4232524795033	1.46198188487695	0.547925435257445	0.362610361175267	0.792593014723943	GO:0008171;GO:0001510;GO:0008173	K01246	virNOG09385;KOG1045	SR	sp|Q9C5Q8|HEN1_ARATH Small RNA 2&apos;-O-methyltransferase OS=Arabidopsis thaliana GN=HEN1 PE=1 SV=1	gi|674922358|emb|CDY10839.1| BnaC01g14540D [Brassica napus]
HEN1	AT4G20910	BnaC04G0434800ZS	0	0	0	0	0	0	#N/A	#N/A	#N/A	#N/A	#N/A	#N/A	#N/A	#N/A	#N/A	#N/A	#N/A	#N/A	#N/A
HEN1	AT4G20910	BnaA01G0111700ZS	6.57587	6.12923	8.25648	7.24784	6.38718	7.77784	206.154532811139	205.533474948235	206.775590674043	1.00604337432684	0.00869250651249427	0.99538508641199	1	GO:0005634;GO:0035196;GO:0009616;GO:0008173;GO:0009909;GO:0010305;GO:0005737;GO:0010093;GO:0030422;GO:0008171;GO:0035279;GO:0010589;GO:0001510	-	virNOG09385	R	sp|Q9C5Q8|HEN1_ARATH Small RNA 2&apos;-O-methyltransferase OS=Arabidopsis thaliana GN=HEN1 PE=1 SV=1	gi|923507847|ref|XP_013735107.1| PREDICTED: small RNA 2&apos;-O-methyltransferase-like [Brassica napus]
SE（SERRATE）	AT2G27100	BnaA04G0175500ZS	12.3809	12.0581	13.4489	14.2973	14.8068	11.5313	438.240694501602	425.979567634417	450.501821368788	1.05756673699293	0.080748706457093	0.569747841486493	0.934390560602585	GO:0046872	K01537	virNOG08044	R	sp|Q9ZVD0|SRRT_ARATH Serrate RNA effector molecule OS=Arabidopsis thaliana GN=SE PE=1 SV=2	gi|923610445|ref|XP_013744010.1| PREDICTED: serrate RNA effector molecule-like [Brassica napus] &gt;gi|923610452|ref|XP_013744014.1| PREDICTED: serrate RNA effector molecule-like [Brassica napus]
SE（SERRATE）	AT2G27100	BnaA10G0163200ZS	2.30256	2.07684	1.98841	2.58619	1.62792	0.925102	6.73760128554986	7.50733383811249	5.96786873298724	0.794938504358251	-0.331085	0.759541625672657	1	-	-	virNOG07361	O	-	gi|674876078|emb|CDY56500.1| BnaAnng14350D [Brassica napus]
SE（SERRATE）	AT2G27100	BnaC04G0473800ZS	22.9952	23.5925	23.2487	25.8885	21.8044	22.1731	772.115306127034	777.586916045764	766.643696208304	0.985926692422875	-0.0204477	0.882692712419075	1	GO:0046872	K01537	virNOG08044	R	sp|Q9ZVD0|SRRT_ARATH Serrate RNA effector molecule OS=Arabidopsis thaliana GN=SE PE=1 SV=2	gi|922477182|ref|XP_013637019.1| PREDICTED: serrate RNA effector molecule-like [Brassica oleracea var. oleracea] &gt;gi|923605265|ref|XP_013742461.1| PREDICTED: serrate RNA effector molecule-like [Brassica napus] &gt;gi|674956358|emb|CDX77068.1| BnaC04g38630D [Brassica napus]
SE（SERRATE）	AT2G27100	BnaA07G0153500ZS	8.8549	9.97544	10.2529	28.7003	27.0988	32.1713	137.782304076327	69.1875329569304	206.377075195724	2.98286506796238	1.57669871780575	6.96322222669021e-13	2.44107806887402e-11	GO:0046872	K01537	virNOG08044	R	sp|Q9ZVD0|SRRT_ARATH Serrate RNA effector molecule OS=Arabidopsis thaliana GN=SE PE=1 SV=2	gi|674928778|emb|CDY04478.1| BnaA07g13040D [Brassica napus]
SE（SERRATE）	AT2G27100	BnaC04G0208700ZS	21.2681	20.9915	21.2799	21.0055	24.1185	23.5616	724.167900874203	701.256176121564	747.079625626841	1.06534480702717	0.0913204453595635	0.512221749526914	0.911691699179934	GO:0046872	K01537	virNOG08044	R	sp|Q9ZVD0|SRRT_ARATH Serrate RNA effector molecule OS=Arabidopsis thaliana GN=SE PE=1 SV=2	gi|674962047|emb|CDX71472.1| BnaC04g17070D [Brassica napus]
SE（SERRATE）	AT2G27100	BnaA07G0153400ZS	5.6377	6.47444	7.29266	18.0128	17.414	16.3613	193.806175892573	106.653521921087	280.958829864059	2.63431366168986	1.39742713421373	4.22224409180431e-13	1.50404296378206e-11	GO:0046872	K01537	virNOG08044	R	sp|Q9ZVD0|SRRT_ARATH Serrate RNA effector molecule OS=Arabidopsis thaliana GN=SE PE=1 SV=2	gi|674928778|emb|CDY04478.1| BnaA07g13040D [Brassica napus]
HYL1	AT1G09700	BnaA10G0265500ZS	0	0	0	0	0	0	#N/A	#N/A	#N/A	#N/A	#N/A	#N/A	#N/A	#N/A	#N/A	#N/A	#N/A	#N/A	#N/A
HYL1	AT1G09700	BnaA06G0059300ZS	3.62996	6.60139	6.13711	4.35508	4.89948	5.46905	56.2247418511792	59.4716239596469	52.9778597427114	0.890809031524988	-0.166812	0.62114520555995	0.964406419236993	-	K2	virNOG14819	R	sp|O04492|DRB1_ARATH Double-stranded RNA-binding protein 1 OS=Arabidopsis thaliana GN=DRB1 PE=1 SV=1	gi|27262829|emb|CAD59423.1| dsRNA-binding protein [Brassica rapa subsp. rapa]
HYL1	AT1G09700	BnaC08G0196000ZS	9.99247	11.2081	7.36611	7.81955	12.1606	8.78625	104.720448876472	105.03270417221	104.408193580734	0.994054132030613	-0.00860368	1	1	-	K2	virNOG14819	R	sp|O04492|DRB1_ARATH Double-stranded RNA-binding protein 1 OS=Arabidopsis thaliana GN=DRB1 PE=1 SV=1	gi|923631648|ref|XP_013750849.1| PREDICTED: double-stranded RNA-binding protein 1-like [Brassica napus] &gt;gi|674912544|emb|CDY20678.1| BnaC08g13800D [Brassica napus]
HYL1	AT1G09700	BnaA08G0292900ZS	6.44877	5.63196	5.03856	5.63355	3.96829	4.51014	58.7430763929179	64.8879297108716	52.5982230749642	0.810601036422829	-0.302936	0.304675622622644	0.727189318092317	GO:0016021	K16195	virNOG14819	R	sp|O04492|DRB1_ARATH Double-stranded RNA-binding protein 1 OS=Arabidopsis thaliana GN=DRB1 PE=1 SV=1	gi|923694735|ref|XP_013657710.1| PREDICTED: double-stranded RNA-binding protein 1-like [Brassica napus]
HYL1	AT1G09700	BnaC05G0074600ZS	9.76971	10.7815	10.4099	8.40685	6.60086	10.0662	106.332633130844	118.292	94.3735049993888	0.797802856194905	-0.325896	0.153753804239579	0.501899001591082	-	K2	virNOG14819	R	sp|O04492|DRB1_ARATH Double-stranded RNA-binding protein 1 OS=Arabidopsis thaliana GN=DRB1 PE=1 SV=1	gi|674938331|emb|CDX94957.1| BnaC05g07140D [Brassica napus]
YUC2	AT4G13260	BnaC04G0168400ZS	0	0	0	0	0	0	#N/A	#N/A	#N/A	#N/A	#N/A	#N/A	#N/A	#N/A	#N/A	#N/A	#N/A	#N/A	#N/A
YUC4	AT5G11320	BnaC02G0044400ZS	0	0	0	0.124148	0.351662	0.865973	3.59502426404393	0	7.19004852808785	inf	inf	0.010602576878625	0.0710717687842964	GO:0055114;GO:0016491	K11816	COG2072;virNOG11634	QP	sp|Q9LFM5|YUC4_ARATH Probable indole-3-pyruvate monooxygenase YUCCA4 OS=Arabidopsis thaliana GN=YUC4 PE=1 SV=1	gi|923767589|ref|XP_013678597.1| PREDICTED: probable indole-3-pyruvate monooxygenase YUCCA4 [Brassica napus]
YUC4	AT5G11320	BnaA02G0039600ZS	2.65278	1.41001	1.04316	1.73807	1.46526	1.46549	26.5614945497987	28.0440351234182	25.0789539761792	0.894270523689261	-0.161217	0.724977076709274	1	GO:0055114;GO:0016491	K11816	COG2072;virNOG11634	QP	sp|Q9LFM5|YUC4_ARATH Probable indole-3-pyruvate monooxygenase YUCCA4 OS=Arabidopsis thaliana GN=YUC4 PE=1 SV=1	gi|685269605|ref|XP_009125799.1| PREDICTED: probable indole-3-pyruvate monooxygenase YUCCA4 [Brassica rapa]
YUC4	AT5G11320	BnaC09G0543800ZS	0	0.128182	0	0	0	0	0.341226308290123	0.682452616580247	0	0	#NAME?	0.759481384231202	1	GO:0055114;GO:0016491	K11816	COG2072;virNOG11634	QP	sp|Q9LFM5|YUC4_ARATH Probable indole-3-pyruvate monooxygenase YUCCA4 OS=Arabidopsis thaliana GN=YUC4 PE=1 SV=1	gi|923811741|ref|XP_013691096.1| PREDICTED: probable indole-3-pyruvate monooxygenase YUCCA4 [Brassica napus] &gt;gi|674936281|emb|CDX97092.1| BnaC09g45330D [Brassica napus]
YUC4	AT5G11320	BnaA10G0236600ZS	0.0613739	0.0711741	0	0	0	0	0.325642252029927	0.651284504059853	0	0	#NAME?	0.765351043150046	1	GO:0055114;GO:0016491	K11816	COG2072;virNOG11634	QP	sp|Q9LFM5|YUC4_ARATH Probable indole-3-pyruvate monooxygenase YUCCA4 OS=Arabidopsis thaliana GN=YUC4 PE=1 SV=1	gi|923731103|ref|XP_013668078.1| PREDICTED: probable indole-3-pyruvate monooxygenase YUCCA4 [Brassica napus]
PIN3	AT1G70940	BnaA07G0265600ZS	12.5073	4.83482	8.90184	18.3704	18.0256	11.5963	34.6600130814379	24.843304207627	44.4767219552489	1.79029011533797	0.84019339421849	0.0338857638897394	0.177314828224759	GO:0010082;GO:0005783;GO:0009958;GO:0009416;GO:0048766;GO:0048767;GO:0012506;GO:0007389;GO:0009926;GO:0016021;GO:0016328;GO:0010315;GO:0055085;GO:0009672;GO:0010252;GO:0010329;GO:0009986	K13947	virNOG01386;NOG123063	PU	sp|Q9S7Z8|PIN3_ARATH Auxin efflux carrier component 3 OS=Arabidopsis thaliana GN=PIN3 PE=1 SV=1	gi|297838913|ref|XP_002887338.1| predicted protein [Arabidopsis lyrata subsp. lyrata] &gt;gi|297333179|gb|EFH63597.1| predicted protein [Arabidopsis lyrata subsp. lyrata]
PIN3	AT1G70940	BnaC02G0255200ZS	0.495893	2.53992	1.60588	1.85659	1.35857	2.2414	36.2970762102688	33.4468222793836	39.147330141154	1.17043496132917	0.227044769072037	0.670278472779938	0.991202672381393	GO:0010082;GO:0005783;GO:0009958;GO:0009416;GO:0048766;GO:0048767;GO:0012506;GO:0007389;GO:0009926;GO:0016021;GO:0016328;GO:0010315;GO:0055085;GO:0009672;GO:0010252;GO:0010329;GO:0009986	K13947	virNOG01386;NOG123063	PU	sp|Q9S7Z8|PIN3_ARATH Auxin efflux carrier component 3 OS=Arabidopsis thaliana GN=PIN3 PE=1 SV=1	gi|674923813|emb|CDY09501.1| BnaC02g20430D [Brassica napus]
PIN3	AT1G70940	BnaA07G0021000ZS	0	1.18234	0.754663	0	0	0	0.844443165028622	1.68888633005724	0	0	#NAME?	0.303528039686714	0.726202932682474	-	-	-	-	-	gi|674887285|emb|CDY45335.1| BnaC01g30390D [Brassica napus]
PIN3	AT1G70940	BnaA07G0265500ZS	18.5875	12.9333	12.6406	48.5394	54.455	29.125	113.289679391613	57.4810998865827	169.098258896643	2.94180624988553	1.55670223247516	0.000152974901461085	0.00178588278333965	GO:0055085;GO:0009734;GO:0016021	K13947	virNOG01386;NOG123063	PU	sp|Q9S7Z8|PIN3_ARATH Auxin efflux carrier component 3 OS=Arabidopsis thaliana GN=PIN3 PE=1 SV=1	gi|12331173|emb|CAC24691.1| efflux carrier of polar auxin transport [Brassica juncea]
PIN3	AT1G70940	BnaC06G0376800ZS	10.0181	4.94429	6.28581	0	0	0.0280812	138.473628256521	276.592138328282	0.355118184760088	0.00128390556183707	-9.60525	1.03496620287337e-16	4.94221778527311e-15	GO:0055085;GO:0009734;GO:0016021	K13947	virNOG01386;NOG123063	PU	sp|Q9S7Z8|PIN3_ARATH Auxin efflux carrier component 3 OS=Arabidopsis thaliana GN=PIN3 PE=1 SV=1	gi|923844294|ref|XP_013701851.1| PREDICTED: auxin efflux carrier component 3 [Brassica napus]
PIN3	AT1G70940	Bnascaffold0025G0007800ZS	0	0	0	0	0	0	#N/A	#N/A	#N/A	#N/A	#N/A	#N/A	#N/A	#N/A	#N/A	#N/A	#N/A	#N/A	#N/A
PIN3	AT1G70940	Bnascaffold0025G0007700ZS	0	0	0	0	0	0	#N/A	#N/A	#N/A	#N/A	#N/A	#N/A	#N/A	#N/A	#N/A	#N/A	#N/A	#N/A	#N/A
PIN3	AT1G70940	BnaC06G0297700ZS	15.8781	6.98374	8.24134	7.23585	6.46077	4.3256	422.767804300191	539.628603514565	305.907005085817	0.566884340625135	-0.818874	0.134529509809773	0.463242481880859	GO:0055085;GO:0009734;GO:0016021	K13947	virNOG01386	P	sp|Q9S7Z8|PIN3_ARATH Auxin efflux carrier component 3 OS=Arabidopsis thaliana GN=PIN3 PE=1 SV=1	gi|922511983|ref|XP_013591753.1| PREDICTED: auxin efflux carrier component 3 [Brassica oleracea var. oleracea] &gt;gi|923551247|ref|XP_013736686.1| PREDICTED: auxin efflux carrier component 3-like [Brassica napus]
PIN3	AT1G70940	BnaA07G0322100ZS	14.2447	14.7889	11.9848	35.2981	35.6031	31.079	914.645869847532	530.091862550764	1299.1998771443	2.45089572002227	1.29330910215366	1.06433553344425e-21	6.63894084069185e-20	GO:0055085;GO:0009734;GO:0016021	K13947	virNOG01386;NOG123063	PU	sp|Q9S7Z8|PIN3_ARATH Auxin efflux carrier component 3 OS=Arabidopsis thaliana GN=PIN3 PE=1 SV=1	gi|685337070|ref|XP_009105760.1| PREDICTED: LOW QUALITY PROTEIN: auxin efflux carrier component 3 [Brassica rapa]
PIN4	AT2G01420	BnaC02G0425700ZS	0.581225	1.41902	1.08688	1.9241	2.53045	1.62235	44.6228858361046	30.1834765342198	59.0622951379894	1.95677575679624	0.96847843501713	0.00457522891654049	0.0353744610472165	GO:0055085;GO:0009926;GO:0016021;GO:0009734;GO:0048364	K13947	virNOG01386	P	sp|Q8RWZ6|PIN4_ARATH Auxin efflux carrier component 4 OS=Arabidopsis thaliana GN=PIN4 PE=1 SV=1	gi|922430216|ref|XP_013621172.1| PREDICTED: auxin efflux carrier component 4 [Brassica oleracea var. oleracea]
PIN4	AT2G01420	BnaA02G0314300ZS	1.51689	1.95772	2.11884	4.28685	3.86601	3.68616	106.194310000291	68.7113122120299	143.677307788553	2.09102843713991	1.06421268212919	6.03811701961951e-06	9.19564362649573e-05	GO:0006810;GO:0016020	K13947	virNOG01386	P	sp|Q8RWZ6|PIN4_ARATH Auxin efflux carrier component 4 OS=Arabidopsis thaliana GN=PIN4 PE=1 SV=1	gi|923526454|ref|XP_013684377.1| PREDICTED: auxin efflux carrier component 4 [Brassica napus]
PIN7	AT1G23080	BnaA08G0237900ZS	0.0778452	0.180551	0.129647	0.0437171	0	0	1.65777365570444	2.98283273248027	0.332714578928609	0.111543156713301	-3.16433	0.196286194632652	0.57937162970465	GO:0055085;GO:0009734;GO:0016021	K13947	virNOG01386	P	sp|Q940Y5|PIN7_ARATH Auxin efflux carrier component 7 OS=Arabidopsis thaliana GN=PIN7 PE=1 SV=2	gi|923922652|ref|XP_013730507.1| PREDICTED: auxin efflux carrier component 7-like isoform X2 [Brassica napus]
PIN7	AT1G23080	BnaC03G0735600ZS	0	0	0	0	0	0	#N/A	#N/A	#N/A	#N/A	#N/A	#N/A	#N/A	#N/A	#N/A	#N/A	#N/A	#N/A	#N/A
PIN7	AT1G23080	BnaA07G0119000ZS	3.54249	3.36121	2.70161	6.87257	7.74135	5.77934	125.153497403792	80.952144129057	169.354850678527	2.09203662856088	1.06490811132698	1.55573470687531e-06	2.60185925128289e-05	GO:0055085;GO:0009734;GO:0016021	K13947	virNOG01386	P	sp|Q940Y5|PIN7_ARATH Auxin efflux carrier component 7 OS=Arabidopsis thaliana GN=PIN7 PE=1 SV=2	gi|923680414|ref|XP_013653373.1| PREDICTED: auxin efflux carrier component 7 [Brassica napus]
PIN7	AT1G23080	BnaC07G0175800ZS	7.27394	4.20036	4.02151	7.26218	8.31722	6.783	189.412881811846	156.877572888955	221.948190734737	1.4147859802232	0.500583827881553	0.0910322908334136	0.360285094604367	GO:0055085;GO:0009734;GO:0016021	K13947	virNOG01386	P	sp|Q940Y5|PIN7_ARATH Auxin efflux carrier component 7 OS=Arabidopsis thaliana GN=PIN7 PE=1 SV=2	gi|923915449|ref|XP_013727257.1| PREDICTED: auxin efflux carrier component 7-like [Brassica napus]
PIN7	AT1G23080	BnaC08G0274500ZS	0.194613	0.451377	0.0864315	0.0437171	0.0825554	0.140742	3.83092912813106	5.62776146693676	2.03409678932537	0.361439766286425	-1.46817	0.245875539627897	0.654205822287241	GO:0055085;GO:0009734;GO:0016021	K13947	virNOG01386	P	sp|Q940Y5|PIN7_ARATH Auxin efflux carrier component 7 OS=Arabidopsis thaliana GN=PIN7 PE=1 SV=2	gi|922551214|ref|XP_013603597.1| PREDICTED: auxin efflux carrier component 7-like isoform X2 [Brassica oleracea var. oleracea]
ARF6	AT1G30330	BnaC05G0261700ZS	27.5418	31.083	28.9393	29.3146	25.2168	28.766	1452.04861151863	1498.49871565302	1405.59850738425	0.93800447921753	-0.0923333	0.458563002245168	0.872290115506566	GO:0005634;GO:0003677;GO:0006355;GO:0009734	K14486	virNOG02178;euNOG01102	K	sp|Q9ZTX8|ARFF_ARATH Auxin response factor 6 OS=Arabidopsis thaliana GN=ARF6 PE=1 SV=2	gi|923861741|ref|XP_013706725.1| PREDICTED: auxin response factor 6 isoform X1 [Brassica napus]
ARF6	AT1G30330	BnaA09G0410300ZS	21.3455	28.0368	24.5589	19.3537	16.4837	21.0233	1111.73701603073	1264.01228142592	959.461750635536	0.759060465419829	-0.397713	0.00266349561843973	0.0223006973826373	GO:0005634;GO:0003677;GO:0006355;GO:0009734	K14486	virNOG02178;euNOG01102	K	sp|Q9ZTX8|ARFF_ARATH Auxin response factor 6 OS=Arabidopsis thaliana GN=ARF6 PE=1 SV=2	gi|923711074|ref|XP_013662473.1| PREDICTED: auxin response factor 6-like isoform X1 [Brassica napus]
ARF6	AT1G30330	BnaC03G0665100ZS	9.88636	11.8626	11.8651	11.1256	10.2219	12.8116	531.415966723842	530.749408311204	532.082525136479	1.00251176318692	0.00361916495138592	0.997159143941076	1	GO:0005634;GO:0003677;GO:0006355;GO:0009734	K14486	virNOG02178;euNOG01102	K	sp|Q9ZTX8|ARFF_ARATH Auxin response factor 6 OS=Arabidopsis thaliana GN=ARF6 PE=1 SV=2	gi|923886423|ref|XP_013714592.1| PREDICTED: auxin response factor 6-like isoform X1 [Brassica napus] &gt;gi|923886426|ref|XP_013714593.1| PREDICTED: auxin response factor 6-like isoform X2 [Brassica napus]
ARF8	AT5G37020	BnaC04G0375200ZS	39.319	43.1551	42.2325	45.1291	43.7567	43.3081	2096.5437571668	2049.88469504971	2143.20281928389	1.04552359674646	0.0642256229269517	0.589750861434444	0.943637613316878	GO:0009908;GO:0005634;GO:0003677;GO:0006355;GO:0009734	K14486	virNOG02178	K	sp|Q9FGV1|ARFH_ARATH Auxin response factor 8 OS=Arabidopsis thaliana GN=ARF8 PE=1 SV=2	gi|922476614|ref|XP_013636814.1| PREDICTED: auxin response factor 8 isoform X2 [Brassica oleracea var. oleracea] &gt;gi|923925882|ref|XP_013731922.1| PREDICTED: auxin response factor 8-like isoform X2 [Brassica napus]
ARF8	AT5G37020	BnaC06G0324600ZS	51.7963	43.5595	43.7934	4.27286	4.10093	3.52716	1089.11711466538	2009.13107190856	169.103157422195	0.0841673098318851	-3.5706	3.14851269764846e-58	6.5783165870238e-56	GO:0005634;GO:0003677;GO:0006355;GO:0009734	K14486	virNOG02178	K	sp|Q9FGV1|ARFH_ARATH Auxin response factor 8 OS=Arabidopsis thaliana GN=ARF8 PE=1 SV=2	gi|923904622|ref|XP_013722454.1| PREDICTED: auxin response factor 8-like [Brassica napus]
ARF8	AT5G37020	BnaA07G0283500ZS	26.6739	25.2076	26.1513	57.6147	55.1704	55.0268	1715.80107683982	1100.50906410965	2331.09308956999	2.11819526580268	1.08283559028403	7.9996662230841e-18	4.08201302767562e-16	GO:0005634;GO:0003677;GO:0006355;GO:0009734	K14486	virNOG02178	K	sp|Q9FGV1|ARFH_ARATH Auxin response factor 8 OS=Arabidopsis thaliana GN=ARF8 PE=1 SV=2	gi|685335541|ref|XP_009105160.1| PREDICTED: auxin response factor 8-like [Brassica rapa] &gt;gi|685335544|ref|XP_009105162.1| PREDICTED: auxin response factor 8-like [Brassica rapa] &gt;gi|379323212|gb|AFD01305.1| auxin response factor 8-1 [Brassica rapa subsp. pekinensis]
ARF8	AT5G37020	BnaA08G0204500ZS	16.5701	18.5706	22.6235	12.1185	12.0896	13.9784	799.68468712095	968.062784133802	631.306590108099	0.652133932276898	-0.61676	0.000122767831086288	0.00146322077593167	-	K14486	virNOG02178;euNOG01102	K	sp|Q9ZTX8|ARFF_ARATH Auxin response factor 6 OS=Arabidopsis thaliana GN=ARF6 PE=1 SV=2	gi|923691736|ref|XP_013656811.1| PREDICTED: auxin response factor 6-like [Brassica napus]
ARF8	AT5G37020	BnaA04G0094400ZS	35.1282	35.4161	36.22	32.2659	31.3038	31.4649	1565.82394266903	1668.1939698121	1463.45391552596	0.877268436410188	-0.18891	0.130533169771139	0.454773005425158	GO:0009908;GO:0005634;GO:0003677;GO:0006355;GO:0009734	K14486	virNOG02178	K	sp|Q9FGV1|ARFH_ARATH Auxin response factor 8 OS=Arabidopsis thaliana GN=ARF8 PE=1 SV=2	gi|685297848|ref|XP_009139709.1| PREDICTED: auxin response factor 8 isoform X2 [Brassica rapa] &gt;gi|923603726|ref|XP_013741963.1| PREDICTED: auxin response factor 8 isoform X2 [Brassica napus]
IAA12	AT1G04550	BnaA10G0027200ZS	2.72458	7.22204	11.8843	10.0549	6.39804	7.97538	35.395288915532	33.5532602486992	37.2373175823647	1.10979729857424	0.150296196353354	0.773635412528336	1	GO:0045892;GO:0010051;GO:0009733;GO:0005515;GO:0009880;GO:0048364	K14484	virNOG15473;virNOG30510	K	sp|Q38830|IAA12_ARATH Auxin-responsive protein IAA12 OS=Arabidopsis thaliana GN=IAA12 PE=1 SV=1	gi|923722988|ref|XP_013665627.1| PREDICTED: auxin-responsive protein IAA12-like [Brassica napus]
IAA12	AT1G04550	BnaA10G0027100ZS	4.38683	5.57182	6.26232	4.45795	5.75994	6.04287	23.2262500676301	23.3397	23.1127729634001	0.990276055637297	-0.0140973	1	1	GO:0005634;GO:0006355;GO:0009734	K14484	virNOG15473;euNOG11126;virNOG30510	K	sp|Q38830|IAA12_ARATH Auxin-responsive protein IAA12 OS=Arabidopsis thaliana GN=IAA12 PE=1 SV=1	gi|923722988|ref|XP_013665627.1| PREDICTED: auxin-responsive protein IAA12-like [Brassica napus]
IAA12	AT1G04550	BnaA09G0682900ZS	10.4572	11.2468	10.0189	10.6087	7.69141	9.24987	105.102907386245	113.276837906308	96.9289768661816	0.855682226461439	-0.224853	0.335870898910099	0.761726617526953	GO:0050794;GO:0006351	K14484	virNOG15473;virNOG30510;euNOG11126	K	sp|Q38830|IAA12_ARATH Auxin-responsive protein IAA12 OS=Arabidopsis thaliana GN=IAA12 PE=1 SV=1	gi|685369586|ref|XP_009118635.1| PREDICTED: auxin-responsive protein IAA12-like isoform X2 [Brassica rapa]
IAA12	AT1G04550	BnaC05G0028500ZS	4.78848	7.25303	7.37821	9.76881	7.56551	4.94711	63.6949789162302	59.6483870996384	67.741570732822	1.13568151674687	0.183558311400807	0.553872689791476	0.932866505105727	GO:0005634;GO:0006355;GO:0009734	K14484	virNOG15473;euNOG11126;virNOG30510	K	sp|Q38830|IAA12_ARATH Auxin-responsive protein IAA12 OS=Arabidopsis thaliana GN=IAA12 PE=1 SV=1	gi|923824139|ref|XP_013695326.1| PREDICTED: auxin-responsive protein IAA12-like isoform X1 [Brassica napus]
IAA12	AT1G04550	BnaA09G0704400ZS	0	0.532102	0	1.86816	1.33815	2.41956	15.9019869695676	2.72981046632099	29.0741634728142	10.6506161623733	3.41286499094284	1.81541602107979e-07	3.50202395304486e-06	GO:0005634;GO:0006355;GO:0009734	K14484	virNOG15473;virNOG30510;euNOG11126	K	sp|Q38830|IAA12_ARATH Auxin-responsive protein IAA12 OS=Arabidopsis thaliana GN=IAA12 PE=1 SV=1	gi|922545770|ref|XP_013600674.1| PREDICTED: LOW QUALITY PROTEIN: auxin-responsive protein IAA12-like [Brassica oleracea var. oleracea]
IAA19	AT3G15540	BnaC07G0106700ZS	0.100087	0.174103	0.0555631	0.112416	0.159214	0.120636	2.1530530152777	1.97639901900327	2.32970701155214	1.17876349317713	0.237274285367656	0.983013331586996	1	-	-	virNOG20739;virNOG23010;virNOG36202	S	sp|Q6CQE5|TAR1_KLULA Protein TAR1 OS=Kluyveromyces lactis (strain ATCC 8585 / CBS 2359 / DSM 70799 / NBRC 1267 / NRRL Y-1140 / WM37) GN=TAR1-A PE=4 SV=2	gi|674867897|emb|CDY66372.1| BnaAnng22160D, partial [Brassica napus]
IAA19	AT3G15540	Bnascaffold2619G0000100ZS	0	0	0	0.99641	0	0	0.499071868392914	0	0.998143736785827	inf	inf	0.554859801298856	0.932866505105727	-	-	virNOG36965;virNOG36202	S	-	gi|703137890|ref|XP_010106597.1| hypothetical protein L484_002552 [Morus notabilis] &gt;gi|587923547|gb|EXC10888.1| hypothetical protein L484_002552 [Morus notabilis]
IAA19	AT3G15540	BnaC09G0595600ZS	0.875759	0	0	0	0	0	0.31005819576973	0.62011639153946	0	0	#NAME?	0.771497136355141	1	GO:0005524	K10583	KOG0423;virNOG00446	O	sp|Q9FF66|UBC22_ARATH Ubiquitin-conjugating enzyme E2 22 OS=Arabidopsis thaliana GN=UBC22 PE=1 SV=1	gi|674866120|emb|CDY67358.1| BnaCnng54670D, partial [Brassica napus]
IAA19	AT3G15540	BnaA05G0295700ZS	0	0	0	0	0	0	#N/A	#N/A	#N/A	#N/A	#N/A	#N/A	#N/A	#N/A	#N/A	#N/A	#N/A	#N/A	#N/A
IAA19	AT3G15540	BnaA05G0295500ZS	0	0	0	0	0	0.428823	0.177559092380044	0	0.355118184760088	inf	inf	0.99641842711718	1	-	-	virNOG36965;virNOG36202	S	-	gi|703137890|ref|XP_010106597.1| hypothetical protein L484_002552 [Morus notabilis] &gt;gi|587923547|gb|EXC10888.1| hypothetical protein L484_002552 [Morus notabilis]
IAA19	AT3G15540	BnaC03G0412800ZS	1.63475	10.2914	17.1134	3.14763	10.402	25.1928	86.2210847181973	74.1777029131593	98.2644665232353	1.32471703307225	0.405684224897779	0.702040036641834	1	GO:0005634;GO:0006355;GO:0009734	K14484	euNOG18727;virNOG19800	K	sp|O24409|IAA19_ARATH Auxin-responsive protein IAA19 OS=Arabidopsis thaliana GN=IAA19 PE=1 SV=2	gi|674957641|emb|CDX75834.1| BnaC03g39170D [Brassica napus]
IAA19	AT3G15540	Bnascaffold0051G0000900ZS	0	0	0	0	0	0	#N/A	#N/A	#N/A	#N/A	#N/A	#N/A	#N/A	#N/A	#N/A	#N/A	#N/A	#N/A	#N/A
LTP1	AT2G38540	BnaC04G0080200ZS	2867.42	2900.06	2728.25	3003.68	3173.9	3082.73	23667.7741863329	22820.3175727001	24515.2307999656	1.07427211395573	0.103359475381242	0.367025565039493	0.797199075140738	GO:0008289;GO:0006869	-	virNOG25708;virNOG26220	ST	sp|Q43304|NLTPD_BRAOT Non-specific lipid-transfer protein D OS=Brassica oleracea var. italica GN=WAX9D PE=3 SV=1	gi|923862552|ref|XP_013706999.1| PREDICTED: non-specific lipid-transfer protein D [Brassica napus] &gt;gi|310896458|gb|ADP37976.1| lipid transfer protein [Brassica napus]
LTP4	AT5G59310	BnaC02G0128700ZS	2.46159	12.1323	18.6762	26.7265	12.4	14.5877	63.0351979702895	48.3967436846949	77.673652255884	1.60493550479198	0.682515323025888	0.284281061343842	0.705410958656173	GO:0008289;GO:0006869	-	virNOG26339;virNOG24715;NOG147772	RPU	sp|Q9LLR6|NLTP4_ARATH Non-specific lipid-transfer protein 4 OS=Arabidopsis thaliana GN=LTP4 PE=3 SV=1	gi|674900209|emb|CDY32649.1| BnaA02g07110D [Brassica napus] &gt;gi|674930623|emb|CDY02884.1| BnaC02g10050D [Brassica napus]
LTP4	AT5G59310	BnaC09G0427500ZS	0	0	0	0	0	0	#N/A	#N/A	#N/A	#N/A	#N/A	#N/A	#N/A	#N/A	#N/A	#N/A	#N/A	#N/A	#N/A
LTP4	AT5G59310	BnaC03G0162000ZS	1869.99	1486.32	1325.56	2653.53	2698.21	2541.23	9160.16502690939	6894.22603592735	11426.1040178914	1.65734398007078	0.728873063536888	8.53416223365227e-08	1.71951931957296e-06	GO:0008289;GO:0006869	-	virNOG26339;virNOG24715;NOG147772	RPU	sp|Q9LLR7|NLTP3_ARATH Non-specific lipid-transfer protein 3 OS=Arabidopsis thaliana GN=LTP3 PE=3 SV=1	gi|922434456|ref|XP_013623213.1| PREDICTED: non-specific lipid-transfer protein 3-like [Brassica oleracea var. oleracea] &gt;gi|923786932|ref|XP_013683325.1| PREDICTED: non-specific lipid-transfer protein 3-like [Brassica napus] &gt;gi|4185505|gb|AAD09107.1| nonspecific lipid-transfer protein precursor [Brassica napus] &gt;gi|674870799|emb|CDY64022.1| BnaCnng42990D [Brassica napus]
LTP4	AT5G59310	BnaA02G0105900ZS	1466.49	1065.26	818.792	730.141	764.234	715.045	4069.44231491197	4940.32776090438	3198.55686891956	0.647438191091604	-0.627186	0.0488807528036787	0.232640606549092	GO:0008289;GO:0006869	-	virNOG26339;virNOG24715;NOG147772	RPU	sp|Q9LLR6|NLTP4_ARATH Non-specific lipid-transfer protein 4 OS=Arabidopsis thaliana GN=LTP4 PE=3 SV=1	gi|674900209|emb|CDY32649.1| BnaA02g07110D [Brassica napus] &gt;gi|674930623|emb|CDY02884.1| BnaC02g10050D [Brassica napus]
LTP6	AT3G08770	BnaA03G0317300ZS	4.39416	8.80186	9.09237	7.85183	6.35459	5.77783	31.5664466833903	33.4246318282897	29.7082615384909	0.888813426311151	-0.170047	0.726003521914023	1	GO:0008289;GO:0006869	-	virNOG26349;virNOG21781	TR	sp|Q9LDB4|NLTP6_ARATH Non-specific lipid-transfer protein 6 OS=Arabidopsis thaliana GN=LTP6 PE=3 SV=1	gi|674959236|emb|CDX73941.1| BnaA03g31060D [Brassica napus] &gt;gi|674959237|emb|CDX73942.1| BnaA03g31050D [Brassica napus]
LTP6	AT3G08770	BnaC03G0380700ZS	1881.9	1998.49	2089.03	1416.25	1409.02	1351.77	7604.21975767371	8998.59578689976	6209.84372844767	0.690090306921889	-0.535143	4.58413877614382e-06	7.10902235812111e-05	GO:0008289;GO:0006869	-	virNOG26349;virNOG21781	TR	sp|Q9LDB4|NLTP6_ARATH Non-specific lipid-transfer protein 6 OS=Arabidopsis thaliana GN=LTP6 PE=3 SV=1	gi|674932586|emb|CDY00655.1| BnaC03g36390D [Brassica napus]
LTP6	AT3G08770	BnaC05G0508700ZS	6.09904	4.00799	4.06305	5.93694	4.31204	7.10621	23.1993713660286	21.0894597607059	25.3092829713514	1.20009	0.263144496798379	0.628154395864308	0.968735718405177	GO:0008289;GO:0006869	-	virNOG26349;virNOG21781	TR	sp|Q9LDB4|NLTP6_ARATH Non-specific lipid-transfer protein 6 OS=Arabidopsis thaliana GN=LTP6 PE=3 SV=1	gi|674904976|emb|CDY27974.1| BnaC05g43760D [Brassica napus]
LTP6	AT3G08770	BnaA03G0317500ZS	291.453	276.085	277.953	206.585	215.583	227.333	1769.54057780849	2014.78472268788	1524.29643292909	0.756555484943107	-0.402482	0.00105403453204783	0.0100258400740757	GO:0008289;GO:0006869	-	virNOG26349;virNOG21781	TR	sp|Q9LDB4|NLTP6_ARATH Non-specific lipid-transfer protein 6 OS=Arabidopsis thaliana GN=LTP6 PE=3 SV=1	gi|685288281|ref|XP_009135090.1| PREDICTED: non-specific lipid-transfer protein 6-like [Brassica rapa] &gt;gi|923549378|ref|XP_013736094.1| PREDICTED: non-specific lipid-transfer protein 6-like [Brassica napus] &gt;gi|923549380|ref|XP_013736095.1| PREDICTED: non-specific lipid-transfer protein 6-like [Brassica napus]
LTP6	AT3G08770	BnaA05G0450600ZS	5904.27	6716.68	7289.34	4307.71	4309.03	4622.47	24399.0560613232	29466.6777862717	19331.4343363747	0.656043904120777	-0.608136	1.19443674980087e-07	2.36352615799131e-06	GO:0008289;GO:0006869	-	virNOG26349;virNOG21781	TR	sp|Q9LDB4|NLTP6_ARATH Non-specific lipid-transfer protein 6 OS=Arabidopsis thaliana GN=LTP6 PE=3 SV=1	gi|674896963|emb|CDY36007.1| BnaA05g29430D [Brassica napus]
SLR1	AT3G12000	BnaC05G0330400ZS	0	0	0	0	0	0	#N/A	#N/A	#N/A	#N/A	#N/A	#N/A	#N/A	#N/A	#N/A	#N/A	#N/A	#N/A	#N/A
SLR1	AT3G12000	BnaA03G0566600ZS	0	0.183372	0.175564	0	0.167691	0	0.495921919470904	0.673830010883561	0.318013828058248	0.471949635548663	-1.0833	1	1	GO:0016021;GO:0048544	-	COG0515	T	sp|O81905|SD18_ARATH Receptor-like serine/threonine-protein kinase SD1-8 OS=Arabidopsis thaliana GN=SD18 PE=1 SV=1	gi|674854887|emb|CDY70904.1| BnaAnng35500D, partial [Brassica napus]
SLG	AT5G08490	BnaA10G0253200ZS	0.166202	0	0	0	0.528776	0	0.632049839972238	0.31005819576973	0.954041484174745	3.07697553940255	1.62151297492823	0.801105659170594	1	GO:1901700;GO:0001101	K17710	KOG4197;virNOG04726	R	sp|Q9FNN9|PP370_ARATH Putative pentatricopeptide repeat-containing protein At5g08490 OS=Arabidopsis thaliana GN=PCMP-E32 PE=3 SV=1	gi|674232451|gb|KFK25216.1| hypothetical protein AALP_AA8G082300 [Arabis alpina]
SLG	AT5G08490	BnaA03G0065200ZS	0.169984	0.422414	0.215695	0.218197	0.566559	0.439037	12.4672126177996	9.94963161548746	14.9847936201117	1.5060651689643	0.590784198235232	0.342691527333698	0.769581508049414	-	K17710	KOG4197;virNOG04726	R	sp|Q9FNN9|PP370_ARATH Putative pentatricopeptide repeat-containing protein At5g08490 OS=Arabidopsis thaliana GN=PCMP-E32 PE=3 SV=1	gi|685280331|ref|XP_009131072.1| PREDICTED: LOW QUALITY PROTEIN: putative pentatricopeptide repeat-containing protein At5g08490 [Brassica rapa]
SLG	AT5G08490	BnaC03G0040500ZS	0.214052	0.527491	0.356492	0.39068	0.624258	0.451499	14.2829027841029	12.2725572382112	16.2932483299946	1.32761640575322	0.408838362453357	0.477634059467907	0.88806467306545	GO:0009414;GO:0005739;GO:0080156;GO:0009737	K01176	virNOG04726	R	sp|Q9FNN9|PP370_ARATH Putative pentatricopeptide repeat-containing protein At5g08490 OS=Arabidopsis thaliana GN=PCMP-E32 PE=3 SV=1	gi|923773797|ref|XP_013680343.1| PREDICTED: putative pentatricopeptide repeat-containing protein At5g08490 [Brassica napus]
SLG	AT5G08490	BnaA03G0033400ZS	0.615398	0.620578	0.683276	0.540942	0.510757	0.644998	20.2106124245603	21.6057498281553	18.8154750209652	0.870854988631128	-0.199496	0.703622520679256	1	GO:0009414;GO:0005739;GO:0080156;GO:0009737	K01176	virNOG04726	R	sp|Q9FNN9|PP370_ARATH Putative pentatricopeptide repeat-containing protein At5g08490 OS=Arabidopsis thaliana GN=PCMP-E32 PE=3 SV=1	gi|685280331|ref|XP_009131072.1| PREDICTED: LOW QUALITY PROTEIN: putative pentatricopeptide repeat-containing protein At5g08490 [Brassica rapa]
Exo70A1	AT5G03540	BnaC09G0606800ZS	0.419075	0.323995	0.775497	0.627596	0.444432	0.505117	3.31295003551303	3.27564571685662	3.35025435416945	1.02277677250897	0.0324913021346797	1	1	GO:0000145;GO:0006887	K07195	virNOG11633	U	sp|Q9LZD3|E70A1_ARATH Exocyst complex component EXO70A1 OS=Arabidopsis thaliana GN=EXO70A1 PE=1 SV=1	gi|674891366|emb|CDY41422.1| BnaCnng10580D [Brassica napus]
Exo70A1	AT5G03540	BnaC09G0610100ZS	11.8816	12.0154	9.81532	15.1899	13.9122	18.0113	595.236816827654	501.075960588053	689.397673067254	1.37583465839828	0.460307103876157	0.00209687881607793	0.0182219293899142	GO:0000145;GO:0006887	K07195	virNOG11633	U	sp|Q9LZD3|E70A1_ARATH Exocyst complex component EXO70A1 OS=Arabidopsis thaliana GN=EXO70A1 PE=1 SV=1	gi|937575444|ref|NP_001302633.1| exocyst complex component EXO70A1 [Brassica napus] &gt;gi|259122996|gb|ACV92697.1| exocyst subunit EXO70 A1 [Brassica napus] &gt;gi|674922769|emb|CDY10374.1| BnaCnng02750D [Brassica napus]
Exo70A1	AT5G03540	BnaC02G0010900ZS	0	0	0	0	0	0	#N/A	#N/A	#N/A	#N/A	#N/A	#N/A	#N/A	#N/A	#N/A	#N/A	#N/A	#N/A	#N/A
Exo70A1	AT5G03540	BnaC02G0011000ZS	0	0	0	0	0	0	#N/A	#N/A	#N/A	#N/A	#N/A	#N/A	#N/A	#N/A	#N/A	#N/A	#N/A	#N/A	#N/A
Exo70A1	AT5G03540	BnaC09G0268900ZS	1.88007	0.969012	0.463875	0	0.664609	0	2.88733894222484	4.82063640027494	0.954041484174745	0.19790778746979	-2.3371	0.137278585732324	0.469278361013584	GO:0090404;GO:0006904;GO:0048354;GO:0009524;GO:0000919;GO:0005515;GO:0000145;GO:0005829;GO:0010102;GO:0005886;GO:0009507;GO:0042814;GO:0005856;GO:0070062;GO:0005634;GO:0009504;GO:0009506;GO:0005618;GO:1901703	K07195	virNOG11633	U	sp|Q9LZD3|E70A1_ARATH Exocyst complex component EXO70A1 OS=Arabidopsis thaliana GN=EXO70A1 PE=1 SV=1	gi|22326587|ref|NP_195974.2| exocyst subunit exo70 family protein A1 [Arabidopsis thaliana] &gt;gi|75181250|sp|Q9LZD3.1|E70A1_ARATH RecName: Full=Exocyst complex component EXO70A1; Short=AtExo70a1; AltName: Full=Exocyst subunit Exo70 family protein A1 &gt;gi|7378639|emb|CAB83315.1| putative protein [Arabidopsis thaliana] &gt;gi|18176064|gb|AAL59977.1| unknown protein [Arabidopsis thaliana] &gt;gi…
Exo70A1	AT5G03540	BnaC08G0361400ZS	9.86688	9.43056	9.75132	11.4476	12.7637	10.5858	88.0437235730975	80.7481688468731	95.339278299322	1.1806989515777	0.239641160813249	0.340666098622916	0.767486909710978	GO:0000145;GO:0006887	K07195	virNOG11633	U	sp|Q9LZD3|E70A1_ARATH Exocyst complex component EXO70A1 OS=Arabidopsis thaliana GN=EXO70A1 PE=1 SV=1	gi|922465955|ref|XP_013633432.1| PREDICTED: exocyst complex component EXO70A1-like [Brassica oleracea var. oleracea]
Exo70A1	AT5G03540	BnaA10G0290600ZS	14.8195	15.9207	15.7475	20.4233	19.0587	20.6018	525.175055900474	461.852508200552	588.497603600396	1.27421112400856	0.34960433750411	0.0168221575077403	0.103087493163241	GO:0000145;GO:0006887	K07195	virNOG11633	U	sp|Q9LZD3|E70A1_ARATH Exocyst complex component EXO70A1 OS=Arabidopsis thaliana GN=EXO70A1 PE=1 SV=1	gi|685380030|ref|XP_009122692.1| PREDICTED: exocyst complex component EXO70A1 [Brassica rapa] &gt;gi|923532090|ref|XP_013699915.1| PREDICTED: exocyst complex component EXO70A1-like [Brassica napus] &gt;gi|923731918|ref|XP_013668351.1| PREDICTED: exocyst complex component EXO70A1-like [Brassica napus]
SEC14	AT4G39180	BnaA08G0197000ZS	0.101199	0.117358	0.0374536	0.303106	0.393514	0.203294	5.11095843932152	2.28646	7.93545966387004	3.4706355371963	1.79519987098996	0.0895372786778293	0.356360421736257	GO:0006810;GO:0005622;GO:0016021;GO:0005215	K02433	virNOG02771;virNOG32250	I	sp|F4JVA9|SFH2_ARATH Phosphatidylinositol/phosphatidylcholine transfer protein SFH2 OS=Arabidopsis thaliana GN=SFH2 PE=3 SV=1	gi|923691397|ref|XP_013656699.1| PREDICTED: phosphatidylinositol/phosphatidylcholine transfer protein SFH2-like [Brassica napus]
SEC14	AT4G39180	BnaC03G0673700ZS	0.700436	0.30944	0.481429	0.224776	0.353722	0.683437	12.3891578031378	13.5649	11.2134348950756	0.826651935524736	-0.274648	0.647026382093576	0.979759033394263	GO:0006810;GO:0005622;GO:0016021;GO:0005215	K02433	virNOG02771;virNOG32250	I	sp|F4JVA9|SFH2_ARATH Phosphatidylinositol/phosphatidylcholine transfer protein SFH2 OS=Arabidopsis thaliana GN=SFH2 PE=3 SV=1	gi|923843891|ref|XP_013701717.1| PREDICTED: phosphatidylinositol/phosphatidylcholine transfer protein SFH2-like [Brassica napus]
SEC14	AT4G39180	BnaC07G0545400ZS	0	0	0.300967	0.456688	0	0.326722	1.18679375574644	0.665207405186874	1.70838	2.56819165418953	1.36075286921704	0.676634831518684	0.995421044955254	GO:0016021	-	virNOG02771;virNOG32250;KOG1471	I	sp|F4JVA9|SFH2_ARATH Phosphatidylinositol/phosphatidylcholine transfer protein SFH2 OS=Arabidopsis thaliana GN=SFH2 PE=3 SV=1	gi|923855158|ref|XP_013704823.1| PREDICTED: phosphatidylinositol/phosphatidylcholine transfer protein SFH2-like [Brassica napus] &gt;gi|674961254|emb|CDX72714.1| BnaC07g47360D [Brassica napus]
SEC14	AT4G39180	BnaA06G0448200ZS	0.136346	0.316234	0.302769	0.306282	0	0.328679	1.51669187245712	1.65771821753685	1.37566552737739	0.829854864852393	-0.269069	1	1	GO:0016021	-	virNOG02771;virNOG32250;KOG1471	I	sp|F4JVA9|SFH2_ARATH Phosphatidylinositol/phosphatidylcholine transfer protein SFH2 OS=Arabidopsis thaliana GN=SFH2 PE=3 SV=1	gi|923652717|ref|XP_013644942.1| PREDICTED: phosphatidylinositol/phosphatidylcholine transfer protein SFH2-like [Brassica napus]
RAB11	AT1G16920	BnaC05G0140900ZS	19.5169	23.3635	21.7861	21.096	21.4768	21.5004	183.342918921262	185.383167989846	181.302669852678	0.977988842345213	-0.0321101	0.891171010283396	1	GO:0007264;GO:0005622;GO:0005525	K07904	virNOG00115	U	sp|Q39222|RAA1B_ARATH Ras-related protein RABA1b OS=Arabidopsis thaliana GN=RABA1B PE=1 SV=1	gi|923703988|ref|XP_013660451.1| PREDICTED: ras-related protein RABA1b-like [Brassica napus] &gt;gi|674892763|emb|CDY40023.1| BnaC05g12920D [Brassica napus]
RAB11	AT1G16920	BnaC06G0222400ZS	7.71233	6.81434	9.37851	7.42486	14.0211	11.9517	23.3231397113948	19.6207282034554	27.0255512193343	1.37739797111989	0.46194545708252	0.322253158149515	0.745733284225527	-	-	-	-	-	gi|674935131|emb|CDX98410.1| BnaC06g17710D [Brassica napus]
RAB11	AT1G16920	BnaA08G0264100ZS	54.7733	64.8579	56.1546	67.2952	70.3281	77.781	556.700716344487	504.038985160471	609.362447528503	1.20895896045521	0.27376527142519	0.0579561654115603	0.263831169277073	GO:0007264;GO:0005622;GO:0005525	K07904	virNOG00115	U	sp|Q39222|RAA1B_ARATH Ras-related protein RABA1b OS=Arabidopsis thaliana GN=RABA1B PE=1 SV=1	gi|923785346|ref|XP_013682951.1| PREDICTED: ras-related protein RABA1b-like [Brassica napus] &gt;gi|923785376|ref|XP_013682955.1| PREDICTED: ras-related protein RABA1b-like [Brassica napus] &gt;gi|674936764|emb|CDX96799.1| BnaA08g23420D [Brassica napus]
RAB11	AT1G16920	BnaA06G0114900ZS	8.29925	7.40343	9.45092	10.2776	12.1866	10.5162	40.8362630858499	35.6332069874607	46.0393191842392	1.2920341186366	0.369644167661796	0.297910533733162	0.720666167891539	GO:0007264;GO:0005622;GO:0005525	K07904	virNOG00115	U	sp|Q39222|RAA1B_ARATH Ras-related protein RABA1b OS=Arabidopsis thaliana GN=RABA1B PE=1 SV=1	gi|923642098|ref|XP_013641609.1| PREDICTED: ras-related protein RABA1b-like [Brassica napus]
RAB11	AT1G16920	BnaA09G0620600ZS	27.6116	26.8608	36.033	30.5718	27.0618	29.3374	202.787182685911	208.305054117937	197.269311253885	0.947021242903671	-0.0785313	0.676434912558947	0.995364268353176	GO:0007264;GO:0005622;GO:0005525	K07904	virNOG00115	U	sp|Q39222|RAA1B_ARATH Ras-related protein RABA1b OS=Arabidopsis thaliana GN=RABA1B PE=1 SV=1	gi|685367513|ref|XP_009117736.1| PREDICTED: ras-related protein RABA1b-like [Brassica rapa] &gt;gi|923924222|ref|XP_013731191.1| PREDICTED: ras-related protein RABA1b [Brassica napus] &gt;gi|674877562|emb|CDY54370.1| BnaAnng13010D [Brassica napus]
RAB11	AT1G16920	BnaC08G0476500ZS	19.4562	21.1836	19.5269	21.1849	21.6246	23.4509	222.361984558339	213.215949550486	231.508019566191	1.08579128369275	0.118746807635464	0.521944766977935	0.918162505866023	GO:0007264;GO:0005622;GO:0005525	K07904	virNOG00115	U	sp|Q39222|RAA1B_ARATH Ras-related protein RABA1b OS=Arabidopsis thaliana GN=RABA1B PE=1 SV=1	gi|674951608|emb|CDX81790.1| BnaC08g38110D [Brassica napus]
RAB11	AT1G16920	BnaA06G0114800ZS	2.60903	2.75058	1.58008	1.33201	1.25768	4.28823	8.69947012913225	8.81852545192889	8.58041480633561	0.97299881404309	-0.03949	0.973056424681104	1	GO:0007264;GO:0005622;GO:0005525	K07904	virNOG00115	U	sp|Q39222|RAA1B_ARATH Ras-related protein RABA1b OS=Arabidopsis thaliana GN=RABA1B PE=1 SV=1	gi|567150847|ref|XP_006416758.1| hypothetical protein EUTSA_v10008752mg [Eutrema salsugineum] &gt;gi|557094529|gb|ESQ35111.1| hypothetical protein EUTSA_v10008752mg [Eutrema salsugineum]
RAB11	AT1G16920	BnaC08G0238000ZS	41.9719	55.7316	45.7858	54.449	55.1942	68.422	457.293057380553	411.018182623989	503.567932137116	1.22517191069816	0.292984196012113	0.051698724297929	0.242179595166156	GO:0007264;GO:0005622;GO:0005525	K07904	virNOG00115	U	sp|Q39222|RAA1B_ARATH Ras-related protein RABA1b OS=Arabidopsis thaliana GN=RABA1B PE=1 SV=1	gi|685349708|ref|XP_009110434.1| PREDICTED: ras-related protein RABA1b-like [Brassica rapa] &gt;gi|922544264|ref|XP_013599904.1| PREDICTED: ras-related protein RABA1b-like [Brassica oleracea var. oleracea] &gt;gi|923865444|ref|XP_013707881.1| PREDICTED: ras-related protein RABA1b [Brassica napus] &gt;gi|674949622|emb|CDX83931.1| BnaC08g17140D [Brassica napus]
RAB11	AT1G16920	BnaA08G0271900ZS	0	0	0.167425	0	0	0.181753	0.343860943676763	0.332603702593437	0.355118184760088	1.06769161615189	0.0944950102338142	1	1	-	K07904	COG1100;virNOG00115	RU	sp|Q39222|RAA1B_ARATH Ras-related protein RABA1b OS=Arabidopsis thaliana GN=RABA1B PE=1 SV=1	gi|674936818|emb|CDX96853.1| BnaA08g23960D [Brassica napus]
VAMP721	AT1G04750	BnaC08G0013700ZS	90.7582	67.3156	80.8287	74.9226	61.559	73.8301	209.801090138463	225.009471692056	194.59270858487	0.864820076779641	-0.209528	0.231416129158457	0.634958539422966	GO:0005484;GO:0000149;GO:0072661;GO:0009506;GO:0009504;GO:0009920;GO:0031901;GO:0006906;GO:0031201;GO:0016021;GO:0005886;GO:0006887	K08511	virNOG01860	U	sp|Q9ZTW3|VA721_ARATH Vesicle-associated membrane protein 721 OS=Arabidopsis thaliana GN=VAMP721 PE=2 SV=1	gi|922550651|ref|XP_013603309.1| PREDICTED: vesicle-associated membrane protein 721 [Brassica oleracea var. oleracea] &gt;gi|923900209|ref|XP_013720544.1| PREDICTED: vesicle-associated membrane protein 721 [Brassica napus] &gt;gi|674946886|emb|CDX86608.1| BnaC08g00950D [Brassica napus]
VAMP721	AT1G04750	BnaA08G0313200ZS	37.2596	42.1289	34.3595	36.9668	36.8797	39.2958	327.679001144335	330.839891762374	324.518110526297	0.980891720153815	-0.0278342	0.866694112519654	1	GO:0016021;GO:0016192	K08511	virNOG01860;NOG67532	U	sp|Q9ZTW3|VA721_ARATH Vesicle-associated membrane protein 721 OS=Arabidopsis thaliana GN=VAMP721 PE=2 SV=1	gi|674917661|emb|CDY15521.1| BnaA08g28050D [Brassica napus]
VAMP721	AT1G04750	BnaA10G0029200ZS	171.342	141.93	133.042	138.102	129.793	147.858	453.471543501886	473.408505209968	433.534581793804	0.915772693187084	-0.126939	0.363626388945203	0.793716880779369	GO:0016021;GO:0016192	K08511	virNOG01860	U	sp|Q9ZTW3|VA721_ARATH Vesicle-associated membrane protein 721 OS=Arabidopsis thaliana GN=VAMP721 PE=2 SV=1	gi|685371118|ref|XP_009119258.1| PREDICTED: vesicle-associated membrane protein 721 [Brassica rapa] &gt;gi|923725727|ref|XP_013666449.1| PREDICTED: vesicle-associated membrane protein 721-like [Brassica napus] &gt;gi|674943381|emb|CDX89793.1| BnaA10g02890D [Brassica napus]
VAMP721	AT1G04750	BnaC05G0030500ZS	82.5274	91.1649	71.2679	85.1713	84.0244	90.0335	731.407821285971	715.924394752629	746.891247819313	1.04325436218357	0.0610909529880304	0.668468748165309	0.990095756306351	GO:0016021;GO:0016192	K08511	virNOG01860;NOG67532	U	sp|Q9ZTW3|VA721_ARATH Vesicle-associated membrane protein 721 OS=Arabidopsis thaliana GN=VAMP721 PE=2 SV=1	gi|674915005|emb|CDY18254.1| BnaC05g02770D [Brassica napus]
VAMP721	AT1G04750	BnaA09G0682100ZS	32.5576	33.933	30.6578	30.3191	28.4088	28.9349	268.310902868106	284.024453712671	252.597352023541	0.889350718650011	-0.169176	0.323322863712786	0.74681037017989	GO:0016021;GO:0016192	K08511	virNOG01860;NOG67532	U	sp|Q9ZTW3|VA721_ARATH Vesicle-associated membrane protein 721 OS=Arabidopsis thaliana GN=VAMP721 PE=2 SV=1	gi|923720419|ref|XP_013664810.1| PREDICTED: vesicle-associated membrane protein 721-like [Brassica napus] &gt;gi|674926957|emb|CDY06150.1| BnaA09g50530D [Brassica napus]
SYP121	AT3G11820	BnaA05G0430400ZS	0.334849	1.39794	6.54337	0.451315	0.852263	2.01799	25.8259491927831	36.9614903562933	14.6904080292728	0.397451723068075	-1.33115	0.412608613919339	0.83491303155319	GO:0050832;GO:0005484;GO:0043495;GO:0072661;GO:0009506;GO:0009504;GO:0010148;GO:0005802;GO:0072660;GO:0061025;GO:0016021;GO:0010119;GO:0005886;GO:0031348	K08486	KOG0810;virNOG02064	U	sp|Q9ZSD4|SY121_ARATH Syntaxin-121 OS=Arabidopsis thaliana GN=SYP121 PE=1 SV=1	gi|923880309|ref|XP_013712477.1| PREDICTED: syntaxin-121-like [Brassica napus] &gt;gi|674924790|emb|CDY08492.1| BnaA05g27280D [Brassica napus]
SYP121	AT3G11820	BnaC05G0483600ZS	0.203301	0.628704	5.26692	0.532803	0.431204	1.55193	18.9632873832311	26.9422442351708	10.9843305312914	0.407699166981507	-1.29442	0.48885831346817	0.894930393164357	GO:0050832;GO:0005484;GO:0043495;GO:0072661;GO:0009506;GO:0009504;GO:0010148;GO:0005802;GO:0072660;GO:0061025;GO:0016021;GO:0010119;GO:0005886;GO:0031348	K08486	KOG0810;virNOG02064	U	sp|Q9ZSD4|SY121_ARATH Syntaxin-121 OS=Arabidopsis thaliana GN=SYP121 PE=1 SV=1	gi|922479938|ref|XP_013637969.1| PREDICTED: syntaxin-121-like [Brassica oleracea var. oleracea] &gt;gi|923629427|ref|XP_013750097.1| PREDICTED: syntaxin-121-like [Brassica napus] &gt;gi|674932438|emb|CDY01061.1| BnaC05g41390D [Brassica napus]
SYP121	AT3G11820	BnaC03G0390000ZS	9.78759	15.6857	29.5828	8.39761	12.5423	15.6476	201.346825005331	242.933066957203	159.760583053459	0.657632100292068	-0.604647	0.314232441398916	0.736180128433174	GO:0006886;GO:0005484;GO:0061025;GO:0005622;GO:0016021;GO:0016192	K08486	KOG0810;virNOG02064	U	sp|Q9ZSD4|SY121_ARATH Syntaxin-121 OS=Arabidopsis thaliana GN=SYP121 PE=1 SV=1	gi|923652176|ref|XP_013644776.1| PREDICTED: syntaxin-121-like isoform X1 [Brassica napus]
SYP121	AT3G11820	BnaA03G0325200ZS	10.9431	16.1586	26.7905	11.2986	12.5423	14.6645	203.043697987349	237.945077139072	168.142318835625	0.706643402155157	-0.500946	0.268364579628036	0.683810616672507	GO:0006886;GO:0005484;GO:0061025;GO:0005622;GO:0016021;GO:0016192	K08486	KOG0810;virNOG02064	U	sp|Q9ZSD4|SY121_ARATH Syntaxin-121 OS=Arabidopsis thaliana GN=SYP121 PE=1 SV=1	gi|674959146|emb|CDX73851.1| BnaA03g31960D [Brassica napus]
CER1	AT1G02205	BnaA09G0698500ZS	232.63	165.867	163.415	132.881	132.678	123.35	5119.82038188763	6095.70932763079	4143.93143614447	0.67981119397553	-0.556794	0.017942949176195	0.108812705258632	GO:0005506;GO:0016021;GO:0006633;GO:0055114;GO:0016491	K15404	virNOG00106	I	sp|F4HVY0|CER1_ARATH Protein ECERIFERUM 1 OS=Arabidopsis thaliana GN=CER1 PE=1 SV=1	gi|923929211|ref|XP_013733419.1| PREDICTED: protein ECERIFERUM 1 [Brassica napus]
CER1	AT1G02205	BnaA09G0721400ZS	42.28	27.4316	28.8485	49.6847	53.1836	42.2053	1566.09729015793	1280.93734483487	1851.26	1.44523636768483	0.53130546407508	0.0204369168043339	0.12056788831217	GO:0005506;GO:0016021;GO:0006633;GO:0055114;GO:0016491	K15404	virNOG00106	I	sp|F4HVY0|CER1_ARATH Protein ECERIFERUM 1 OS=Arabidopsis thaliana GN=CER1 PE=1 SV=1	gi|674894843|emb|CDY38059.1| BnaCnng09200D [Brassica napus]
CER1	AT1G02205	BnaA06G0142900ZS	11.6411	9.33959	9.91739	1.89136	4.1928	3.26512	82.6881768111633	127.412	37.9645548666267	0.297967340838034	-1.74677	9.26207597063693e-11	2.64955690712791e-09	GO:0006694;GO:0008168;GO:0016021;GO:0032259	K08242	virNOG07487	I	sp|Q39227|SMT2_ARATH 24-methylenesterol C-methyltransferase 2 OS=Arabidopsis thaliana GN=SMT2 PE=1 SV=2	gi|923921483|ref|XP_013729979.1| PREDICTED: 24-methylenesterol C-methyltransferase 2-like, partial [Brassica napus]
CER1	AT1G02205	BnaC09G0203700ZS	0	0	0	0	0	0	#N/A	#N/A	#N/A	#N/A	#N/A	#N/A	#N/A	#N/A	#N/A	#N/A	#N/A	#N/A	#N/A
CER1	AT1G02205	BnaC09G0203600ZS	0	0	0	0	0	0	#N/A	#N/A	#N/A	#N/A	#N/A	#N/A	#N/A	#N/A	#N/A	#N/A	#N/A	#N/A	#N/A
CER3	AT5G57800	BnaA02G0115400ZS	28.8967	14.6673	18.0093	28.7349	28.5064	24.5856	745.811863366801	648.042604256508	843.581122477093	1.30173713415791	0.380438147785728	0.218046921243788	0.615021870774197	GO:0005506;GO:0016021;GO:0006633;GO:0055114;GO:0016491	K15404	virNOG03107;euNOG01587	I	sp|Q8H1Z0|CER3_ARATH Protein ECERIFERUM 3 OS=Arabidopsis thaliana GN=CER3 PE=1 SV=1	gi|674900307|emb|CDY32747.1| BnaA02g08090D [Brassica napus]
CER3	AT5G57800	BnaC09G0411500ZS	21.6412	11.8731	14.1342	18.7398	20.9112	16.4211	574.067238776674	533.043783172596	615.090694380752	1.15392152351881	0.206545111782326	0.506806606355309	0.906567660735365	GO:0005506;GO:0016021;GO:0006633;GO:0055114;GO:0016491	K15404	virNOG03107;euNOG01587	I	sp|Q8H1Z0|CER3_ARATH Protein ECERIFERUM 3 OS=Arabidopsis thaliana GN=CER3 PE=1 SV=1	gi|923814996|ref|XP_013692106.1| PREDICTED: protein ECERIFERUM 3-like [Brassica napus] &gt;gi|923904155|ref|XP_013722247.1| PREDICTED: protein ECERIFERUM 3-like [Brassica napus] &gt;gi|674881516|emb|CDY50795.1| BnaCnng19590D [Brassica napus]
CER3	AT5G57800	BnaC02G0140500ZS	43.295	28.4262	29.0193	41.231	41.9996	36.9133	1120.1978751525	1032.11742767442	1208.27832263058	1.17067912064337	0.227345691983712	0.333003356909414	0.758935286678953	GO:0005506;GO:0016021;GO:0006633;GO:0055114;GO:0016491	K15404	virNOG03107;euNOG01587	I	sp|Q8H1Z0|CER3_ARATH Protein ECERIFERUM 3 OS=Arabidopsis thaliana GN=CER3 PE=1 SV=1	gi|922430077|ref|XP_013621098.1| PREDICTED: protein ECERIFERUM 3 [Brassica oleracea var. oleracea] &gt;gi|674930508|emb|CDY02769.1| BnaC02g11200D [Brassica napus]
CER3	AT5G57800	BnaA10G0135600ZS	4.68435	4.77569	5.08672	5.72391	5.81395	4.87055	179.799123514874	170.230260018142	189.367987011605	1.11242259156171	0.153704948972971	0.41672829989127	0.837304774093361	GO:0005506;GO:0016021;GO:0006633;GO:0055114;GO:0016491	K15404	virNOG03107;euNOG01587	I	sp|Q8H1Z0|CER3_ARATH Protein ECERIFERUM 3 OS=Arabidopsis thaliana GN=CER3 PE=1 SV=1	gi|923727878|ref|XP_013667094.1| PREDICTED: protein ECERIFERUM 3-like [Brassica napus] &gt;gi|923727881|ref|XP_013667095.1| PREDICTED: protein ECERIFERUM 3-like [Brassica napus] &gt;gi|923727889|ref|XP_013667097.1| PREDICTED: protein ECERIFERUM 3-like [Brassica napus] &gt;gi|674880997|emb|CDY51280.1| BnaA10g11680D [Brassica napus]
CER3	AT5G57800	BnaC03G0126500ZS	0	0	0	0	0.129131	0	0.159006914029124	0	0.318013828058248	inf	inf	0.996418238937014	1	GO:0005506;GO:0016021;GO:0006633;GO:0055114;GO:0016491	K15404	virNOG03107;euNOG01587	I	sp|Q8H1Z0|CER3_ARATH Protein ECERIFERUM 3 OS=Arabidopsis thaliana GN=CER3 PE=1 SV=1	gi|674921242|emb|CDY11847.1| BnaC03g12730D [Brassica napus]
CER3	AT5G57800	BnaA03G0110000ZS	0.0442131	0.051273	0.0981795	0.0496593	0.0468882	0	0.983610158116793	1.31649190924673	0.650728406986857	0.494289712239244	-1.01657	0.845261039340466	1	GO:0016020;GO:0044710	K15404	virNOG03107;euNOG01587	I	sp|Q8H1Z0|CER3_ARATH Protein ECERIFERUM 3 OS=Arabidopsis thaliana GN=CER3 PE=1 SV=1	gi|674944572|emb|CDX88639.1| BnaA03g10100D [Brassica napus]
CER3	AT5G57800	BnaC03G0126600ZS	0.121763	0.423619	0	0	0	0	0.66686856032005	1.3337371206401	0	0	#NAME?	0.417067951128704	0.837484878868912	GO:0005506;GO:0016021;GO:0006633;GO:0055114;GO:0016491	K15404	virNOG03107;euNOG01587	I	sp|Q8H1Z0|CER3_ARATH Protein ECERIFERUM 3 OS=Arabidopsis thaliana GN=CER3 PE=1 SV=1	gi|674921243|emb|CDY11848.1| BnaC03g12740D [Brassica napus]
CER3	AT5G57800	BnaA03G0109700ZS	0	0	0	0	0	0	#N/A	#N/A	#N/A	#N/A	#N/A	#N/A	#N/A	#N/A	#N/A	#N/A	#N/A	#N/A	#N/A
CER3	AT5G57800	BnaA03G0109900ZS	0	0	0	0	0	0	#N/A	#N/A	#N/A	#N/A	#N/A	#N/A	#N/A	#N/A	#N/A	#N/A	#N/A	#N/A	#N/A
KCS1	AT1G01120	BnaC03G0001100ZS	0	0	0	0	0.328537	0	0.318013828058248	0	0.636027656116497	inf	inf	0.757586068200664	1	GO:0016021;GO:0006633;GO:0016747	K15397	virNOG04759	I	sp|Q9MAM3|KCS1_ARATH 3-ketoacyl-CoA synthase 1 OS=Arabidopsis thaliana GN=KCS1 PE=1 SV=1	gi|565497444|ref|XP_006306361.1| hypothetical protein CARUB_v10012263mg [Capsella rubella] &gt;gi|482575072|gb|EOA39259.1| hypothetical protein CARUB_v10012263mg [Capsella rubella]
KCS1	AT1G01120	BnaA09G0693100ZS	17.8736	12.6017	12.3147	15.4457	18.041	15.4913	366.797075265954	345.304084753954	388.290065777955	1.12448732268728	0.169267396465401	0.449815701099173	0.864536790446492	GO:0016021;GO:0006633;GO:0016747	K15397	virNOG04759	I	sp|Q9MAM3|KCS1_ARATH 3-ketoacyl-CoA synthase 1 OS=Arabidopsis thaliana GN=KCS1 PE=1 SV=1	gi|685369954|ref|XP_009118793.1| PREDICTED: LOW QUALITY PROTEIN: 3-ketoacyl-CoA synthase 1-like [Brassica rapa]
KCS1	AT1G01120	BnaA10G0007800ZS	3.90952	4.18503	2.52812	5.30792	4.00939	4.19438	83.927347732854	74.506301948868	93.3484	1.25289258861489	0.325262736674988	0.212679192291569	0.606924755147019	GO:0016021;GO:0006633;GO:0016747	K15397	virNOG04759	I	sp|Q9MAM3|KCS1_ARATH 3-ketoacyl-CoA synthase 1 OS=Arabidopsis thaliana GN=KCS1 PE=1 SV=1	gi|674943600|emb|CDX90012.1| BnaA10g00700D [Brassica napus]
KCS1	AT1G01120	BnaC05G0009400ZS	0.859235	0.896793	0.858607	1.15809	1.00235	1.24278	20.9171973285544	18.3301041112987	23.5042905458102	1.28227807125886	0.358709154721476	0.483697754292891	0.891250650153638	GO:0016021;GO:0006633;GO:0016747	K15397	virNOG04759	I	sp|Q9MAM3|KCS1_ARATH 3-ketoacyl-CoA synthase 1 OS=Arabidopsis thaliana GN=KCS1 PE=1 SV=1	gi|922493022|ref|XP_013585622.1| PREDICTED: 3-ketoacyl-CoA synthase 1 [Brassica oleracea var. oleracea]
KCS1	AT1G01120	BnaA09G0714600ZS	6.91313	4.24685	2.94579	8.89792	9.194	8.82794	164.166835184661	114.415807313966	213.917863055356	1.86965304949821	0.902770574814347	0.00106332978678165	0.0101063453327092	GO:0016021;GO:0006633;GO:0016747	K15397	virNOG04759	I	sp|Q9MAM3|KCS1_ARATH 3-ketoacyl-CoA synthase 1 OS=Arabidopsis thaliana GN=KCS1 PE=1 SV=1	gi|923747080|ref|XP_013673028.1| PREDICTED: 3-ketoacyl-CoA synthase 1-like isoform X1 [Brassica napus]
KCS1	AT1G01120	BnaC03G0001000ZS	0	0	0	0	0	0	#N/A	#N/A	#N/A	#N/A	#N/A	#N/A	#N/A	#N/A	#N/A	#N/A	#N/A	#N/A	#N/A
WIN1	AT1G80600	BnaA02G0241700ZS	0	0	0	0	0	0	#N/A	#N/A	#N/A	#N/A	#N/A	#N/A	#N/A	#N/A	#N/A	#N/A	#N/A	#N/A	#N/A
WIN1	AT1G80600	BnaC02G0324900ZS	6.08545	6.11621	6.081	7.97424	6.02342	7.51825	117.246422976326	108.615719434632	125.87712651802	1.15892181328115	0.212783238133446	0.363485518519427	0.793504491928615	GO:0003992;GO:0006526;GO:0042742;GO:0080022;GO:0005507;GO:0044419;GO:0030170;GO:0009570	K00818	virNOG08590	E	sp|Q9M8M7|ARGD_ARATH Acetylornithine aminotransferase, chloroplastic/mitochondrial OS=Arabidopsis thaliana GN=WIN1 PE=1 SV=1	gi|674865556|emb|CDY67620.1| BnaC02g46570D [Brassica napus]
WIN1	AT1G80600	BnaA07G0387600ZS	36.807	40.8861	37.6047	39.0493	38.3416	37.3799	421.418997355991	425.276548049758	417.561446662225	0.981858624880885	-0.0264128	0.879080506057232	1	-	K00818	virNOG08590	E	sp|Q9M8M7|ARGD_ARATH Acetylornithine aminotransferase, chloroplastic/mitochondrial OS=Arabidopsis thaliana GN=WIN1 PE=1 SV=1	gi|685339694|ref|XP_009106733.1| PREDICTED: acetylornithine aminotransferase, chloroplastic/mitochondrial [Brassica rapa]
WIN1	AT1G80600	BnaC06G0455600ZS	0	0	0	0	0	0	#N/A	#N/A	#N/A	#N/A	#N/A	#N/A	#N/A	#N/A	#N/A	#N/A	#N/A	#N/A	#N/A
WIN1	AT1G80600	BnaA02G0241400ZS	4.13056	3.95185	4.2422	2.60965	3.39488	3.17387	62.3691534074021	71.9382660006409	52.8000408141633	0.733963212481281	-0.44622	0.127666991858798	0.448748441814785	GO:0003992;GO:0006526;GO:0042742;GO:0080022;GO:0005507;GO:0044419;GO:0030170;GO:0009570	K00818	virNOG08590	E	sp|Q9M8M7|ARGD_ARATH Acetylornithine aminotransferase, chloroplastic/mitochondrial OS=Arabidopsis thaliana GN=WIN1 PE=1 SV=1	gi|674895295|emb|CDY37615.1| BnaA02g19550D [Brassica napus]
EXPA8	AT2G40610	BnaC04G0020700ZS	0.0889443	0.30944	0.395019	4.99502	3.01843	4.71705	22.5507617523761	2.66415193101385	42.4373715737383	15.9290358330235	3.99358703965312	9.76081854914876e-12	3.0945189868123e-10	GO:0016020;GO:0009664;GO:0005618;GO:0005576	K00051	euNOG02949;virNOG07797	R	sp|O22874|EXPA8_ARATH Expansin-A8 OS=Arabidopsis thaliana GN=EXPA8 PE=2 SV=1	gi|922476894|ref|XP_013636913.1| PREDICTED: expansin-A8 [Brassica oleracea var. oleracea] &gt;gi|923814856|ref|XP_013692053.1| PREDICTED: expansin-A8-like [Brassica napus] &gt;gi|674909260|emb|CDY23890.1| BnaC04g01470D [Brassica napus]
EXPA8	AT2G40610	BnaC03G0233800ZS	5.29529	3.6845	1.27386	6.04669	4.21176	5.63786	44.319481173947	35.2114869783429	53.427475369551	1.51733084724346	0.601535693123377	0.203730787852646	0.5918654092745	GO:0016020;GO:0009664;GO:0005618;GO:0005576	K00051	euNOG02949;virNOG07797	R	sp|O22874|EXPA8_ARATH Expansin-A8 OS=Arabidopsis thaliana GN=EXPA8 PE=2 SV=1	gi|922432466|ref|XP_013622339.1| PREDICTED: expansin-A8-like [Brassica oleracea var. oleracea] &gt;gi|923788219|ref|XP_013683629.1| PREDICTED: expansin-A8-like [Brassica napus] &gt;gi|674908112|emb|CDY24897.1| BnaC03g22750D [Brassica napus]
EXPA8	AT2G40610	BnaC04G0576300ZS	28.2724	35.176	29.0132	34.0994	34.0939	39.3374	1101.60996469641	1025.85290646455	1177.36702292827	1.1477	0.198740241967689	0.126857296265863	0.446847028120101	GO:0016020;GO:0009664;GO:0005618;GO:0005576	K02976	euNOG02949;virNOG07797	R	sp|O22874|EXPA8_ARATH Expansin-A8 OS=Arabidopsis thaliana GN=EXPA8 PE=2 SV=1	gi|674940038|emb|CDX93168.1| BnaC04g47280D [Brassica napus]
EXPA8	AT2G40610	BnaA05G0020000ZS	3.97146	4.70797	4.60549	5.94756	4.67974	7.12711	52.468943765215	45.2814030128751	59.6564845175549	1.31746104467197	0.397760304185494	0.218955733705063	0.616631722600154	GO:0016020;GO:0009664;GO:0005618;GO:0005576	K00051	euNOG02949;virNOG07797	R	sp|O22874|EXPA8_ARATH Expansin-A8 OS=Arabidopsis thaliana GN=EXPA8 PE=2 SV=1	gi|685303979|ref|XP_009142702.1| PREDICTED: expansin-A8 [Brassica rapa] &gt;gi|923622360|ref|XP_013747862.1| PREDICTED: expansin-A8 [Brassica napus] &gt;gi|674953546|emb|CDX79977.1| BnaA05g01790D [Brassica napus]
EXPA8	AT2G40610	BnaA04G0259200ZS	0	0	0	0.197487	0	0	0.332714578928609	0	0.665429157857218	inf	inf	0.751993461533301	1	-	K00051	euNOG02949;virNOG07797	R	sp|O22874|EXPA8_ARATH Expansin-A8 OS=Arabidopsis thaliana GN=EXPA8 PE=2 SV=1	gi|923613296|ref|XP_013744908.1| PREDICTED: expansin-A8-like [Brassica napus]
XTH23	AT4G25810	BnaC01G0194300ZS	1.66608	6.11836	2.15815	2.18319	2.65033	5.35506	10.7724462057353	10.6718749502848	10.8730174611859	1.01884790740504	0.0269387035063461	1	1	GO:0048046;GO:0016762;GO:0042546;GO:0004553;GO:0005618;GO:0005794;GO:0010411;GO:0071555	K08235	COG2273;virNOG07037	RG	sp|Q38910|XTH23_ARATH Probable xyloglucan endotransglucosylase/hydrolase protein 23 OS=Arabidopsis thaliana GN=XTH23 PE=2 SV=1	gi|923641237|ref|XP_013641322.1| PREDICTED: probable xyloglucan endotransglucosylase/hydrolase protein 23 isoform X1 [Brassica napus] &gt;gi|923641240|ref|XP_013641323.1| PREDICTED: probable xyloglucan endotransglucosylase/hydrolase protein 23 isoform X2 [Brassica napus] &gt;gi|674939079|emb|CDX94413.1| BnaC01g17710D [Brassica napus]
XTH23	AT4G25810	BnaA01G0153200ZS	0	0	0.263346	0.266401	0	0.095294	1.17553651466311	0.997811107780311	1.35326192154592	1.35623056407572	0.439602462672335	0.9878899584293	1	GO:0048046;GO:0016762;GO:0042546;GO:0004553;GO:0005618;GO:0005794;GO:0010411;GO:0071555	K08235	virNOG07037	R	sp|Q38910|XTH23_ARATH Probable xyloglucan endotransglucosylase/hydrolase protein 23 OS=Arabidopsis thaliana GN=XTH23 PE=2 SV=1	gi|685260364|ref|XP_009139558.1| PREDICTED: probable xyloglucan endotransglucosylase/hydrolase protein 23 [Brassica rapa] &gt;gi|674944207|emb|CDX89393.1| BnaA01g15000D [Brassica napus]
PME2	AT1G53830	BnaA05G0158000ZS	3.34163	2.07279	2.54538	2.48762	1.89553	2.57587	57.5549503609851	61.9850334705552	53.124867251415	0.857059588047991	-0.222533	0.430857981553601	0.848790489315501	GO:0045330;GO:0030599;GO:0009505;GO:0045490;GO:0016021;GO:0005576;GO:0004857;GO:0043086;GO:0042545	K01051	COG4677;virNOG02047	G	sp|Q42534|PME2_ARATH Pectinesterase 2 OS=Arabidopsis thaliana GN=PME2 PE=2 SV=2	gi|674925008|emb|CDY08206.1| BnaA05g14130D [Brassica napus]
PME2	AT1G53830	BnaC06G0134000ZS	8.73865	6.20888	5.46621	8.5018	8.0274	8.2334	109.890480697885	100.323248828017	119.457712567753	1.19072811101381	0.251844028087124	0.303305355168389	0.726202932682474	GO:0045330;GO:0030599;GO:0009505;GO:0045490;GO:0016021;GO:0005576;GO:0004857;GO:0043086;GO:0042545	K01051	COG4677;virNOG02047	G	sp|Q42534|PME2_ARATH Pectinesterase 2 OS=Arabidopsis thaliana GN=PME2 PE=2 SV=2	gi|922501383|ref|XP_013588274.1| PREDICTED: pectinesterase 2 [Brassica oleracea var. oleracea] &gt;gi|923881147|ref|XP_013712746.1| PREDICTED: pectinesterase 2 [Brassica napus]
PME3	AT3G14310	BnaC05G0459400ZS	64.2812	52.0391	45.4618	78.2192	79.0088	73.587	1763.41929547969	1467.79799379636	2059.04059716301	1.40280924613982	0.488318844768163	0.0010051235394023	0.00961075245818738	GO:0045330;GO:0030599;GO:0005618;GO:0045490;GO:0005576;GO:0004857;GO:0043086;GO:0042545	K01051	COG4677;virNOG02047	G	sp|O49006|PME3_ARATH Pectinesterase/pectinesterase inhibitor 3 OS=Arabidopsis thaliana GN=PME3 PE=1 SV=2	gi|923550357|ref|XP_013736415.1| PREDICTED: pectinesterase/pectinesterase inhibitor 3-like [Brassica napus]
PME3	AT3G14310	BnaA03G0337800ZS	0.494994	0.932806	1.71747	0.972944	1.31236	0.671201	14.7229222338858	15.2315001387654	14.2143443290063	0.933220247481051	-0.0997105	0.953523341343559	1	GO:0045330;GO:0030599;GO:0045490;GO:0005618;GO:0016021;GO:0005576;GO:0004857;GO:0043086;GO:0042545	K01051	COG4677;virNOG02047	G	sp|O49006|PME3_ARATH Pectinesterase/pectinesterase inhibitor 3 OS=Arabidopsis thaliana GN=PME3 PE=1 SV=2	gi|685288849|ref|XP_009135376.1| PREDICTED: pectinesterase/pectinesterase inhibitor 3-like [Brassica rapa]
PME3	AT3G14310	BnaC01G0440300ZS	6.65907	4.68325	3.10053	5.35617	5.83184	3.41764	101.414211219425	101.753533992153	101.074888446697	0.993330496555449	-0.00965429	0.988494694956738	1	GO:0045330;GO:0030599;GO:0005618;GO:0045490;GO:0005576;GO:0004857;GO:0043086;GO:0042545	K01051	COG4677;virNOG02047	G	sp|O49006|PME3_ARATH Pectinesterase/pectinesterase inhibitor 3 OS=Arabidopsis thaliana GN=PME3 PE=1 SV=2	gi|923919193|ref|XP_013728949.1| PREDICTED: pectinesterase/pectinesterase inhibitor 3-like [Brassica napus]
PME3	AT3G14310	BnaA05G0408200ZS	9.34382	7.35183	7.32147	12.039	11.3672	11.0781	343.527695811645	284.901067583432	402.154324039859	1.41155779952313	0.497288204507138	0.00223189472928421	0.0192075179829985	GO:0071555;GO:0016788	K01051	COG4677;virNOG02047	G	sp|O49006|PME3_ARATH Pectinesterase/pectinesterase inhibitor 3 OS=Arabidopsis thaliana GN=PME3 PE=1 SV=2	gi|923898432|ref|XP_013719772.1| PREDICTED: pectinesterase/pectinesterase inhibitor 3-like [Brassica napus]
PME3	AT3G14310	BnaA01G0353900ZS	42.5408	24.991	26.0712	37.1059	39.7786	42.7598	628.346374772784	557.861575172444	698.831174373125	1.25269637751463	0.325036783587131	0.243473510088494	0.651131505201512	GO:0045330;GO:0030599;GO:0005618;GO:0045490;GO:0005576;GO:0004857;GO:0043086;GO:0042545	K01051	COG4677;virNOG02047	G	sp|O49006|PME3_ARATH Pectinesterase/pectinesterase inhibitor 3 OS=Arabidopsis thaliana GN=PME3 PE=1 SV=2	gi|923514725|ref|XP_013644096.1| PREDICTED: pectinesterase/pectinesterase inhibitor 3-like [Brassica napus]
PME3	AT3G14310	BnaC03G0139900ZS	0.367254	0	0	0	0	0.885312	0.510147282644953	0.31005819576973	0.710236369520176	2.29065504221551	1.19576021448896	0.992614475437219	1	-	-	-	-	-	-
PME3	AT3G14310	BnaC03G0405600ZS	0.88549	1.17358	0.912933	0.142081	0.939067	0.381176	10.508748740803	14.1242838071329	6.89321367447314	0.488039872930903	-1.03493	0.153740867902162	0.501899001591082	GO:0045330;GO:0030599;GO:0005618;GO:0045490;GO:0005576;GO:0004857;GO:0043086;GO:0042545	K01051	COG4677;virNOG02047	G	sp|O49006|PME3_ARATH Pectinesterase/pectinesterase inhibitor 3 OS=Arabidopsis thaliana GN=PME3 PE=1 SV=2	gi|685288849|ref|XP_009135376.1| PREDICTED: pectinesterase/pectinesterase inhibitor 3-like [Brassica rapa]
PME3	AT3G14310	BnaA01G0354000ZS	1.31135	0.207374	0.198544	0.401694	1.01141	0.431068	9.02899408532445	8.84277033958474	9.21521783106416	1.04211886967279	0.0595198485438604	1	1	GO:0045330;GO:0030599;GO:0005618;GO:0045490;GO:0005576;GO:0004857;GO:0043086;GO:0042545	K01051	COG4677;virNOG02047	G	sp|O49006|PME3_ARATH Pectinesterase/pectinesterase inhibitor 3 OS=Arabidopsis thaliana GN=PME3 PE=1 SV=2	gi|685265848|ref|XP_009117000.1| PREDICTED: pectinesterase/pectinesterase inhibitor 3-like [Brassica rapa]
PME3	AT3G14310	BnaC01G0440200ZS	112.861	72.2112	63.203	137.463	151.414	138.274	1739.12766374005	1294.18930540917	2184.06602207093	1.68759393462954	0.754967807498293	0.00106128252539805	0.0100884528507977	GO:0045330;GO:0030599;GO:0005618;GO:0045490;GO:0005576;GO:0004857;GO:0043086;GO:0042545	K01051	COG4677;virNOG02047	G	sp|O49006|PME3_ARATH Pectinesterase/pectinesterase inhibitor 3 OS=Arabidopsis thaliana GN=PME3 PE=1 SV=2	gi|923919190|ref|XP_013728948.1| PREDICTED: pectinesterase/pectinesterase inhibitor 3-like [Brassica napus] &gt;gi|674899695|emb|CDY33228.1| BnaC01g37010D [Brassica napus]
CALS5	AT2G13680	BnaC09G0105400ZS	0.258067	0.130119	0.124579	0.214241	0.0951936	0.0811439	12.1003030931761	13.8696386115394	10.3309675748129	0.744862059074676	-0.424955	0.513728966923354	0.912547839466921	-	K11000	virNOG05233	M	sp|Q3B724|CALS5_ARATH Callose synthase 5 OS=Arabidopsis thaliana GN=CALS5 PE=1 SV=1	gi|923850678|ref|XP_013703860.1| PREDICTED: callose synthase 5-like [Brassica napus]
CALS5	AT2G13680	BnaC07G0405400ZS	0	0	0	0	0	0	#N/A	#N/A	#N/A	#N/A	#N/A	#N/A	#N/A	#N/A	#N/A	#N/A	#N/A	#N/A	#N/A
CALS5	AT2G13680	BnaC02G0207800ZS	0.10493	0	0.0582516	0	0	0	0.476360047066449	0.952720094132897	0	0	#NAME?	0.575211087953702	0.936483926752881	GO:0016021	K11000	virNOG05233	M	sp|Q3B724|CALS5_ARATH Callose synthase 5 OS=Arabidopsis thaliana GN=CALS5 PE=1 SV=1	gi|674887248|emb|CDY45388.1| BnaC06g42430D [Brassica napus] &gt;gi|674934776|emb|CDX98762.1| BnaA03g45470D [Brassica napus]
CALS5	AT2G13680	BnaC08G0324900ZS	0	0	0	0	0	0	#N/A	#N/A	#N/A	#N/A	#N/A	#N/A	#N/A	#N/A	#N/A	#N/A	#N/A	#N/A	#N/A
CALS5	AT2G13680	BnaA04G0158800ZS	0	0	0	0	0	0	#N/A	#N/A	#N/A	#N/A	#N/A	#N/A	#N/A	#N/A	#N/A	#N/A	#N/A	#N/A	#N/A
CALS5	AT2G13680	BnaC05G0223100ZS	0.423229	0.196324	0.0939822	0.475363	0	0.20405	2.46957828109278	2.56534729802233	2.37380926416322	0.925336411952186	-0.11195	1	1	GO:0016021	K11000	virNOG05233	M	sp|Q3B724|CALS5_ARATH Callose synthase 5 OS=Arabidopsis thaliana GN=CALS5 PE=1 SV=1	gi|674887248|emb|CDY45388.1| BnaC06g42430D [Brassica napus] &gt;gi|674934776|emb|CDX98762.1| BnaA03g45470D [Brassica napus]
CALS5	AT2G13680	BnaC08G0004800ZS	0	0	0	0	0	0	#N/A	#N/A	#N/A	#N/A	#N/A	#N/A	#N/A	#N/A	#N/A	#N/A	#N/A	#N/A	#N/A
CALS5	AT2G13680	BnaC02G0510700ZS	0	0	0	0	0	0	#N/A	#N/A	#N/A	#N/A	#N/A	#N/A	#N/A	#N/A	#N/A	#N/A	#N/A	#N/A	#N/A
CALS5	AT2G13680	BnaC05G0335100ZS	0	0	0	0	0	0	#N/A	#N/A	#N/A	#N/A	#N/A	#N/A	#N/A	#N/A	#N/A	#N/A	#N/A	#N/A	#N/A
CALS5	AT2G13680	BnaC06G0171800ZS	0	0	0.268949	0	0	0	0.498905553890156	0.997811107780311	0	0	#NAME?	0.566694071672968	0.932866505105727	GO:0016021	K11000	virNOG05233	M	sp|Q3B724|CALS5_ARATH Callose synthase 5 OS=Arabidopsis thaliana GN=CALS5 PE=1 SV=1	gi|674887248|emb|CDY45388.1| BnaC06g42430D [Brassica napus] &gt;gi|674934776|emb|CDX98762.1| BnaA03g45470D [Brassica napus]
CALS5	AT2G13680	BnaC04G0400600ZS	0	0	0	0	0	0	#N/A	#N/A	#N/A	#N/A	#N/A	#N/A	#N/A	#N/A	#N/A	#N/A	#N/A	#N/A	#N/A
CALS5	AT2G13680	BnaA08G0157400ZS	0	0	0	0	0	0	#N/A	#N/A	#N/A	#N/A	#N/A	#N/A	#N/A	#N/A	#N/A	#N/A	#N/A	#N/A	#N/A
CALS5	AT2G13680	BnaA09G0104600ZS	0.0447562	0.0389271	0.0745392	0.075404	0.118661	0.107891	6.13845257787238	4.25953392350991	8.01737123223484	1.88221795534579	0.912433697614804	0.339142909876922	0.76554885386022	-	K11000	virNOG05233	M	sp|Q3B724|CALS5_ARATH Callose synthase 5 OS=Arabidopsis thaliana GN=CALS5 PE=1 SV=1	gi|685354208|ref|XP_009112237.1| PREDICTED: callose synthase 5 [Brassica rapa]
CALS5	AT2G13680	BnaC07G0077700ZS	0	0	0	0	0	0	#N/A	#N/A	#N/A	#N/A	#N/A	#N/A	#N/A	#N/A	#N/A	#N/A	#N/A	#N/A	#N/A
CALS5	AT2G13680	BnaA07G0048600ZS	0	0	0	0	0	0	#N/A	#N/A	#N/A	#N/A	#N/A	#N/A	#N/A	#N/A	#N/A	#N/A	#N/A	#N/A	#N/A
CALS5	AT2G13680	Bnascaffold1063G0000100ZS	0	0	0	0	0	0	#N/A	#N/A	#N/A	#N/A	#N/A	#N/A	#N/A	#N/A	#N/A	#N/A	#N/A	#N/A	#N/A
CALS5	AT2G13680	BnaA04G0158900ZS	0	0	0	0	0	0	#N/A	#N/A	#N/A	#N/A	#N/A	#N/A	#N/A	#N/A	#N/A	#N/A	#N/A	#N/A	#N/A
CALS10	AT3G07160	BnaA01G0386600ZS	2.37428	2.79854	2.50651	1.66125	1.40344	2.25187	49.9309464140562	59.3605958063605	40.5012970217518	0.682292629842709	-0.551537	0.082340345460645	0.337024603440882	GO:0006075;GO:0003843;GO:0016021;GO:0000148	K11000	KOG0916;virNOG00213	M	sp|Q9SFU6|CALS9_ARATH Callose synthase 9 OS=Arabidopsis thaliana GN=CALS9 PE=2 SV=2	gi|674865276|emb|CDY67747.1| BnaUnng02530D, partial [Brassica napus]
CALS10	AT3G07160	BnaC04G0219100ZS	1.85509	1.66553	1.84377	0.789752	1.04713	1.02782	82.496093625992	108.12395285917	56.868234392814	0.525954082227129	-0.926991	0.000368453077004901	0.00395449830277353	GO:0006075;GO:0003843;GO:0016021;GO:0000148	K11000	KOG0916;virNOG00213	M	sp|Q9SFU6|CALS9_ARATH Callose synthase 9 OS=Arabidopsis thaliana GN=CALS9 PE=2 SV=2	gi|674897966|emb|CDY34913.1| BnaA01g32440D [Brassica napus]
CALS10	AT3G07160	BnaC01G0492000ZS	0.680394	0.584977	0.507969	0.68515	0.447866	0.664554	45.5339308051862	45.6276510122637	45.4402105981087	0.995891955645392	-0.00593886	0.97398334933132	1	GO:0006075;GO:0003843;GO:0016021;GO:0000148	K11000	KOG0916;virNOG00213	M	sp|Q9SFU6|CALS9_ARATH Callose synthase 9 OS=Arabidopsis thaliana GN=CALS9 PE=2 SV=2	gi|674897966|emb|CDY34913.1| BnaA01g32440D [Brassica napus]
CALS10	AT3G07160	BnaA05G0460600ZS	29.2357	23.3847	24.228	25.9075	23.4951	23.7288	2020.21863105533	2087.33864630359	1953.09861580707	0.935688427589723	-0.0958999	0.454340732110086	0.868547330375537	GO:0006075;GO:0003843;GO:0016021;GO:0000148	K11000	KOG0916;virNOG00213	M	sp|Q9SFU6|CALS9_ARATH Callose synthase 9 OS=Arabidopsis thaliana GN=CALS9 PE=2 SV=2	gi|674908386|emb|CDY24642.1| BnaA05g30410D [Brassica napus]
CALS10	AT3G07160	BnaC05G0520100ZS	29.6724	24.9631	26.6995	27.3743	24.5753	24.946	2113.75373961758	2190.29738638909	2037.21009284606	0.93010661725922	-0.104532	0.370296670035399	0.800346580479629	GO:0006075;GO:0003843;GO:0016021;GO:0000148	K11000	KOG0916;virNOG00213	M	sp|Q9SFU6|CALS9_ARATH Callose synthase 9 OS=Arabidopsis thaliana GN=CALS9 PE=2 SV=2	gi|922493408|ref|XP_013585743.1| PREDICTED: callose synthase 9 [Brassica oleracea var. oleracea] &gt;gi|922493411|ref|XP_013585744.1| PREDICTED: callose synthase 9 [Brassica oleracea var. oleracea]
CALS10	AT3G07160	BnaC03G0369000ZS	0.0202218	0.0234508	0	0.0227127	0	0	0.491999541494231	0.651284504059853	0.332714578928609	0.510859043712227	-0.969003	1	1	GO:0006075;GO:0003843;GO:0016021;GO:0000148	K11000	KOG0916;virNOG00213	M	sp|Q9SFU6|CALS9_ARATH Callose synthase 9 OS=Arabidopsis thaliana GN=CALS9 PE=2 SV=2	gi|923791853|ref|XP_013684541.1| PREDICTED: callose synthase 9-like [Brassica napus]
CALS10	AT3G07160	BnaC03G0368700ZS	0.229997	0.133361	0.191524	0.387493	0.182935	0.0693047	3.11297182497298	2.92049650743948	3.30544714250649	1.13180999672022	0.178631785204279	0.979217812941098	1	-	K11000	KOG0916;virNOG00213	M	sp|Q9SFU6|CALS9_ARATH Callose synthase 9 OS=Arabidopsis thaliana GN=CALS9 PE=2 SV=2	gi|923791853|ref|XP_013684541.1| PREDICTED: callose synthase 9-like [Brassica napus]
CALS10	AT3G07160	BnaA03G0307500ZS	0.034517	0	0	0	0	0	0.465087293654595	0.93017458730919	0	0	#NAME?	0.579645897055073	0.93686324101724	GO:0006075;GO:0003843;GO:0016021;GO:0000148	K11000	KOG0916;virNOG00213	M	sp|Q9SFU6|CALS9_ARATH Callose synthase 9 OS=Arabidopsis thaliana GN=CALS9 PE=2 SV=2	gi|685288008|ref|XP_009134953.1| PREDICTED: callose synthase 9-like [Brassica rapa]
CALS10	AT3G07160	BnaA01G0386500ZS	0.0445592	0.0516743	0	0.350336	0	0.107416	1.84526146304015	0.651284504059853	3.03923842202044	4.66652960891133	2.22235004945481	0.32876832742375	0.753649262025337	GO:0016020	K11000	KOG0916;virNOG00213	M	sp|Q9SFU6|CALS9_ARATH Callose synthase 9 OS=Arabidopsis thaliana GN=CALS9 PE=2 SV=2	gi|923794910|ref|XP_013685488.1| PREDICTED: callose synthase 9-like [Brassica napus]
CALS10	AT3G07160	BnaC09G0165300ZS	0	0	0	0	0	0	#N/A	#N/A	#N/A	#N/A	#N/A	#N/A	#N/A	#N/A	#N/A	#N/A	#N/A	#N/A	#N/A
FERONIA (FER)	AT3G51550	BnaA10G0151900ZS	0	0	0	0	0	0	#N/A	#N/A	#N/A	#N/A	#N/A	#N/A	#N/A	#N/A	#N/A	#N/A	#N/A	#N/A	#N/A
FERONIA (FER)	AT3G51550	BnaA01G0206600ZS	2.98867	5.46141	4.95234	3.91629	3.88984	5.45801	175.602802814658	177.425683376857	173.77992225246	0.979451897521207	-0.0299535	0.932371424129154	1	GO:0004674;GO:0005524;GO:0006468	K04730	virNOG00647;COG0515	T	sp|Q9SCZ4|FERON_ARATH Receptor-like protein kinase FERONIA OS=Arabidopsis thaliana GN=FER PE=1 SV=1	gi|923544388|ref|XP_013734398.1| PREDICTED: receptor-like protein kinase FERONIA isoform X2 [Brassica napus]
FERONIA (FER)	AT3G51550	BnaA03G0420800ZS	5.19792	2.92341	6.06848	4.23458	4.42414	4.40979	183.113385786502	192.290039586523	173.936731986482	0.904554039098926	-0.144721	0.627208092098538	0.968179322302769	GO:0004674;GO:0005524;GO:0016021;GO:0006468	K04730	virNOG00647;COG0515	T	sp|Q9SCZ4|FERON_ARATH Receptor-like protein kinase FERONIA OS=Arabidopsis thaliana GN=FER PE=1 SV=1	gi|685291338|ref|XP_009136619.1| PREDICTED: receptor-like protein kinase FERONIA [Brassica rapa]
FERONIA (FER)	AT3G51550	BnaC07G0393600ZS	3.16067	4.06431	5.46685	4.05715	4.92526	5.90877	191.459336584613	177.364690923338	205.553982245888	1.15893406503741	0.212798489770245	0.418729625337225	0.838931908788014	GO:0004674;GO:0005524;GO:0016021;GO:0006468	K04730	virNOG00647;COG0515	T	sp|Q9SCZ4|FERON_ARATH Receptor-like protein kinase FERONIA OS=Arabidopsis thaliana GN=FER PE=1 SV=1	gi|923552611|ref|XP_013737141.1| PREDICTED: receptor-like protein kinase FERONIA [Brassica napus]
FERONIA (FER)	AT3G51550	BnaC01G0259600ZS	3.0057	3.78519	2.76364	3.48144	2.98834	2.6322	118.739936677006	122.373898385757	115.105974968254	0.940608875639542	-0.0883331	0.727729972442037	1	GO:0004674;GO:0005524;GO:0006468	K04730	virNOG00647;COG0515	T	sp|Q9SCZ4|FERON_ARATH Receptor-like protein kinase FERONIA OS=Arabidopsis thaliana GN=FER PE=1 SV=1	gi|923650916|ref|XP_013644393.1| PREDICTED: receptor-like protein kinase FERONIA [Brassica napus] &gt;gi|923650919|ref|XP_013644394.1| PREDICTED: receptor-like protein kinase FERONIA [Brassica napus]
FERONIA (FER)	AT3G51550	BnaC08G0317500ZS	36.5996	30.7308	29.7779	35.9514	35.6664	31.8115	1405.59442798196	1372.65184659472	1438.53700936919	1.04799845127366	0.0676365848701535	0.619782735027013	0.963812700194206	GO:0004674;GO:0005524;GO:0016021;GO:0006468	K04730	virNOG00647;COG0515	T	sp|Q9SCZ4|FERON_ARATH Receptor-like protein kinase FERONIA OS=Arabidopsis thaliana GN=FER PE=1 SV=1	gi|922552745|ref|XP_013604369.1| PREDICTED: receptor-like protein kinase FERONIA [Brassica oleracea var. oleracea]
FERONIA (FER)	AT3G51550	BnaA09G0480800ZS	28.9206	23.4597	25.6219	30.4875	31.6921	29.6981	1187.23234796222	1099.8942752148	1274.57042070965	1.15881175984914	0.212646230547626	0.105312378495972	0.397390189151793	GO:0004674;GO:0005524;GO:0016021;GO:0006468	K04730	virNOG00647;COG0515	T	sp|Q9SCZ4|FERON_ARATH Receptor-like protein kinase FERONIA OS=Arabidopsis thaliana GN=FER PE=1 SV=1	gi|685363097|ref|XP_009115840.1| PREDICTED: receptor-like protein kinase FERONIA [Brassica rapa] &gt;gi|685363100|ref|XP_009115841.1| PREDICTED: receptor-like protein kinase FERONIA [Brassica rapa]
FERONIA (FER)	AT3G51550	BnaA10G0152000ZS	0	0	0	0	0	0	#N/A	#N/A	#N/A	#N/A	#N/A	#N/A	#N/A	#N/A	#N/A	#N/A	#N/A	#N/A	#N/A
FERONIA (FER)	AT3G51550	BnaA09G0642800ZS	1.3305	1.01695	0.738628	1.66421	1.9241	1.82236	41.9975791501692	30.8554050113373	53.1397532890011	1.72221862812936	0.784268298191774	0.0266787539783456	0.148161567600381	GO:0004674;GO:0005524;GO:0016021;GO:0006468;GO:0048544	K04730	virNOG00647;COG0515	T	sp|Q9SCZ4|FERON_ARATH Receptor-like protein kinase FERONIA OS=Arabidopsis thaliana GN=FER PE=1 SV=1	gi|923832573|ref|XP_013698087.1| PREDICTED: receptor-like protein kinase FERONIA [Brassica napus]
FERONIA (FER)	AT3G51550	BnaC09G0431400ZS	0	0	0	0	0	0	#N/A	#N/A	#N/A	#N/A	#N/A	#N/A	#N/A	#N/A	#N/A	#N/A	#N/A	#N/A	#N/A
ANJEA (ANJ)	AT5G59700	BnaC04G0446400ZS	0	0	0	0	0	0	#N/A	#N/A	#N/A	#N/A	#N/A	#N/A	#N/A	#N/A	#N/A	#N/A	#N/A	#N/A	#N/A
ANJEA (ANJ)	AT5G59700	BnaA10G0152100ZS	2.42405	1.45294	1.17939	1.28484	1.55976	0.984857	49.0317192894727	56.2631340059957	41.8003045729496	0.742943053412119	-0.428676	0.327061179670724	0.751209471736852	GO:0004674;GO:0005524;GO:0009506;GO:0016021;GO:0006468;GO:0005886	K04730	virNOG28537;virNOG10059	T	sp|Q9FN92|Y5597_ARATH Probable receptor-like protein kinase At5g59700 OS=Arabidopsis thaliana GN=At5g59700 PE=3 SV=1	gi|923527883|ref|XP_013688740.1| PREDICTED: probable receptor-like protein kinase At5g59700 isoform X1 [Brassica napus] &gt;gi|923527887|ref|XP_013688746.1| PREDICTED: probable receptor-like protein kinase At5g59700 isoform X1 [Brassica napus]
ANJEA (ANJ)	AT5G59700	BnaC09G0431900ZS	5.94673	3.75062	3.61988	5.18521	4.81289	4.08684	157.485522129482	154.580793687653	160.39025057131	1.03758200967318	0.0532253704575543	0.886674681039124	1	GO:0004674;GO:0005524;GO:0009506;GO:0016021;GO:0006468;GO:0005886	K04730	virNOG28537;virNOG10059	T	sp|Q9FN92|Y5597_ARATH Probable receptor-like protein kinase At5g59700 OS=Arabidopsis thaliana GN=At5g59700 PE=3 SV=1	gi|923708570|ref|XP_013661764.1| PREDICTED: probable receptor-like protein kinase At5g59700 [Brassica napus]
HERK1	AT3G46290	BnaA06G0182200ZS	9.43584	8.68661	8.46569	9.9703	9.22425	8.92064	365.956210290643	358.573234476379	373.339186104906	1.0411797373836	0.0582191405382559	0.727386758279267	1	GO:0004674;GO:0005524;GO:0016021;GO:0006468	K04730	KOG1187;virNOG28537;virNOG10059	T	sp|Q9LX66|HERK_ARATH Receptor-like protein kinase HERK 1 OS=Arabidopsis thaliana GN=HERK1 PE=1 SV=1	gi|923645009|ref|XP_013642554.1| PREDICTED: receptor-like protein kinase HERK 1 [Brassica napus]
HERK1	AT3G46290	BnaC01G0298100ZS	4.6056	3.569	4.80295	3.94012	4.15391	4.12448	175.287972325155	182.001160201491	168.574784448818	0.926229174924994	-0.110559	0.560302970617976	0.932866505105727	GO:0004674;GO:0005524;GO:0016021;GO:0006468	K04730	KOG1187;virNOG28537;virNOG10059	T	sp|Q9LX66|HERK_ARATH Receptor-like protein kinase HERK 1 OS=Arabidopsis thaliana GN=HERK1 PE=1 SV=1	gi|922417118|ref|XP_013602999.1| PREDICTED: receptor-like protein kinase HERK 1 [Brassica oleracea var. oleracea] &gt;gi|923745922|ref|XP_013672658.1| PREDICTED: receptor-like protein kinase HERK 1 [Brassica napus]
HERK1	AT3G46290	BnaC04G0355100ZS	0.781314	0	0.123928	0	0	0.403598	1.78418281363091	2.50301107298155	1.06535455428026	0.425629181500676	-1.23233	0.601398744130269	0.950985484017326	-	K07466	KOG0987;KOG3419	JD	sp|Q9LX66|HERK_ARATH Receptor-like protein kinase HERK 1 OS=Arabidopsis thaliana GN=HERK1 PE=1 SV=1	gi|674946885|emb|CDX86607.1| BnaC08g00960D [Brassica napus]
HERK1	AT3G46290	BnaC08G0013800ZS	21.7652	19.5453	25.1573	14.7931	17.8738	14.6641	152.746681421297	179.505072353374	125.988290489221	0.701864793219884	-0.510735	0.0133723464692597	0.0860242399510787	-	K07466	KOG0987;KOG3419	JD	sp|Q9LX66|HERK_ARATH Receptor-like protein kinase HERK 1 OS=Arabidopsis thaliana GN=HERK1 PE=1 SV=1	gi|674946885|emb|CDX86607.1| BnaC08g00960D [Brassica napus]
HERK1	AT3G46290	BnaA01G0232700ZS	3.94344	3.78553	3.55137	3.83864	4.60025	4.30418	163.983906068356	155.213335752422	172.754476384291	1.11301310255872	0.154470576404238	0.447005572599778	0.862357122060551	GO:0004674;GO:0005524;GO:0016021;GO:0006468	K04730	KOG1187;virNOG28537;virNOG10059	T	sp|Q9LX66|HERK_ARATH Receptor-like protein kinase HERK 1 OS=Arabidopsis thaliana GN=HERK1 PE=1 SV=1	gi|923845147|ref|XP_013702119.1| PREDICTED: receptor-like protein kinase HERK 1 [Brassica napus] &gt;gi|674950335|emb|CDX82981.1| BnaA01g19810D [Brassica napus]
HERK1	AT3G46290	BnaC02G0259300ZS	111.002	106.723	116.399	110.29	122.079	115.306	644.873570897788	636.770819674651	652.976322120924	1.02544950545088	0.0362564532715461	0.798409986844725	1	GO:0004674;GO:0005524;GO:0016021;GO:0006468	K04730	KOG1187;virNOG10130;virNOG10059	T	sp|Q9LX66|HERK_ARATH Receptor-like protein kinase HERK 1 OS=Arabidopsis thaliana GN=HERK1 PE=1 SV=1	gi|674946885|emb|CDX86607.1| BnaC08g00960D [Brassica napus]
HERK1	AT3G46290	BnaC03G0610600ZS	15.0599	12.1471	11.6299	12.9514	12.0618	14.1694	519.534081427417	521.743776237458	517.324386617376	0.991529578652663	-0.0122723	0.881731439586011	1	GO:0004674;GO:0005524;GO:0016021;GO:0006468	K04730	KOG1187;virNOG28537;virNOG10059	T	sp|Q9LX66|HERK_ARATH Receptor-like protein kinase HERK 1 OS=Arabidopsis thaliana GN=HERK1 PE=1 SV=1	gi|923506457|ref|XP_013704102.1| PREDICTED: receptor-like protein kinase HERK 1 [Brassica napus]
RALF23	AT3G16570	BnaA05G0390100ZS	28.1064	38.1643	40.0944	22.3777	32.2595	34.5203	164.226519388048	179.634613591758	148.818425184339	0.828450721209818	-0.271512	0.232265430528385	0.635972527007964	-	-	virNOG23723;euNOG25960	TR	sp|Q9LUS7|RLF23_ARATH Rapid alkalinization factor 23 OS=Arabidopsis thaliana GN=RALF23 PE=1 SV=1	gi|923637330|ref|XP_013640027.1| PREDICTED: rapid alkalinization factor 23-like [Brassica napus] &gt;gi|923637332|ref|XP_013640028.1| PREDICTED: rapid alkalinization factor 23-like [Brassica napus] &gt;gi|674941109|emb|CDX92081.1| BnaA05g23260D [Brassica napus]
RALF23	AT3G16570	BnaC03G0418200ZS	41.8012	52.8111	46.9778	46.5685	41.2669	46.9017	242.935438460426	250.541288726872	235.32958819398	0.939284655993464	-0.0903657	0.619172112277382	0.96332335442647	-	-	virNOG23723;euNOG25960	TR	sp|Q9LUS7|RLF23_ARATH Rapid alkalinization factor 23 OS=Arabidopsis thaliana GN=RALF23 PE=1 SV=1	gi|922452906|ref|XP_013629111.1| PREDICTED: rapid alkalinization factor 23-like [Brassica oleracea var. oleracea] &gt;gi|923680343|ref|XP_013653353.1| PREDICTED: rapid alkalinization factor 23-like [Brassica napus] &gt;gi|674957693|emb|CDX75886.1| BnaC03g39690D [Brassica napus]
RALF23	AT3G16570	BnaA03G0346500ZS	30.0764	49.2641	41.5065	30.5367	34.4191	41.7815	199.889387886545	213.359692294329	186.419083478761	0.87373149761388	-0.194738	0.408558779755714	0.833623294345606	-	-	virNOG23723;euNOG25960	TR	sp|Q9LUS7|RLF23_ARATH Rapid alkalinization factor 23 OS=Arabidopsis thaliana GN=RALF23 PE=1 SV=1	gi|685289092|ref|XP_009135493.1| PREDICTED: rapid alkalinization factor 23-like [Brassica rapa] &gt;gi|923550116|ref|XP_013736338.1| PREDICTED: rapid alkalinization factor 23-like [Brassica napus] &gt;gi|674951087|emb|CDX82397.1| BnaA03g34240D [Brassica napus]
RALF23	AT3G16570	BnaC05G0435500ZS	44.1164	48.479	48.7848	42.158	42.258	44.1688	226.913974619607	239.235729539651	214.592219699562	0.896990679914288	-0.156835	0.388147812580088	0.818922318803884	-	-	virNOG23723;euNOG25960	TR	sp|Q9LUS7|RLF23_ARATH Rapid alkalinization factor 23 OS=Arabidopsis thaliana GN=RALF23 PE=1 SV=1	gi|923627845|ref|XP_013749588.1| PREDICTED: rapid alkalinization factor 23-like [Brassica napus] &gt;gi|674889613|emb|CDY43109.1| BnaC05g36680D [Brassica napus]
RALF34	AT5G67070	BnaC02G0553400ZS	7.99548	9.47376	14.474	6.24721	7.18894	4.60903	43.0537985371301	55.2455911895512	30.8620058847091	0.558632919300648	-0.840028	0.0259807319047663	0.145358935704117	-	-	virNOG23602	R	sp|Q9FHA6|RLF34_ARATH Protein RALF-like 34 OS=Arabidopsis thaliana GN=RALFL34 PE=2 SV=1	gi|922425157|ref|XP_013618657.1| PREDICTED: protein RALF-like 34 [Brassica oleracea var. oleracea] &gt;gi|923915906|ref|XP_013727469.1| PREDICTED: protein RALF-like 34 [Brassica napus]
RALF34	AT5G67070	BnaC07G0208000ZS	45.7146	56.4673	42.5891	52.3294	41.0507	58.9005	253.243710606232	248.626313668517	257.861107543947	1.03714326830161	0.052615198096765	0.806495028761862	1	-	-	virNOG23602	R	sp|Q9FHA6|RLF34_ARATH Protein RALF-like 34 OS=Arabidopsis thaliana GN=RALFL34 PE=2 SV=1	gi|922522947|ref|XP_013595449.1| PREDICTED: protein RALF-like 34 [Brassica oleracea var. oleracea] &gt;gi|923809428|ref|XP_013690422.1| PREDICTED: protein RALF-like 34 [Brassica napus]
RALF34	AT5G67070	BnaA07G0143400ZS	99.6614	115.169	90.6234	117.446	118.508	118.434	562.818241586985	524.891755602018	600.744727571951	1.14451164675455	0.194732144090222	0.1731623501052	0.538036996973367	-	-	virNOG23602	R	sp|Q9FHA6|RLF34_ARATH Protein RALF-like 34 OS=Arabidopsis thaliana GN=RALFL34 PE=2 SV=1	gi|923681192|ref|XP_013653586.1| PREDICTED: protein RALF-like 34 [Brassica napus] &gt;gi|674932056|emb|CDY01442.1| BnaA07g12150D [Brassica napus]
RALF34	AT5G67070	BnaA09G0479500ZS	0.0985703	0.22862	0.43777	0.442849	0.313603	0.356424	2.83658998844659	2.32292562272373	3.35025435416945	1.44226	0.528327668835693	0.771946185199928	1	-	-	virNOG23602	R	sp|Q9FHA6|RLF34_ARATH Protein RALF-like 34 OS=Arabidopsis thaliana GN=RALFL34 PE=2 SV=1	gi|685363068|ref|XP_009115825.1| PREDICTED: protein RALF-like 34 [Brassica rapa]
RALF34	AT5G67070	BnaC09G0094800ZS	29.6192	35.2074	30.8307	37.842	31.804	37.0392	163.241446726185	155.460981271753	171.021912180618	1.10009541160469	0.137628654549527	0.499883778905313	0.902196064309133	-	-	virNOG23602	R	sp|Q9FHA6|RLF34_ARATH Protein RALF-like 34 OS=Arabidopsis thaliana GN=RALFL34 PE=2 SV=1	gi|674952162|emb|CDX81340.1| BnaC09g07510D [Brassica napus]
RALF34	AT5G67070	BnaC01G0122200ZS	4.08688	3.72386	8.10295	2.62303	4.64374	8.09266	16.0045194992941	16.4093966968035	15.5996423017846	0.95065300632432	-0.0730092	0.919838843197172	1	-	-	-	-	-	-
RALF34	AT5G67070	BnaA09G0096000ZS	9.18134	9.15677	8.76687	22.0683	22.979	21.9115	76.3801961019814	44.4776002564796	108.282791947483	2.43454663298091	1.28365313524494	2.44793913810478e-06	3.95433819389288e-05	-	-	virNOG23602	R	sp|Q9FHA6|RLF34_ARATH Protein RALF-like 34 OS=Arabidopsis thaliana GN=RALFL34 PE=2 SV=1	gi|923699447|ref|XP_013659246.1| PREDICTED: protein RALF-like 34 [Brassica napus] &gt;gi|674914500|emb|CDY18637.1| BnaA09g07580D [Brassica napus]
RBOHD	AT5G47910	BnaA06G0367000ZS	1.44211	2.23804	5.25089	1.26245	1.57434	3.42526	106.893427225112	126.306177045079	87.4806774051455	0.692608069151861	-0.529889	0.48950121319433	0.894998858195736	GO:0050664;GO:0005509;GO:0098869;GO:0004601;GO:0016021;GO:0055114	K13447	virNOG02879	QP	sp|Q9FIJ0|RBOHD_ARATH Respiratory burst oxidase homolog protein D OS=Arabidopsis thaliana GN=RBOHD PE=1 SV=1	gi|674947182|emb|CDX86335.1| BnaA06g30520D [Brassica napus]
RBOHD	AT5G47910	BnaC07G0325600ZS	4.05883	4.13109	7.26315	5.84399	5.90712	5.82896	228.575229052737	215.372203558391	241.778254547083	1.12260658781593	0.166852430635082	0.539210887709493	0.929602179444141	GO:0050664;GO:0005509;GO:0098869;GO:0004601;GO:0016021;GO:0055114	K13447	virNOG02879	QP	sp|Q9FIJ0|RBOHD_ARATH Respiratory burst oxidase homolog protein D OS=Arabidopsis thaliana GN=RBOHD PE=1 SV=1	gi|923650493|ref|XP_013644255.1| PREDICTED: respiratory burst oxidase homolog protein D [Brassica napus] &gt;gi|674948165|emb|CDX85316.1| BnaC07g26270D [Brassica napus]
RBOHD	AT5G47910	BnaC02G0482400ZS	25.3997	25.3226	34.674	22.1888	27.8977	27.9082	1186.27931729826	1248.22885530326	1124.32977929326	0.900740096270328	-0.150817	0.436840288741212	0.853546991463644	GO:0050664;GO:0005509;GO:0098869;GO:0004601;GO:0016021;GO:0055114	K13447	virNOG02879	QP	sp|Q9FIJ0|RBOHD_ARATH Respiratory burst oxidase homolog protein D OS=Arabidopsis thaliana GN=RBOHD PE=1 SV=1	gi|922428843|ref|XP_013620452.1| PREDICTED: respiratory burst oxidase homolog protein D-like [Brassica oleracea var. oleracea]
RBOHD	AT5G47910	BnaA02G0358800ZS	33.8621	26.1633	42.2591	22.8763	30.572	33.7897	1358.47854777256	1477.13269442131	1239.82440112381	0.839345311227802	-0.252664	0.326123679183995	0.749983409623719	GO:0050664;GO:0005509;GO:0098869;GO:0004601;GO:0016021;GO:0055114	K13447	virNOG02879	QP	sp|Q9FIJ0|RBOHD_ARATH Respiratory burst oxidase homolog protein D OS=Arabidopsis thaliana GN=RBOHD PE=1 SV=1	gi|923828293|ref|XP_013696634.1| PREDICTED: respiratory burst oxidase homolog protein D-like [Brassica napus]
RBOHD	AT5G47910	BnaA09G0512000ZS	0	0	0	0	0	0	#N/A	#N/A	#N/A	#N/A	#N/A	#N/A	#N/A	#N/A	#N/A	#N/A	#N/A	#N/A	#N/A
RBOHD	AT5G47910	BnaA08G0029000ZS	0	1.50889	0	0	0.229976	0.522756	1.53780402365958	2.04735784974074	1.02825019757842	0.502232766835868	-0.993572	0.781111749671824	1	-	-	-	-	-	gi|674877867|emb|CDY54114.1| BnaC04g53930D [Brassica napus]
RBOHF	AT1G64060	BnaC07G0059400ZS	0	0	0	0	0	0	#N/A	#N/A	#N/A	#N/A	#N/A	#N/A	#N/A	#N/A	#N/A	#N/A	#N/A	#N/A	#N/A
RBOHF	AT1G64060	BnaA09G0146400ZS	3.57629	3.04302	4.7461	2.75711	4.06198	5.07574	164.360879019227	161.897845236934	166.823912801519	1.03042701128836	0.0432423174131856	0.920204329368985	1	GO:0016174;GO:0043069;GO:0052542;GO:0009723;GO:0055114;GO:0002679;GO:0033500;GO:0007231;GO:0004601;GO:0098869;GO:0005509;GO:0016021;GO:0010119;GO:0005886;GO:0050665	K13447	virNOG02891	QP	sp|O48538|RBOHF_ARATH Respiratory burst oxidase homolog protein F OS=Arabidopsis thaliana GN=RBOHF PE=1 SV=1	gi|685355577|ref|XP_009112796.1| PREDICTED: respiratory burst oxidase homolog protein F [Brassica rapa] &gt;gi|923707811|ref|XP_013661545.1| PREDICTED: respiratory burst oxidase homolog protein F isoform X1 [Brassica napus]
RBOHF	AT1G64060	BnaC09G0158200ZS	1.0409	1.20711	2.88928	2.77666	3.03568	1.25461	14.0105883896767	11.8623500843476	16.1588266950057	1.36219438645024	0.445932592011705	0.448417028950584	0.86348728225153	GO:0016174;GO:0043069;GO:0052542;GO:0009723;GO:0055114;GO:0002679;GO:0033500;GO:0007231;GO:0004601;GO:0098869;GO:0005509;GO:0016021;GO:0010119;GO:0005886;GO:0050665	K13447	virNOG02891	QP	sp|O48538|RBOHF_ARATH Respiratory burst oxidase homolog protein F OS=Arabidopsis thaliana GN=RBOHF PE=1 SV=1	gi|674924954|emb|CDY08347.1| BnaC09g12490D [Brassica napus]
RBOHF	AT1G64060	BnaC09G0158300ZS	1.76533	1.45734	2.12615	0.537704	1.17405	1.51469	42.9582420627579	53.9115754645792	32.0049086609366	0.59365559965808	-0.752302	0.0333986436085988	0.175407828770657	GO:0016174;GO:0043069;GO:0052542;GO:0009723;GO:0055114;GO:0002679;GO:0033500;GO:0007231;GO:0004601;GO:0098869;GO:0005509;GO:0016021;GO:0010119;GO:0005886;GO:0050665	K13447	virNOG02891	QP	sp|O48538|RBOHF_ARATH Respiratory burst oxidase homolog protein F OS=Arabidopsis thaliana GN=RBOHF PE=1 SV=1	gi|674924954|emb|CDY08347.1| BnaC09g12490D [Brassica napus]
SAG12	AT5G45890	BnaA02G0295700ZS	0	0	0	0.44459	0	0.136315	1.51961921101022	0	3.03923842202044	inf	inf	0.134315558816846	0.462949560546908	GO:0006508;GO:0008234	K01365	virNOG04274	O	sp|Q9FJ47|SAG12_ARATH Senescence-specific cysteine protease SAG12 OS=Arabidopsis thaliana GN=SAG12 PE=1 SV=1	gi|685275683|ref|XP_009128825.1| PREDICTED: ervatamin-B [Brassica rapa] &gt;gi|923760743|ref|XP_013677064.1| PREDICTED: senescence-specific cysteine protease SAG12 [Brassica napus] &gt;gi|674881849|emb|CDY50483.1| BnaA02g24130D [Brassica napus]
SAG12	AT5G45890	BnaC02G0403500ZS	0	0	0	0	0	0	#N/A	#N/A	#N/A	#N/A	#N/A	#N/A	#N/A	#N/A	#N/A	#N/A	#N/A	#N/A	#N/A
SAG12	AT5G45890	BnaC07G0245300ZS	0	0	0	0	0	0	#N/A	#N/A	#N/A	#N/A	#N/A	#N/A	#N/A	#N/A	#N/A	#N/A	#N/A	#N/A	#N/A
SAG12	AT5G45890	BnaA06G0427200ZS	0	0	0	0.0741291	0	0	0.166357289464305	0	0.332714578928609	inf	inf	0.996418313496509	1	GO:0006508;GO:0008234	K01365	virNOG04274	O	sp|Q9FJ47|SAG12_ARATH Senescence-specific cysteine protease SAG12 OS=Arabidopsis thaliana GN=SAG12 PE=1 SV=1	gi|685326299|ref|XP_009101555.1| PREDICTED: ervatamin-B-like [Brassica rapa] &gt;gi|923764628|ref|XP_013677924.1| PREDICTED: senescence-specific cysteine protease SAG12-like [Brassica napus] &gt;gi|5823020|gb|AAD53012.1|AF089849_1 senescence-specific cysteine protease [Brassica napus]
SAG20	AT3G10985	BnaA01G0375600ZS	15.3967	14.3345	13.0018	10.7169	15.6383	17.5123	59.7409657859895	59.4246314122335	60.0573001597456	1.01064657419788	0.0152785711322891	1	1	-	-	virNOG24412;virNOG24208	S	sp|Q94AK6|SAG20_ARATH Senescence associated gene 20 OS=Arabidopsis thaliana GN=SAG20 PE=2 SV=1	gi|923516102|ref|XP_013647570.1| PREDICTED: wound-induced protein 1-like [Brassica napus] &gt;gi|923516105|ref|XP_013647581.1| PREDICTED: wound-induced protein 1-like [Brassica napus]
SAG20	AT3G10985	BnaC03G0385100ZS	64.189	32.4411	47.1916	52.1233	51.9745	48.0935	204.699768226661	200.98574542558	208.413791027743	1.03695807175994	0.0523575615697391	0.903088579008172	1	-	-	virNOG24412;virNOG24208	S	sp|Q94AK6|SAG20_ARATH Senescence associated gene 20 OS=Arabidopsis thaliana GN=SAG20 PE=2 SV=1	gi|922442902|ref|XP_013626075.1| PREDICTED: wound-induced protein 1-like [Brassica oleracea var. oleracea] &gt;gi|923777155|ref|XP_013681110.1| PREDICTED: wound-induced protein 1-like [Brassica napus] &gt;gi|674959193|emb|CDX73898.1| BnaA03g31490D [Brassica napus]
SAG20	AT3G10985	BnaC01G0470800ZS	29.2754	18.8611	27.2074	24.3567	24.8374	25.8764	103.903849779066	105.034047943731	102.774	0.978479394314673	-0.0313866	0.872722216644609	1	-	-	virNOG24412;virNOG24208	S	sp|Q94AK6|SAG20_ARATH Senescence associated gene 20 OS=Arabidopsis thaliana GN=SAG20 PE=2 SV=1	gi|923763754|ref|XP_013677734.1| PREDICTED: wound-induced protein 1-like [Brassica napus]
SAG20	AT3G10985	BnaC05G0491700ZS	19.6636	16.9423	18.7636	16.0543	20.8533	19.5127	211.857279991866	211.508550135331	212.206	1.00329754855122	0.00474953033521089	1	1	-	-	virNOG24412;virNOG24208	S	sp|Q94AK6|SAG20_ARATH Senescence associated gene 20 OS=Arabidopsis thaliana GN=SAG20 PE=2 SV=1	gi|674932362|emb|CDY00985.1| BnaC05g42150D [Brassica napus]
SAG20	AT3G10985	BnaA03G0321400ZS	86.9976	48.0781	66.3036	67.7966	73.5814	56.4428	278.760551763581	283.89407610771	273.627027419453	0.963834931573697	-0.053142	0.841245227334597	1	-	-	virNOG24412;virNOG24208	S	sp|Q94AK6|SAG20_ARATH Senescence associated gene 20 OS=Arabidopsis thaliana GN=SAG20 PE=2 SV=1	gi|923549474|ref|XP_013736126.1| PREDICTED: wound-induced protein 1-like [Brassica napus] &gt;gi|923663143|ref|XP_013648161.1| PREDICTED: wound-induced protein 1-like [Brassica napus]
SAG20	AT3G10985	BnaA05G0445400ZS	7.67679	10.3039	8.83922	9.74014	8.59358	10.281	116.425062784501	113.391188369861	119.458937199141	1.05351164333412	0.0752062588040746	0.746425688291416	1	-	-	virNOG24412;virNOG24208	S	sp|Q94AK6|SAG20_ARATH Senescence associated gene 20 OS=Arabidopsis thaliana GN=SAG20 PE=2 SV=1	gi|674924857|emb|CDY08559.1| BnaA05g27950D [Brassica napus]
Metacaspase 1 (MC1)	AT1G02170	BnaC02G0063600ZS	0	0	0	8.92696	6.49247	7.37899	31.4947017856811	0	62.9894035713622	inf	inf	1.48328278919315e-25	1.12899806286416e-23	GO:0006508;GO:0004197;GO:0043068	-	KOG1546;virNOG10982	OD	sp|Q7XJE6|MCA1_ARATH Metacaspase-1 OS=Arabidopsis thaliana GN=AMC1 PE=1 SV=1	gi|674942288|emb|CDX91038.1| BnaC02g05590D [Brassica napus]
Metacaspase 1 (MC1)	AT1G02170	BnaA09G0677200ZS	16.4093	16.9781	16.2134	17.7119	15.4863	14.4708	386.526059341435	396.972643886714	376.079474796156	0.947368743382427	-0.078002	0.629252405904677	0.969593401648995	GO:0006508;GO:0004197;GO:0043068	K13945	virNOG10982	OD	sp|Q7XJE6|MCA1_ARATH Metacaspase-1 OS=Arabidopsis thaliana GN=AMC1 PE=1 SV=1	gi|674927011|emb|CDY06204.1| BnaA09g49990D [Brassica napus]
NAC083	AT5G13180	BnaC02G0053700ZS	0.82799	0.384081	0.459658	4.74291	4.21483	2.09578	22.9095474279709	6.12850570382498	39.6905891521168	6.47638936312726	2.69518972365263	2.28857223084663e-05	0.000315758013110453	GO:0005634;GO:0003677;GO:0006355	K00162	virNOG00444	K	sp|Q9FY93|NAC83_ARATH NAC domain-containing protein 83 OS=Arabidopsis thaliana GN=NAC083 PE=1 SV=1	gi|923864588|ref|XP_013707659.1| PREDICTED: NAC domain-containing protein 83-like [Brassica napus] &gt;gi|923864628|ref|XP_013707674.1| PREDICTED: NAC domain-containing protein 83-like [Brassica napus]
NAC083	AT5G13180	BnaA02G0046900ZS	6.33513	6.70787	6.21836	8.76546	5.06317	5.31187	62.5216149625169	63.1800987885888	61.8631311364449	0.979155340409475	-0.0303903	0.938330534346338	1	GO:0005634;GO:0003677;GO:0006355	K12581	virNOG00444	K	sp|Q9FY93|NAC83_ARATH NAC domain-containing protein 83 OS=Arabidopsis thaliana GN=NAC083 PE=1 SV=1	gi|685269772|ref|XP_009125891.1| PREDICTED: NAC domain-containing protein 18-like [Brassica rapa]
NAC083	AT5G13180	BnaC03G0060200ZS	1.55456	2.9693	2.33521	2.15689	2.42444	2.42483	22.6125815217684	22.4752111198579	22.7499519236789	1.0122241701026	0.017528828847575	0.982471827377271	1	GO:0005634;GO:0003677;GO:0006355	K00162	virNOG00444	K	sp|Q9FY93|NAC83_ARATH NAC domain-containing protein 83 OS=Arabidopsis thaliana GN=NAC083 PE=1 SV=1	gi|923513270|ref|XP_013752356.1| PREDICTED: NAC domain-containing protein 83-like [Brassica napus] &gt;gi|674878411|emb|CDY53625.1| BnaC03g71470D [Brassica napus]
NAC083	AT5G13180	BnaA10G0224100ZS	0.81971	1.58433	1.01125	1.22758	0.965898	1.31734	11.3345434285303	11.2349554122138	11.4341314448468	1.01772824415632	0.0253523815041888	1	1	GO:0005634;GO:0003677;GO:0006355	K00162	virNOG00444	K	sp|Q9FY93|NAC83_ARATH NAC domain-containing protein 83 OS=Arabidopsis thaliana GN=NAC083 PE=1 SV=1	gi|937574883|ref|NP_001302664.1| NAC domain-containing protein 83 [Brassica napus] &gt;gi|385271603|gb|AFI56995.1| NAC5 [Brassica napus] &gt;gi|599327889|gb|AHN60147.1| NAC transcription factor 83 [Brassica napus]
NAC083	AT5G13180	BnaA03G0052300ZS	1.28023	3.60558	3.95971	3.69752	3.58818	3.96791	32.7212723773664	28.9140536237845	36.5284911309483	1.26334728455025	0.337251279527707	0.372230492061421	0.802334469863368	GO:0005634;GO:0003677;GO:0006355	K12581	virNOG00444	K	sp|Q9FY93|NAC83_ARATH NAC domain-containing protein 83 OS=Arabidopsis thaliana GN=NAC083 PE=1 SV=1	gi|923917510|ref|XP_013728186.1| PREDICTED: NAC domain-containing protein 83-like [Brassica napus] &gt;gi|674954932|emb|CDX78512.1| BnaA03g04240D [Brassica napus]
NAC083	AT5G13180	BnaC09G0529000ZS	2.30163	4.28971	3.28564	2.58515	3.57417	3.1705	34.8644518603419	36.0105466479717	33.7183570727121	0.936346715375708	-0.0948853	0.860808289255556	1	GO:0005634;GO:0003677;GO:0006355	K12581	virNOG00444	K	sp|Q9FY93|NAC83_ARATH NAC domain-containing protein 83 OS=Arabidopsis thaliana GN=NAC083 PE=1 SV=1	gi|922561083|ref|XP_013608832.1| PREDICTED: NAC domain-containing protein 83 [Brassica oleracea var. oleracea] &gt;gi|923730705|ref|XP_013667953.1| PREDICTED: NAC domain-containing protein 83 [Brassica napus] &gt;gi|674923354|emb|CDY09772.1| BnaC09g43890D [Brassica napus]
WRKY53	AT4G23810	BnaC07G0454200ZS	0	0.902054	4.86781	0	0.149984	0.767087	14.1035051354709	24.3749189519845	3.83209131895729	0.157214525574671	-2.66919	0.261022338342422	0.674363196827264	GO:0005634;GO:0010150;GO:0009816;GO:0045893;GO:0043565;GO:0031347;GO:0003700;GO:0009507	K16225	virNOG14359;virNOG13175	SK	sp|Q9SUP6|WRK53_ARATH Probable WRKY transcription factor 53 OS=Arabidopsis thaliana GN=WRKY53 PE=1 SV=1	gi|922532565|ref|XP_013597887.1| PREDICTED: probable WRKY transcription factor 53 [Brassica oleracea var. oleracea] &gt;gi|674939419|emb|CDX94221.1| BnaC07g38550D [Brassica napus]
WRKY53	AT4G23810	BnaA03G0475900ZS	0.281108	0.244496	1.48254	0.236801	0.149058	0.592941	6.35169037172377	8.5833820572246	4.11999868622294	0.4799971222014	-1.0589	0.446852435035497	0.862182098272607	GO:0005634;GO:0010150;GO:0009816;GO:0045893;GO:0043565;GO:0031347;GO:0003700;GO:0009507	K16225	virNOG14359;virNOG13175	SK	sp|Q9SUP6|WRK53_ARATH Probable WRKY transcription factor 53 OS=Arabidopsis thaliana GN=WRKY53 PE=1 SV=1	gi|923599662|ref|XP_013740732.1| PREDICTED: probable WRKY transcription factor 53 [Brassica napus]
WRKY53	AT4G23810	BnaA01G0133900ZS	0.646459	7.08036	9.17142	1.29083	2.28525	4.67512	52.0422079232416	70.0441857648333	34.0402	0.485982236925942	-1.04102	0.298757748865673	0.721351573900237	GO:0006355;GO:0043565;GO:0003700	K16225	virNOG14359;virNOG13175	SK	sp|Q9SUP6|WRK53_ARATH Probable WRKY transcription factor 53 OS=Arabidopsis thaliana GN=WRKY53 PE=1 SV=1	gi|685259840|ref|XP_009137380.1| PREDICTED: probable WRKY transcription factor 53 [Brassica rapa]
WRKY53	AT4G23810	BnaC01G0172400ZS	0.718288	2.66555	7.57639	0.726091	1.98055	5.80061	40.3364423440778	45.6171755693578	35.0557091187978	0.768476098777708	-0.379928	0.745347889791692	1	GO:0006355;GO:0043565;GO:0003700	K16225	virNOG14359;virNOG13175	SK	sp|Q9SUP6|WRK53_ARATH Probable WRKY transcription factor 53 OS=Arabidopsis thaliana GN=WRKY53 PE=1 SV=1	gi|923508868|ref|XP_013738739.1| PREDICTED: probable WRKY transcription factor 53 [Brassica napus]
ARC1	AT4G23940	BnaA03G0583600ZS	0	0	0	0	0	0	#N/A	#N/A	#N/A	#N/A	#N/A	#N/A	#N/A	#N/A	#N/A	#N/A	#N/A	#N/A	#N/A
ARC1	AT4G23940	BnaA01G0135300ZS	10.1515	9.51701	9.98959	10.5317	10.4471	11.1113	583.930792181246	565.405322462406	602.456261900085	1.06552987381922	0.0915710419302537	0.541713131703918	0.931465044393291	GO:0006508;GO:0005524;GO:0004222;GO:0016021	K03798	virNOG04226	O	sp|O22993|FTSI1_ARATH Probable inactive ATP-dependent zinc metalloprotease FTSHI 1, chloroplastic OS=Arabidopsis thaliana GN=FTSHI1 PE=1 SV=1	gi|923876584|ref|XP_013711288.1| PREDICTED: ATP-dependent zinc metalloprotease FtsH 3-like [Brassica napus]
ARC1	AT4G23940	BnaC01G0173900ZS	9.33146	8.87701	9.11958	10.6447	8.19519	8.37692	335.709784854806	338.968685763547	332.450883946066	0.980771669799529	-0.0280108	0.859476943859591	1	GO:0006508;GO:0005524;GO:0004222;GO:0016021	K03798	virNOG04226	O	sp|O22993|FTSI1_ARATH Probable inactive ATP-dependent zinc metalloprotease FTSHI 1, chloroplastic OS=Arabidopsis thaliana GN=FTSHI1 PE=1 SV=1	gi|923508904|ref|XP_013738846.1| PREDICTED: ATP-dependent zinc metalloprotease FtsH 3-like [Brassica napus] &gt;gi|923741805|ref|XP_013671488.1| PREDICTED: ATP-dependent zinc metalloprotease FtsH 3-like [Brassica napus] &gt;gi|674929960|emb|CDY03504.1| BnaC01g15780D [Brassica napus]
MLPK	AT3G46510	BnaC01G0296700ZS	8.55546	6.02159	6.48211	6.76884	6.41966	8.13936	235.92301429272	236.630187217544	235.215841367896	0.994022969485516	-0.00864891	0.911610514747468	1	GO:0016567;GO:0004842	K08332	NOG23115;virNOG05995	S	sp|Q9SNC6|PUB13_ARATH U-box domain-containing protein 13 OS=Arabidopsis thaliana GN=PUB13 PE=1 SV=1	gi|922417126|ref|XP_013603034.1| PREDICTED: U-box domain-containing protein 13 [Brassica oleracea var. oleracea]
MLPK	AT3G46510	BnaA06G0181900ZS	5.26965	5.5585	5.25957	7.39846	7.34233	7.16242	202.43653100418	172.850665260611	232.022396747749	1.34232863031174	0.424737916903099	0.022464245179524	0.12984566452446	GO:0016567;GO:0004842	K08332	virNOG05995;NOG23115	S	sp|Q9SNC6|PUB13_ARATH U-box domain-containing protein 13 OS=Arabidopsis thaliana GN=PUB13 PE=1 SV=1	gi|923645011|ref|XP_013642555.1| PREDICTED: U-box domain-containing protein 13-like [Brassica napus]
MLPK	AT3G46510	BnaC03G0611000ZS	9.3412	7.99491	9.52428	9.81211	9.79479	10.149	321.811336145849	307.900759315727	335.721912975972	1.09035753507745	0.124801281336697	0.46381792856539	0.877137707223692	GO:0016567;GO:0004842	K08332	virNOG05995;NOG23115	S	sp|Q9SNC6|PUB13_ARATH U-box domain-containing protein 13 OS=Arabidopsis thaliana GN=PUB13 PE=1 SV=1	gi|923506459|ref|XP_013704166.1| PREDICTED: U-box domain-containing protein 13-like [Brassica napus] &gt;gi|674947394|emb|CDX86080.1| BnaC03g55950D [Brassica napus]
MLPK	AT3G46510	BnaA01G0232200ZS	4.99956	3.84425	4.52528	7.44652	5.50377	6.9103	182.711904212063	148.570873022041	216.852935402085	1.45959252302377	0.545565665637554	0.00565329915977947	0.0422190975146251	GO:0016567;GO:0004842	K08332	NOG23115;virNOG05995	S	sp|Q9SNC6|PUB13_ARATH U-box domain-containing protein 13 OS=Arabidopsis thaliana GN=PUB13 PE=1 SV=1	gi|923877044|ref|XP_013711453.1| PREDICTED: U-box domain-containing protein 13 [Brassica napus]
[truncated: 398 more rows]

## Sheet: Table S6
Table 6 Expression levels of osmotic pressure‑related genes in transcriptome analysis(Note:A_1–A_3 and B_1–B_3 represent the three biological replicates of the wild type and the sd mutant, respectively.)
[truncated: 38 more rows]

[truncated: 2 more sheets: Table S7, Table S8]
